# Supplementary material for: Evolutionary paths toward multi-level convergence of lactic acid bacteria in fructose-rich environments
Source: Commun Biol. 2024 Jul 24;7:902. doi: 10.1038/s42003-024-06580-0 (PMC11269746; doi:10.1038/s42003-024-06580-0)
Supplement: Supplementary file 4 — Supplementary Data 1 [file 42003_2024_6580_MOESM4_ESM.txt]

>RS_GCF_003697165.2+NZ_CP033092.2_2599 NZ_CP033092.2_2599 # 2746323 # 2748998 # 1 # ID=1_2599;partial=00;start_type=ATG;rbs_motif=AGGAG;rbs_spacer=5-10bp;gc_cont=0.505
MAVTNVAELNALVERVKKAQREYASFTQEQVDKIFRAAALAAADARIPLAKMAVAESGMG
IVEDKVIKNHFASEYIYNAYKDEKTCGVLSEDDTFGTITIAEPIGIICGIVPTTNPTSTA
IFKSLISLKTRNAIIFSPHPRAKDATNKAADIVLQAAIAAGAPKDLIGWIDQPSVELSNA
LMHHPDINLILATGGPGMVKAAYSSGKPAIGVGAGNTPVVIDETADIKRAVASVLMSKTF
DNGVICASEQSVVVVDSVYDAVRERFATHGGYLLQGKELKAVQDVILKNGALNAAIVGQP
AYKIAELAGFSVPENTKILIGEVTVVDESEPFAHEKLSPTLAMYRAKDFEDAVEKAEKLV
AMGGIGHTSCLYTDQDNQPARVSYFGQKMKTARILINTPASQGGIGDLYNFKLAPSLTLG
CGSWGGNSISENVGPKHLINKKTVAKRAENMLWHKLPKSIYFRRGSLPIALDEVITDGHK
RALIVTDRFLFNNGYADQITSVLKAAGVETEVFFEVEADPTLSIVRKGAELANSFKPDVI
IALGGGSPMDAAKIMWVMYEHPETHFEELALRFMDIRKRIYKFPKMGVKAKMIAVTTTSG
TGSEVTPFAVVTDDTTGQKYPLADYALTPDMAIVDANLVMDMPKSLCAFGGLDAVTHAME
AYVSVLASEFSDGQALQALKLLKEYLPASYHEGSKNPVARERVHSAATIAGIAFANAFLG
VCHSMAHKLGSQFHIPHGLANALLICNVIRYNANDNPTKQTAFSQYDRPQARRRYAEIAD
HLGLSAPGDRTAAKIEKLLAWLETLKAELGIPKSIREAGVQEADFLANVDKLSEDAFDDQ
CTGANPRYPLISELKQILLDTYYGRDYVEGETAAKKEAAPAKAEKKAKKSA*
>GB_GCA_000615245.1+BALT01000008.1_71 BALT01000008.1_71 # 72654 # 75260 # 1 # ID=56_71;partial=00;start_type=ATG;rbs_motif=GGAGG;rbs_spacer=5-10bp;gc_cont=0.471
MLKNTAKAATEVDVKGMIDELVANAHSALKIMKTFDQEKIDHIVHRMAIAGLDHHMELAK
LAVDETGRGVWEDKAIKNMFATEEIWHSIKNNKTVGVINEDKQRGLVSIAEPIGVIAGVT
PVTNPTSTTIFKSEISIKTRNPIIFAFHPGAQKSSARALEVIREEAEKAGLPKGALQYIP
VPSMEATKTLMDHPGIATILATGGPGMVKSAYSSGKPALGVGAGNAPAYIEASANIKQAV
NDLVLSKSFDNGMICASEQGAIVDSSIYDAVKKEFEAQGAYFVKPKDMKKFESTVINLEK
QSVNPRIVGQSPKQIAEWAGIQIPDDTTILIAELKDVGKKYPLSREKLSPVLAMVKADGH
EDAFKKCETMLDIGGLGHTAVIHTADDELALKFADTMQACRILINTPSSVGGIGDLYNEM
IPSLTLGCGSYGGNSISHNVGTVDLLNIKTMAKRRNNMQWMKLPPKIYFEKNSVRYLEHM
EGIKRAFIVADRSMEKLGFVKIIEDVLARRENPVQVQTFVDVEPDPSTDTVFKGTDIMRS
FGPDTVIAIGGGSVMDAAKGMCLFNDAGDADFFGAKQKFLDIRKRTYTFPKLNKTKLVCI
PTTSGTGSEVTPFAVITDSKAGIKYPLADYALTPDIAIVDSQFIESVPPVVVADSGIDVL
CHATESYVSTMATHYTKGLSLEAIKLVFENLEKSYHGDIAAKSKMHDASTIAGMAFANAL
LGINHSIAHKLGQAFHLPHGRCIAITMPHVIRFNASQPKKRAIWAKYSYFRANEDYAEIA
RYLGLPGKTTDELVESYVQAFIKLAHSVGIKLSLKDQGVQKADLDKQVDRLAELAYEDNC
TVTNPQEPLISDLKHIILDEYEGTDSTF*
>GB_GCA_001311425.1+BBAU01000042.1_7 BBAU01000042.1_7 # 5217 # 6386 # 1 # ID=42_7;partial=00;start_type=ATG;rbs_motif=None;rbs_spacer=None;gc_cont=0.450
MPGINKVFIVTTPGMVEHGYVDTVLDELKRRPNEIEYSLFSDVETDPTTDTVEKGVRQMR
AFKPDTIIALGGGSPLDAAKNMWLFYEDPNTSFFGAKQKFIDIRKRAYRFQKPRKAQMIA
IPTTSGTGSEVTPFAVITDSKTHVKYPLADYALTPDVAIVDPQFVETVPKGTVAASGLDT
LCHGIESFVSTMASDYTRPLSLQAIKLVFDNLTKSYNGDTHAREEMHNAATLAGMAFGNA
FLGITHSVAHKLGGEFGITHGIAIAITVPHVIRFNAKLPEKIAAWPKYEYFRANKDYAQI
ARYVGVEGKNDEELIEGLVQKFIELAHSVGVTMSLKAQGVDKTKFEASLDRLSTLAYEDQ
CTTANPKEPLIADLKQIMIDDYNGTNVEK*
>GB_GCA_001311745.1+BBBV01000011.1_35 BBBV01000011.1_35 # 29196 # 30428 # -1 # ID=11_35;partial=00;start_type=ATG;rbs_motif=GGA/GAG/AGG;rbs_spacer=5-10bp;gc_cont=0.433
MQWIKLPRVYFEKTSVRYLMDMPGINKVFIVTSPEMVEFGYVDKVLDELKRRPNEIEYSL
FSSVEPDPTTDTVEKGVRQMNAFKPDTIIALGGGSPLDAAKNMWLFYEDPKTSFFGAKQK
FLDIRKRAYRFQKPKKAQMIAIPTTSGTGSEVTPFAVITDSKTHVKYPLADYALTPDVAI
VDPQFVETVPKGNIAASGLDTLCHGIESFVSTMASDYTRPLSLQAIKLVFDNLADSYNGN
MHAKEEMHNAATLAGMAFANAFLGITHSVAHKLGGEFGLTHGIAIAITMPHVIRYNAKLP
EKIAAWPKYEYFRANKDYAEIARYVGIQGKTDDELIEGLVQRIIKLAHEVGVTLSLKAWG
VDKAKFDAALDRLSVLAYEDQCTTANPKEPLIADLKQIMIDDYEGTNVEK*
>GB_GCA_001311745.1+BBBV01000011.1_36 BBBV01000011.1_36 # 30371 # 31804 # -1 # ID=11_36;partial=00;start_type=ATG;rbs_motif=GGAGG;rbs_spacer=5-10bp;gc_cont=0.413
MIDNKAKETKAAKTDVDTVINGLVSKAQKALEIMDSFDQEKVDHITHQMVMAGQDKHMDL
AIMAYEETGRGVAEDKAIKNMYATEEIWHSIRDHKTVGVIKDDKERQLITVAEPLGVLAG
ITPVTNPTSTTLFKSIISMKTRNPIIFSFHPQALKSSIAAAKVVRDAAIAAGAPEGCIQW
IEEPSIEATDKLINNPGVASTLATGGPGMVKAAYSTGKPALGVGPGNGPVYIEKTANILR
AVNDLVLSKTFDNGMICATENSAVIDTDIYAEVKKQLVKNGVFFVEKKDQAKLAEAMFNP
KTCAVKGPIAGKSAKVIAKLAGIKVPDNTKVLAAEINGVGPKYPLSAEKLSPVISIYKAK
NHEEGFKLCDELLHFGGMGHTAGIQTLDDDLALKFGEQMKAARVLVNTPGGFGGLGNLYN
EMTPSLTLGTGSWGANSISHNVTDYDLLNIKLSQRDEIICNGLSYLVFTLKRLQFVT*
>GB_GCA_001311765.1+BBBW01000007.1_5 BBBW01000007.1_5 # 3171 # 5489 # 1 # ID=7_5;partial=00;start_type=ATG;rbs_motif=AGxAG;rbs_spacer=3-4bp;gc_cont=0.522
MAAAKEYTGKLVDQAVVAEEKYSTYTQEQVDKIVAAMALAGSEASLELAHEAVDETGRGV
VEDKDTKNRFATENVYNAIKHDKTVGIIERNSVEGYVKVASPLGVLAGIVPTTNPTSTTM
FKILVALKTRNAIIFSFHPKAQKCSIHAAQILYDAALKAGAPKNIIQWIDKASLENTTAL
IQNPKIASILATGGPGMVHAALKSGNPSMGVGAGNGAVYVDHTAFLDRAVEDILLSKRFD
NSMVCATENSAVVEAPVYDKWLQMMQDKGAYLVPKKDYQKLADFVFNDKHGVNGPVAGMS
ARWICEHAGVDLPEGKDVLLFELDPKNIGEKLSSEKLSPLLSVYKAKDRKDAIKIVKALL
NYQGAGHNAAIQIGSPNDPFIDEYGKAVQASRVLVNQPDALGGIGDIYTDGLRPSLTLGT
GSWGKNSLSHNLSTSDLLNVKTIAKRRNRPQWIRLPQKIFYEKNSITYLSDENEQDISRA
FIVSDPGMVKFHFVDKIYEELALRDNHVDTTIYSEVLPDPPLSQAIKIAKEMKNFGPDTI
IAIGGGSALDVAKIARYIYEYSLDQADGWLENYDNVAELFKELQQKFVDIRKRIVKFKHE
THTSLICIPTTSGTGSEVTPYAVITDDKQHVKYPLTDYELTPQVAIVDPEFVMTVPKHTV
AFSGFDCLSHSLESYVSVAASDFTRPWSLKAIQLIMNNLEASYKYDPSHPTYEGEKGPGK
HALRRNLSRDGLCQRLLRLEPLYCPQAGRCLRLPARPVHLHFHDPSHQVQRG*
>GB_GCA_002299975.1+DBOT01000086.1_1 DBOT01000086.1_1 # 3 # 1796 # -1 # ID=92_1;partial=10;start_type=ATG;rbs_motif=AGGAG;rbs_spacer=5-10bp;gc_cont=0.506
MTVKAKATVKATEKPKDKEKTAEELINGLIDKSEKALDQLRTFSQEQVDKICQNLALAAE
EHHMDLAVSAANETGRGVAEDKAIKNIYASEYIWNNIRHDKTVGIIEDNDEDQTITIADP
LGVIAGIVPVTNPTSTTIFKSIISAKTRNTIIFSFHPQALQSSIKTAKILQEAAEKAGAP
KNMIQWIPQCSIEATTALIQNPNTATILATGGPAMVKAAYSSGNPALGVGPGNGPAYIEK
SANIARSIYDIVLSKTFDNGMICASENSVVVDDEIYDQVKEEFKKWNCYFIKPNEIKTFT
DGFIDPERHQVRGPIAGRSANAIAEMCGLKNVPANTKVLIAEYDGVGDKYPLSAEKLSPV
LTMYRATSRENAFDICRQLLHYGGEGHTAAIHTLDEDLATKYGLEMRASRIIVNSPSGIG
GIGNIYNNMTPSLTLGTGSYGGNSVSHNVTDWDLLNIKVIAKRRENRQWVKIPPKVYFQR
NSLKELRDIPNIERAFIVTGPGMSKRGYVQRVIDQLRLRQNRTAYLVFDDVEEDPSTNTV
EKGVAMMNDFKPDTIIALGGGSPMDAAKAMWMFYEHPETSWYGVMQKYLDIRKRAYQI
>GB_GCA_002418005.1+DIDF01000024.1_19 DIDF01000024.1_19 # 20648 # 23260 # -1 # ID=71_19;partial=00;start_type=ATG;rbs_motif=GGAGG;rbs_spacer=5-10bp;gc_cont=0.399
MIDNKVKEKENKKTDVDTMINNLVSKAHEALDIMDNFDQKKVDHITHQMVMAGQDKHMDL
AIMAAEETGRGVAEDKAIKNMFATEEIWHEIRNDKTVGIIKDDRERQLITVAEPLGVLAG
ITPVTNPTSTTLFKAIIAMKTRNPIIFSFHPQAMKSSIATAKVLRDAAIAAGAPEGAIQW
IEEPSIEATSKLINHPGVASTLATGGPGMVKAAYSTGKPALGVGPGNGPVYIEKTAKLRR
AINDIVLSKTFDNGMICATENSAVIDAEIYDEAKDLLIKNGTFFVKKADQAKLAETMFDP
KRGSVRGPIPGKSAKEIAKLAGIKVPDNTKVLAAEITGVGPKYPLSAEKLCPVISIYKAK
TTEEAFDICDKLLHFGGLGHTAAIQSTNDDLITKFGVKMKASRVIVNTPSSLGGIGKIYN
QMTPSLTLGTGSWGANSISHNVTDTDILNIKTIAKRRNNMQWIKLPRVYFEKTSVRYLND
MPGIQRVFIVTTPGMVEHGYVDIVLDELKRRSNEIEYSLFSDVEPDPSTDTVKKGVAQMN
AFKPDTIIALGGGSPLDAAKNMWLFYEDPDASFFGAKQKFLDIRKRAYRFKKPHKAQMIA
IPTTSGTGSEVTPFAVITDSKTHVKYPLADYALTPDVAIVDSQFVQTVPKGTVAASGLDT
LCHGIESYVSTMASDYTRPLSLQAIKLVFDNLTNSYNGDTQAREEMHNAATLAGMAFANA
FLGITHSVAHKLGGEFGITHGIAIAITMPHVIRYNATYPEKLAVRPKYEYYRADEDYANI
ARYIGLKGDTNQELVEALVQKIIDLAHSVNVTLSLKAWGVDKKKFDAALDRLSVLAYEDQ
CTTANPVEPLVADLKQIMVDDYDGTNVETK*
>GB_GCA_003343585.1+QAKY01000148.1_20 QAKY01000148.1_20 # 16244 # 18847 # -1 # ID=5_20;partial=00;start_type=ATG;rbs_motif=AGGAGG;rbs_spacer=5-10bp;gc_cont=0.537
MAKQSEPQKMTKTEKMVDDLVQKAHQALDIMSEFDQKKVDYITHQMVEAGQDKHMELAIE
AVKETGRGIVEDKAIKNMFATEEIWHNIRKDHTVGVIEDNKADELITVAEPLGVLAGITP
VTNPTSTTLFKAIIAMKTRNPIIFSFHPQALECSRHAARIVRDAAIAAGAPEGAIQWIDE
PSRESSTALINNPGIACTLATGGPGMVRAAYSTGKPALGVGPGNGPVYIEKTAKIARAVN
DIVLSKTFDNGMICATENSAVIDHEIYDEVKADLKANRVYFVPQNEHAKLRKVMFNEQTG
GVNGPIAGKSAMQIAEMADIKVPEDTQVLAVEVNAIGKQELLSGEKLSPVLSVYKAMDQQ
DAFDKCEALLNYGGLGHTAAIQTQNMDLAREFGVAMKASRIIVNSPSGLGGIGNIYNRMT
PSLTLGTGSWGENSISHNVTDYDLLNVKTIAKRRNNMQWIKLPRIYFERDSVRYLKDMPG
IKRVFIVTGPSIQAHGYVDVVTDQLRLRENDVQYLVFSDVEADPSTTTVEKGVALMKSFK
PDTIIALGGGSPLDAAKGMWMFYEDENASFFGAKQKFLNIRKRAYRFDKPKKAQMVAIPT
TSGTGSEVTPFAVITDAKTHVKYPLADYALTPDVAIVDPQFVDTVPKGNIAASGLDVLCH
SIESYVSSMASDYTRPLSLQAIKLVFDNLTASYNGDEEARAAMHNASTLAGMAFGNAFLG
INHSIAHKLGGEFGLTHGIAIAITMPHVIKFNATLPKKFSTWPKYEAFRAADDYATIART
IGLTGDSNEELINKLCDKIKDLAHSLGVTLSLKAWGVDKAHFDKVVDHLAVLAYEDQCTT
ANPQEPLIADLKQIMIDEYDGKGVETK*
>GB_GCA_003482405.1+DMZB01000255.1_1 DMZB01000255.1_1 # 344 # 2980 # 1 # ID=343_1;partial=00;start_type=ATG;rbs_motif=GGAGG;rbs_spacer=5-10bp;gc_cont=0.463
MVVKTDKKAEQETTDTANMIQALVDKGHEALAKMDNYDQKRIDHIVHEMAMAALDQHMEL
AKLAVEETGRGVVEDKAIKNIFASENIWHKIKDDKTVGIIREDDVEEITEVAEPLGVIAG
ITPVTNPTSTVVFKAEIAVKTRNPIIFAFHPQAQKCCVAAGKVVRDAAIAAGAPEGMIQW
IETPSIEATNLLINNDGIASTLATGGPGMVKAAYSTGKPALGVGPGNGPVYIEKSANIKR
AVNDITLSKTFDNGMVCASENSAVIDADIYDDVMAEFKRLGSVVIKKADQKKLADAMFNP
VTHGVKGPIAGKSAFEIAKLAGIKVPEDTKVLLAEIDGVGPDYPLSAEKLSPVLSVYKAA
TRDAALKTCEDLLDFGGLGHTAGLQSEDQDLMNEFGIRMKASRVLINTPSAVGGIGNIYN
NMIPSLTLGTGSWGKNAVSHNVSSFDLINVKTIAKRRNNMQWIKIPSKVYFEKNSVRYLT
DMEGVEKVFVVASPSMVKNGYVDIVRDRLRKRPNATSIQIEVFDQVEPDPSTDTVDRGVR
LMNEFKPDTIIAIGGGSPLDAAKNMWMFYEHPDADFFGAKQKYLDIRKRTYTFEKPNKAK
FVAIPTTSGTGSEVTPFAVITDSKTHVKYPLADYALTPDVAIVDPQFIMTVPKRTIAYSG
LDVFCHAIESYVSSLASDYTKPWSLQALKLVYNNLTASYNGDAHAKEEMHNASTLAGMAF
ANAFLGVNHSVAHKLGGEFGLAHGLCIAITLPHTIRYNAQMPTKLAMWPKYEYYRADEDY
AEAARYLGLKGDTTEELVEALVQAFIDLAHSVGVELSLKANGVDKKHFDATVDKLAELAY
EDQCTTANPKEPLISELKEILEEDYDGKGVETKTRGKY*
>GB_GCA_003666485.1+CP032931.1_634 CP032931.1_634 # 693614 # 696232 # 1 # ID=1_634;partial=00;start_type=ATG;rbs_motif=GGAGG;rbs_spacer=5-10bp;gc_cont=0.523
MLKDVKEKTTTKKQENNETVDQMIDRLTAKAHDALCAMDNFDQAKVDHIVHQMAIAGLDH
HMELAKAAFDETGRGVMEDKAIKNMYATEEIWHSIKKDKTVGIIKDDHERQLITVAEPLG
ILAGVTPVTNPTSTTLFKSLIAVKTRNPIIFAFHPQAQKSSVMAAKVVRDAAIAAGAPEG
VISWIETPSIEATTALMNHPMVASVLATGGPGMVKAAYSTGKPALGVGPGNGPAYIEKTA
NIKRAVYDIVLSKTFDNGMVCASENSAIIDQEIYAEVKKEMQDRGVFFIKKSDEKALAEA
MFKPEGGVKGPVPGMSAQKIADIAGIKIPAGTKVLAAEITGVGPKFPLSQEKLCPMISVY
KATSKDNAFDLCDQLLHFGGLGHTAAIHTMDDDLATEFGIKMKASRVLVNTPSAIGGIGN
LYNEMVPSLTLGTGSWGKNSVSHNVSSFDLLNIKTIAKRRNNMQWIKLPRVYFEKTSVRY
LDDMPGIKRVFLVTDPAMVELGYVDTVLNELKRQPNGIEYSLFSDVEPDPTTDTVNRGVT
QMRMFKPDTIVALGGGSAMDAAKNMWLFYEDPEASFFGAKQKFLDIRKRAYKFNKPHKAQ
FVAIPTTSGTGSEVTPFSVITDSKTHVKYPLADYALTPDVAIVDSQFIETVPKKTVAYSG
LDVLTHAIESYVSNMASDYTRPWSLQAIKLVMDNLTNSYNGDITAREEMHNASTLAGMAF
ANAFLGVDHSIAHKLGGEFGLPHGLAIAITLPHVIRYNFKEPSKLTMWPKYEYFRADEDY
AQIARYLGLPGTTKEELKEALVHKIIDLAHSVGVTLSLKANGVDKAHFDKAVDKLAELAF
EDQCTTANPREPLVSELKQIMIDEYDGKNVEK*
>GB_GCA_004556255.1+SFHY01000042.1_1 SFHY01000042.1_1 # 390 # 1784 # 1 # ID=67_1;partial=00;start_type=ATG;rbs_motif=AGGAG;rbs_spacer=5-10bp;gc_cont=0.541
MPKQSTTEVEKSVQTEDEIYHNIDILVNKSHEALAQMDDFSQEDVDKLCQVIEKVGEDNA
RYLAQMAVDETGRGKVEDKVTKNTYAARTIWESMKDMKTVGVIEEDKQEGLMKIAEPIGV
IAGVTPVTNPTSTVIFKAMIAMKSKNTIIFGFHPQAQKCCVETAKLIKEATVSAGAPENW
IQWIEHPSLTATTALMNNPKVQMVLATGGPGMVKAAYSTGKPALGVGPGNGPSYIEKTAD
IEQSVNDILLSKTFDNGMICASENSVVVDKEIYDQVKEAFLKRHCYFLKPDEIKLFEEHF
IDPRRGTVAGPMAGKSAVKIAEMCGVTVPADTQVIVAEYSGVGPKYPLSAEKLSPVFTLY
KAENGAQAFKICTDLLNYGGRGHTAGIHTQNSKVIRKFAFAMSACRILVNSPAALGGIGG
VYNNMMPSLTLGTGSYGANSVSHNITAKDLLNIKTVAMRRKPIL*
>GB_GCA_004556255.1+SFHY01000127.1_1 SFHY01000127.1_1 # 253 # 2955 # 1 # ID=163_1;partial=00;start_type=ATG;rbs_motif=AGGAG;rbs_spacer=5-10bp;gc_cont=0.535
MGDVKKTQTTVTAAKELSADEKMEEAKRYTGELVNKALVAEEAYATYSQEQVDKIVAAMA
LAGSEASLALAHEAVDETGRGVVEDKDTKNRFATENVYNSIKHDKTVGIIERNQVEGYIK
VAAPLGVLAGIVPTTNPTSTTMFKILVALKTRNAIIFSFHPKAQKCSIHAAQILYDAALK
AGAPKNIIQWIDKASLENTTALIRNPKIASILATGGPGMVHAALQSGNPSMGVGAGNGAV
YIDHTAFLDRAVEDILLSKRFDNSMVCATENSAVVEASVYDKWLQMMQDKGAYLVPKKDY
QKLADFVFNDKHGVNGPVAGMSARWICEHAGVTLPEGKDVLLFELDPKNIGEKLSSEKLS
PLLSIYKAKDREDGIRIVKALLDYQGAGHNAAIQIGSQNDPFIDEYGKAVQASRVLVNQP
DALGGIGDIYSDGLRPSLTLGTGSWGKNSLSHNLSTSDLLNIKTIAKRRNRPQWIRLPEK
IFYEKDSITYLSDENEQEINRAFIVADPGMVKFHFVDKIYEQLALRDNHVDTAIYSEVLP
DPPLSQAIKIAKQMKKFAPDTIIAIGGGSALDVSKIARYIYEYSLDQEDGWLDNYDNVSE
LFKELQQKFVDIRKRIVKFKHETRTSLVCIPTTSGTGSEVTPYAVITDDKQHVKYPLTDY
ELTPQVAIVDPAFVMTVPKHTVAFSGFDCLSHSLESYVSVAASDFTRPWSLKAIQLIMNN
LEASYKYDPKHPTYEGEKARENMHYAATLAGMAFANAFLGLNHSVAHKLGGAFGFPHGLC
ISISMLPVIKFNGASGNVKRTPYPRYEVYRAQKDYADIARSLGLPGKSDAELVDSLCKRI
RELMKACDIEPSLSANGVSKEAFDAALPAMIDRVYDDQCTVQNPRQPSMAEIKQLLLSMY
*
>GB_GCA_014651235.1+BMWM01000015.1_15 BMWM01000015.1_15 # 12958 # 15660 # 1 # ID=15_15;partial=00;start_type=ATG;rbs_motif=AGGAG;rbs_spacer=5-10bp;gc_cont=0.438
MVDSNEKKPAKKALTPEEKAELQAQAEKMTAELVEKSQKALAEFSTYTQEQVDKIVAAMA
LAGSENSLLLAHEAHDETGRGVVEDKDTKNRFASESVYNAIKFDKTVGVISEDKIQGKVE
LAAPLGVLAGIVPTTNPTSTTIFKAMLTAKTRNTIIFAFHPQAQKASAHAAQIVYEAAVK
AGAPKNFIQWIETPSIYATTALIQNPGIASILATGGPSMVNAALKSGNPSMGVGAGNGAV
YIDATVDTDRAVSDLLLSKRFDNGMICATENSAVIQAPVYDEILQKLQEQGAYLVPKKDY
KKIADFVFKPNAEGFGVAGPVAGMSGRWIAEQAGVKIPEGKDVLLFELDRKNIGEALSSE
KLSPLLSLYKVDTREEAIDTVQALLDYQGAGHNAAIQIGSQDDPFIKEYADAIGASRILV
NQPDSIGGVGDIYTDAMRPSLTLGTGSWGKNSLSHNLSTYDLLNIKTVARRRNRPQWIRL
PKEVYYEANAITYLQDLPSVKRAFIVADPGMVQFGFVGKVLSQLELRQEQVETSIYGSVQ
PDPTLSQAVEIARQMADFKPDTVILLGGGSALDAGKIGRFLYEYSTRHEGILSDEEGIKE
LFMELQQKFMDIRKRIVKFYHARLTQMVAIPTTSGTGSEVTPFAVITDDETHVKYPLADY
ELTPEVAIVDPEFVMTVPKRTVAFSGLDALSHAFESYVSVMASEFTRPWALEAIKLIFEN
LTTSYNYDPKNPTKEGQNARTKMHYASTLAGMSFANAFLGINHSLAHKIGGEFGLAHGLS
IAIAMPHVIKFNAVTGNVKRTPYPRYETYTAQKDYADIARYLGLKGNTDAELVESLIAAV
KDLAKSIDVDLTLSENGVTEATLMKSVDQLTDLVYNDQCTPGNPRQPSLAEIKQLLIDMI
*
>GB_GCA_900540605.1+UQGI01000015.1_23 UQGI01000015.1_23 # 23613 # 26219 # 1 # ID=15_23;partial=00;start_type=ATG;rbs_motif=GGAGG;rbs_spacer=5-10bp;gc_cont=0.532
MLKDKPETQTDIEANIDQLVANAQEALKVLKTYDQEKIDQIVHRMAIAGLDHHMELAKMA
VEETGRGVYEDKAIKNMFATEEIWHSIKDDKTVGVISEDKQKNIVQIAEPIGVIAGVTPV
TNPTSTVMFKSEIAIKTRNPIIFSFHPGAQKSSARALEVIRDEAKKVGLPDGALQFIAIP
SIEACQALMHHPGIATILATGGPGMVKSAYSSGKPALGVGAGNAPAYIEATANIKQAVND
IVLSKSFDNGMVCASEQGAVVDAAIYDDVKKEFTAQGAYFVKQKDIKKLTETVINTDKMA
VNPRIVGQSAWQIANWAGIDVPKDTPLLIAELKGVGDKFPLSHEKLSPVLAMFKASGHEE
AFEMAETMLDIGGLGHTAIIHTADDDLALDYADKMQACRVLVNSPSTFGGIGDLYNEMIP
SLTLGCGSYGGNSISHNVGTIDLLNIKTLAKRRNNMQWVKLPPKIYFERNSVRYLEKMDG
LDRVLIVGDRGMEKLGYVRIVEDVLKNRTNNVDIQTFLDVEPDPSSNTVYKGTAIAKDFK
PDAIVAIGGGSVMDAAKGIWLFYDGDGDFFGAKQKFLDIRKRTYKFPKPTKSKLVCIPTT
SGTGSEVTPFAVITDSDTGIKYPLADYALTPDVALVDPQFIETVPPKVVADTGLDVICHA
TESFVSTMASSYTKGLSLQALKLAFDNLELSYQGDLDAKAKMHDASTIAGMAFANALLGI
NHSIAHKLGQTFHLPHGRCIAITFPHVVRYNAKTPKKRAVWSKYNYFRADEDYAEIARYL
GLKGNTTAELVEAFAQAYIDLAHRVGVKMSLKEQGITKQAVDESVDRLAELAYEDNCTVT
NPVEPLIADMKQIVLDEYEGTASSDSVK*
>GB_GCA_900540605.1+UQGI01000025.1_30 UQGI01000025.1_30 # 30294 # 31718 # 1 # ID=25_30;partial=00;start_type=ATG;rbs_motif=GGAG/GAGG;rbs_spacer=5-10bp;gc_cont=0.564
MAQVTVLKQPVAAADPAAEVDALVNQAEHAFNLYQNFTQAQVDHITHAVVAAARAHAKDL
AFLAWKETGRGNAEDKAIKNIYASQYIWNAIKTTKTVGKISEDPANGLTQYAEPLGILAG
ITPVTNPTSTVIFKAILALKTRNAIIFGLHPQAQQCGSAAVKIMEDAATAAGAPAGLIQC
IAHPSIEASSALMNHDRVALVLATGGPGMVKAAYSTGKPALGVGPGNAPAYIEKTADIAA
AVQDILLSKSFDNSMICASENSIVVDRSIYPAVKAAFQAGGAYFVPDQEVAKLTAAVIDP
QRRTVRGPVAGQSAEKIAKLAGLTVPKGTKLLIAKLDGIGKNFLLSGEKLCPVLSLYLAN
DHASAFDLCQSLLHYGGLGHTAAIHTTDQTVIDAFGEAMPACRILVNSPASLGGIGGLFN
RLTPSLTLGTGSYGKNSISHNLTVMDLLNIKTVARATRHPNALIGELRDLIHEN*
>GB_GCA_900554745.1+USIU01000062.1_5 USIU01000062.1_5 # 3377 # 6079 # 1 # ID=62_5;partial=00;start_type=ATG;rbs_motif=AGGAG;rbs_spacer=5-10bp;gc_cont=0.443
MVDSTEKKPAKKALTPEEKAELQAQAEKMTAELVEKSQKALAEFSTYTQEQVDKIVAAMA
LAGSENSLLLAHEAHDETGRGVVEDKDTKNRFASESVYNAIKFDKTVGVISEDKIQGKVE
VAAPLGVLAGIVPTTNPTSTTIFKAMLTAKTRNTIIFAFHPQAQKASAHAAKIVYEAALK
AGAPKNFIQWIETPSIYATTALIQNPGIASILATGGPSMVNAALKSGNPSMGVGAGNGAV
YIDATVDTDRAVSDLLLSKRFDNGMICATENSAVIQAPVYDEILQKLQEQGAYLVPKKDY
KKIADFVFKPNAEGFGVAGPVAGMSGRWIAEQAGVKIPEGKDVLLFELDRKNIGEALSSE
KLSPLLSLYKVDTREEAIDTVQALLDYQGAGHNAAIQIGSQDDPFIKEYADAIGASRILV
NQPDSIGGVGDIYTDAMRPSLTLGTGSWGKNSLSHNLSTYDLLNIKTVARRRNRPQWIRL
PKEVYYEANAITYLQDLPSVKRAFIVADPGMVQFGFVGKVLSQLELRQEQVETSIYGSVQ
PDPTLSQAVEIARQMADFKPDTVILLGGGSALDAGKIGRFLYEYSTRHEGILSDEEGIKE
LFMELQQKFMDIRKRIVKFYHARLTQMVAIPTTSGTGSEVTPFAVITDDETHVKYPLADY
ELTPEVAIVDPEFVMTVPKRTVAFSGLDALSHAFESYVSVMASEFTRPWALEAIKLIFEN
LTTSYNYDPKNPTKEGQNARTKMHYASTLAGMSFANAFLGINHSLAHKIGGEFGLAHGLS
IAIAMPHVIKFNAVTGNVKRTPYPRYETYTAQKDYADIARYLGLKGNTDAELVESLIAAV
KDLAKSIDVDLTLTANGVTEATLMKSVDQLTDLVYNDQCTPGNPRQPSLAEIKQLLIDMI
*
>GB_GCA_900557215.1+USRW01000010.1_13 USRW01000010.1_13 # 11353 # 13992 # -1 # ID=10_13;partial=00;start_type=ATG;rbs_motif=AGGAG;rbs_spacer=5-10bp;gc_cont=0.417
MADTKKKVAKTTAADQAAEAQKQIDDLMDKSEVAFNELRNFTQEQVDKICQAMALAAEEH
HMDLAIEAANETGRGVAEDKAIKNIYASEYIWNNIRHDKTVGIIKDDDENQTITIADPLG
IIAGVVPVTNPTSTVIFKSIISLKTRNTIVFSMHPQALQSSIHTAQILEKAAEEAGAPKN
VIQWISKPSRDATNDLLQHEKTATILATGGPGLVKAAYSSGNPALGVGPGNGPAYIERTA
NIPRSIYDIVLSKTFDNGMICASENSIVVDDEIYDEVKAELKKWNCYFIKPDEIDTFTKG
FIDPKRHQVAGPIAGRSANDIADMCGLKNVPENTKVLIAEYEGVGNDYPLSAEKLSPVLT
MYRVHSHKEAFDKCKELLHYGGEGHTAAIHTTDDSLATQYGLEMRASRIIVNSPSALGGI
GNIYNNMTPSLTLGTGSYGKNSVSHNVSDYDLLNYKVIAKRRENRQWVKIPPKVYFQRNS
LKELQDIPNINRAFIVTGPGTVKRGYAQRVIDQLRQRPLETHFQVFDEVEEDPSTDTVNK
GVALMRDFKPDTIIALGGGSPMDAAKAMWMFYEHPDTSWNGVKQKYLDIRKRAYQIGKPH
KAQYIGIPTTSGTGSEITCFSVITDSKTHVKYPLADYALTPDIAIVDSQFVETVPPKTTA
YTGLDVLCHATESYVSVMSTDYTRGWSLQAIKGVMDTLADSVKGNQDARRRMHNYSTIAG
MAFGQAFLGINHSLAHKMGGAFDLPHGLCIAIALPQVIRFNAQRPTKLAMWPHYATYHAT
KDYADIARFLGLKGDTDEELMEAYVQKIIELAHECGVILSLKANGVSRKDFDKVVDELSV
LAYEDQCTTTNPVEPLVSQLKELLERCYDGTGVEPQENN*
>RS_GCF_000014425.1+NC_008530.1_1533 NC_008530.1_1533 # 1551356 # 1553965 # -1 # ID=1_1533;partial=00;start_type=ATG;rbs_motif=AGGAGG;rbs_spacer=5-10bp;gc_cont=0.366
MVQDKKATKEEKTIDVNKMIDGYVEKAHVALDEMADFDQEQVDKICEAIASAGEQNSYLL
AKMAVEETGRGVVEDKTIKNMFASENIWNSLRHEKTVGVIEEDKEKQLVKIAEPKGVIAG
VTPVTNPTSTVIFKAMLALKTRNAIIFGFHPQAQKSCVKTGEIIREAAVKAGAPKDAIQW
IEYPSLEATSALMNHPNVQTILATGGPGMVKAAYSSGKPAIGVGPGNGPSYIEKTANIPE
SVYDIVLSKTFDNGMICSSENSVVVDEEIYNKVKDEFKSWNCYFLKPDEIKKFEEKFIDP
RRGTVAGPVAGRSAYQIAKLCGVDVPEDTKVIIAEYKGVGKKYPLSAEKLSPVFTMYKAK
DHEDAYKICTDLLNYGGRGHTAGVHSQDEKVIDDFSMKMDACRILVNSPASVGGVGDLYN
NMLPSLTLGTGSYGANTFSHNIGARDLLNIKTVAKRRDNMQWIKVPKKTYFEHNAANYLK
HMPDVERFFIVTDEGVASKYINEITDIISQRRGKKSYEVFQAVTKDPDTTIIADGVHRMN
IFKPDVVIAVGGGSVMDAAKAMRLFYENPDMSFADAYSKFLDIRKRTVRFPKYNAIQLVC
IPTTSGTGSEVSPFSIIKDTVTGIKHTLCDYSLNPDVAIVDDQFVETMPKELIARSGFEA
LAHAVESYVSTMATDFTRGWSMEAIKLIFENLEKSYNGDQSARSRMHNAATLAGMAYANA
FLGVGHAIAHTESSEFGIPSGLSDAIAMPYVIRFNSKKPRKLAMRPHYSTFRADKDYAAI
ARSLGLKGNTDQELVDSLIKKIVELGHGVGLNLSLKANGVSEADFNNKVDAMAVEAYGDQ
NVVTNPSALLISEIKDLMKETYKGKGIEA*
>RS_GCF_000014445.1+NC_008531.1_127 NC_008531.1_127 # 127389 # 130091 # 1 # ID=1_127;partial=00;start_type=ATG;rbs_motif=AGGAG;rbs_spacer=5-10bp;gc_cont=0.411
MAEAIAKKPAKRVLTPEEKAELQTQAEKMTEVLIEKSQKALSEFSTFSQEQVDKIVAAMA
LAGSENSLLLAHAAHDETGRGVVEDKDTKNRFASESVYNAIKFDKTVGVISEDKIQGKVE
LAAPLGILAGIVPTTNPTSTTIFKSMLTAKTRNTIIFAFHPQAQKASVLAAKIVYDAAVK
AGAPENFIQWIEKPSLYATSALIQNPHIASILATGGPSMVNAALKSGNPSMGVGAGNGAV
YIDATVDTDRAVSDLLLSKRFDNGMICATENSAVIQAPIYDEILTKLQEQGAYLVPKKDY
KKIADYVFKPNAEGFGIAGPVAGMSGRWIAEQAGVKIPDGKDVLLFELDQKNIGEALSSE
KLSPLLSIYKVEKREEAIETVQSLLNYQGAGHNAAIQIGSQDDPFIKEYADAIGASRILV
NQPDSIGGVGDIYTDAMRPSLTLGTGSWGKNSLSHNLSTYDLLNIKTVARRRNRPQWVRL
PKEVYYEANAITYLQDLPTINRAFIVADPGMVQFGFVGRVLGQLELRQEQVETNIYGSVK
PDPTLSQAVEIARQMADFKPDTVILLGGGSALDAGKIGRFLYEYSTRHEGILEDDEAIKD
LFLELQQKFMDIRKRIVKFYHARLTQMVAIPTTSGTGSEVTPFAVITDDETHVKYPLADY
ELTPEVAIVDPEFVMTVPQHTVSWSGLDALSHALESYVSVMASEFTRPWALQAIKLIFDN
LTNSYNYDPKHPTKEGQNARTKMHYASTLAGMSFANAFLGLNHSLAHKTGGEFGLPHGMA
IAIAMPHVIKFNAVTGNVKRTPYPRYETYTAQKDYADIARYLGLKGETDAELVDVLIAEI
KKLAASVGVNQTLSGNGVSKHDFDTKLEKMIDLVYNDQCTPGNPRQPSLAEIRQLLKDQF
*
>RS_GCF_000016825.1+NC_009513.1_332 NC_009513.1_332 # 365374 # 368010 # -1 # ID=1_332;partial=00;start_type=ATG;rbs_motif=AGGAG;rbs_spacer=5-10bp;gc_cont=0.417
MPANNKKQVEKKELTAEEKKQNAQKLVDDLMTKSQAAFEKLRYYSQEQVDKICQAMALAA
EEHHMDLAVDAANETGRGVAEDKAIKNIYASEYIWNNIRHDKTVGIIEDNDEDQTIKIAD
PLGVIAGIVPVTNPTSTTIFKSIISAKTRNTIIFSFHRQAMKSSIKTAKILQEAAEKAGA
PKNMIQWLPESTRENTTALLQHPNTATILATGGPSLVKAAYSSGNPALGVGPGNGPAYIE
KTANIERSVYDIVLSKTFDNGMICATENSVVVDEEIYDKVKEEFQKWNCYFLKPNEIDKF
TDGFIDPDRHQVRGPIAGRSANAIADMCGIKVPDNTKVIIAEYEGVGDKYPLSAEKLSPV
LTMYKATSHENAFDICAQLLHYGGEGHTAAIHTLDDDLATKYGLEMRASRIIVNSPSGIG
GIGNIYNNMTPSLTLGTGSYGSNSISHNVTDWDLLNIKTIAKRRENRQWVKIPPKVYFQR
NSLKELQDIPNINRAFIVTGPGMSKRGYVQRVIDQLRQRQNNTAFLVFDDVEEDPSTNTV
EKGVAMMNDFKPDTIIALGGGSPMDAAKAMWMFYEHPETSWYGVMQKYLDIRKRAYQIKK
PTKSQLIGIPTTSGTGSEVTPFAVITDSKTHVKYPLADYALTPNIAIVDSQFVETVPAKT
TAWTGLDVLCHATESYVSVMATDYTRGWSLQTIKGVMENLPKSVQGDKLARRKMHDFSTM
AGMAFGQAFLGINHSLAHKMGGAFGLPHGLLIAIAMPQVIRFNAKRPQKLALWPHYETYH
ATKDYADIARFIGLKGNTDEELAEAYAKKVIELAHECGVKLSLKDNGVTREEFDKAVDDL
ARLAYEDQCTTTNPVEPLVSQLKELLERCYDGTGVEEK*
>RS_GCF_000092505.1+NC_014136.1_806 NC_014136.1_806 # 787586 # 790288 # 1 # ID=1_806;partial=00;start_type=ATG;rbs_motif=AGGAG;rbs_spacer=5-10bp;gc_cont=0.412
MVETMIKKPAKKVLTPEEKAELQTQAEKMTAELVEKSQKALTAFSTFTQEQVDKIVAAMA
LAGSENSLVLAHAAHDETGRGVVEDKDTKNRFASESVYNAIKFDKTVGVISEDKIQGKVE
LAAPLGVLAGIVPTTNPTSTTIFKAMLAAKTRNTIIFAFHPQAQKSSALAAKIVYDAAVK
AGAPENFIQWIEKPSLYGTSALIQNKGIASILATGGPAMVNAALKSGNPSMGVGAGNGAI
YLDATVDTDRAVSDLLLSKRFDNGMICATENSAVIQAPIYDEVLQKMQAQGAYLVPKKDY
KKIADYVFKPNAEGFGVAGPVAGMSGRWIAEQAGVKIPEGKDVLLFELDQKNIGEALSSE
KLSPLLSIYKVEKREEAIETVQALLSYQGAGHNAAIQIGSQDDPFIKEYADAIGASRILV
NQPDSIGGIGDIYTDAMRPSLTLGTGSWGKNSLSHNLSTYDLLNIKTVARRRNRPQWVRL
PKEVYYEANAITYLQELPAVKRAFIVADPGMVQFGFVGKVLSQLELRQEQVETNIYGSVK
PDPTLSEAVGIARQMAAFKPDTVILLGGGSALDAGKIGRFLYEYSTRHEGILEDEEGIKN
LFMELQQKFMDIRKRIVKFYHARLTQMVAIPTTSGTGSEVTPFAVITDDQTHVKYPLADY
ELTPEVAIVDPEFVMTVPKRTVAFSGLDALSHALESYVSVMSSEFTRPWALQAIKLIFEN
LTTSYQYDPKNPTKEGQNARSKMHYASTLAGMSFANAFLGINHSLAHKTGGEFGLPHGLA
IAIAMPHVIKFNAVTGNVKRTPYPRYETYTAQKDYADIARYLGLKGNTDVELVDALIAAV
KNLAKSVEVDQTLTGNGVKKVDLENNIEKLTDLVYNDQCTPGNPRQPSLAEIQQLLRDQL
*
>RS_GCF_000159215.1+NZ_GG669911.1_41 NZ_GG669911.1_41 # 44214 # 46817 # 1 # ID=63_41;partial=00;start_type=ATG;rbs_motif=AGGAGG;rbs_spacer=5-10bp;gc_cont=0.539
MAKQSEPQKMTKTEKMVDDLVQKAHQALDIMSEFDQKKVDYITHQMVEAGQDKHMELAIE
AVKETGRGIVEDKAIKNMFATEEIWHNIRKDHTVGVIEDNKADELITVAEPLGVLAGITP
VTNPTSTTLFKAIIAMKTRNPIIFSFHPQALECSRHAARIVRDAAIAAGAPEGAIQWIDE
PSRESSTALINNPGIACTLATGGPGMVRAAYSTGKPALGVGPGNGPVYIEKTAKIARAVN
DIVLSKTFDNGMICATENSAVIDHEIYDEVKADLKANRVYFVPQNEHAKLRKVMFNEQTG
GVNGPIAGKSAMQIAEMADIKVPEDTQVLAVEVNAIGKQELLSGEKLSPVLSVYKAMDQQ
DAFDKCEALLNYGGLGHTAAIQTQNMDLAREFGVAMKASRIIVNSPSGLGGIGNIYNRMT
PSLTLGTGSWGENSISHNVTDYDLLNVKTIAKRRNNMQWIKLPRIYFERDSVRYLKDMPG
IKRVFIVTGPSIQAHGYVDVVTDQLRLRENDVQYLVFSDVEADPSTTTVEKGVALMKSFK
PDTIIALGGGSPLDAAKGMWMFYEDENASFFGAKQKFLNIRKRAYRFDKPKKAQMVAIPT
TSGTGSEVTPFAVITDAKTHVKYPLADYALTPDVAIVDPQFVDTVPKGNIAASGLDVLCH
SIESYVSSMASDYTRPLSLQAIKLVFDNLTASYNGDEEARAAMHNASTLAGMAFGNAFLG
INHSIAHKLGGEFGLTHGIAIAITMPHVIKFNATLPKKFSTWPKYEAFRAADDYATIART
IGLTGDSNEELINKLCDKIKDLAHSLGVTLSLKAWGVDKAHFDKVVDHLAVLAYEDQCTT
ANPQEPLIADLKQIMIDEYDGKGVETK*
>RS_GCF_000159315.1+NZ_GG669994.1_22 NZ_GG669994.1_22 # 25863 # 28481 # 1 # ID=111_22;partial=00;start_type=ATG;rbs_motif=GGAGG;rbs_spacer=5-10bp;gc_cont=0.422
MIENKVKELKTTKPEKTNVDDMINKLVSKAQKALEIMDSFDQEKVDHITHEMVMAGQDKH
MDLALMAAEETGRGVAEDKAIKNMYATEEIWHSIRDHKTVGVIKDDRERQLITVAEPLGV
LAGITPVTNPTSTTLFKSIIAMKTRNPIIFSFHPQAMKSSVAAAKTVRDAAIAAGAPEGA
IQWIEEPSIEATNKLINNPGVASTLATGGPGMVKAAYSTGKPALGVGPGNGPVYIERTAN
ILRAVNDIVLSKTFDNGMICATENSAIIDNEIYDDVKENFIKNGVFFVTKKDQPKLAEAM
FDPKRGGVRGPIAGKSAKGIAKLAGIKVPDNTKVLAAEMTGVGPKYPLSGEKLSPVISVY
KAKSHEDAFSIAEQLLNYGGLGHTAAIQTTDDDIALKFGIKMKAARVLVNTPGGFGGIGN
LYNEMTPSLTLGTGSWGANSISHNVTDYDLLNIKTIAKRRNNMQWVKLPRVYFEKTSIRY
LDDMPGINKVFIVTTPGMVEHGYVDTVLDELKRRPNEIEYSLFSDVEPDPTTDTVEKGVA
QMRSFKPDTIIALGGGSPLDAAKNMWLFYEDPTTSFFGAKQKFIDIRKRAYRFNKPRKAQ
MIAIPTTSGTGSEVTPFAVITDSKTHVKYPLADYALTPDVAIVDPQFVQTVPKGTVAASG
LDTLCHGIESFVSVMASDYTRPLSLQAIKLVFENLTKSYNGDEHAREEMHNAATLAGMAF
GNAFLGITHSVAHKLGGEFGLTHGIAIAITLPHVIRFNAKLPEKIAVWPKYEYFRANKDY
AEIARYVGIQGKTDEDLVEGLVQKIIDLAHSVGVTLSLKAWGVDKDKFDAAVDRLSVLAY
EDQCTTANPKEPLIADLKQIMLDDYDGKGVEK*
>RS_GCF_000159355.1+NZ_GG670120.1_2 NZ_GG670120.1_2 # 1729 # 4338 # 1 # ID=32_2;partial=00;start_type=ATG;rbs_motif=AGGAGG;rbs_spacer=5-10bp;gc_cont=0.357
MVQDKKATKEEKAIDVNKMIDGYVEKAHVALDEMANFDQEQVDKICEAIASAGEQNSYLL
AKMAVEETGRGVVEDKTIKNMFASENIWNSLRHEKTVGVIEEDKEKQLVKIAEPKGVIAG
VTPVTNPTSTVIFKAMLALKTRNAIIFGFHPQAQKSCVKTGEIIREAAIKAGAPKDAIQW
IEYPSLEATSTLMNHPNVQTILATGGPGMVKAAYSSGKPAIGVGPGNGPSYIEKTANIPE
SVYDIVLSKTFDNGMICSSENSVVVDEDIYNEVKDEFKSWNCYFLRPDEIKKFEEKFIDP
KRGTVAGPVAGRSAYQIAKLCGVDVPEDTKVIIAEYKGVGKKYPLSAEKLSPVFTMYKAN
GHEDAYKICTDLLNYGGRGHTAGVHSQDEKVIDEFSMKMDACRILVNSPASVGGVGDLYN
NMLPSLTLGTGSYGANTFSHNIGARDLLNIKTVAKRRDNMQWIKVPKKTYFEHNAANYLK
HMPDVERFFIVTDEGVASKYINKITDIISQRRGKKSYEVFQAVTKDPDTDIIADGVHRMN
IFKPDVVIAIGGGSVMDAAKVMRLFYENPDMSFEDAYSKFLDIRKRTVRFPKYNAIQLVC
IPTTSGTGSEVSPFSIIKDAKTGIKHTLCDYSLNPDVAIVDDQFVETMPKELIARSGFEA
LAHAVESYVSTMATDFTRGWSMEAIKLIFENLEKSYNGDQNARSRMHNAATLAGMAYANA
FLGVGHAIAHTESSEFGIPSGLSDAIAMPYVIRFNSKKPRKLAMRPHYSTFRADKDYAEI
ARSLGSKGNSDQELIDALIKKVVELGHAVGMKLSLKANGISEADFNNKVENMAVEAYGDQ
NVVTNPSALLISEIKNLMKETYTGKGIEA*
>RS_GCF_000159435.1+NZ_GG693415.1_59 NZ_GG693415.1_59 # 60145 # 62775 # -1 # ID=109_59;partial=00;start_type=ATG;rbs_motif=AGGAG;rbs_spacer=5-10bp;gc_cont=0.429
MAKDKKNLETTTPVDKEQEAQTMINDLVERSQKAFDKLRYYSQEQVDKICQAMALAAEEH
HMDLAVDAANETGRGVAEDKAIKNIYASEYIWNNIRHDKTVGIIKDDDEDQTITIADPLG
IIAGVVPVTNPTSTTIFKSIISAKTRNTIIFSFHPQALKSSIKTAKILQEAAEKAGAPKD
MIQWIPQCSLEATNALLRHPNIATILATGGPALVKAAYSSGNPALGVGPGNGPAYIEKTA
NIARSVYDIVLSKTFDNGMICATENSVVVDDEIYDQVKEEFKKWNCYFVKPNELDTFTEG
FIDTKRHQVRGPIAGRSANAIAEMCGLKDVPEHTKVIIAEYEGVGDDYPLSAEKLSPVLT
MYRATSHENAFDICRQLLHYGGEGHTAAIHTLDDDLATKYGLEMRASRIIVNSPSGIGGI
GNIYNNMTPSLTLGTGSYGGNSVSHNVTDWDLLNIKVIAKRRENRQWVKIPPKVYFQRNS
LKELRDIPNIDRAFIVTGPGMSKRGYVQRVIDELRLRQNETAFLVFDDVEEDPSTNTVEK
GVAMMNDFKPDTIIALGGGSPMDAAKAMWMFYEHPETSWYGVMQKYLDIRKRAYQIKKPT
KSQLIGIPTTSGTGSEVTPFAVITDSKTHVKYPLADYALTPNIAIVDSQFVETVPPKTTA
YTGLDVLCHATESYVSVMATDYTRGWSLQTIKGVMEYLPNSVKGNKLARRKMHDFSTMAG
MAFGQAFLGINHSLAHKMGGAFGLPHGLLIAIALPQVIRFNAKRPQKLALWPHYETYHAT
KDYADIARFIGLQGNSDEELAEAYAKKVIELAHKCGVKLSLKDNGVSREDFDKVVDKLAV
LAYEDQCTTTNPVEPLVSQLKELLERCYEGTGVEKD*
>RS_GCF_000160575.1+NZ_GG697129.1_321 NZ_GG697129.1_321 # 324203 # 326896 # -1 # ID=12_321;partial=00;start_type=ATG;rbs_motif=GGAG/GAGG;rbs_spacer=5-10bp;gc_cont=0.407
MTTTTKKKKILTPEEKAAHYAAAEEMTNKLVDQAAVALQKFETYTQEQVDKIVAAMALAG
SENALLLAHEAYDETGRGVIEDKDTKNRFASESVYNAIKNDKTVGVISEDKVSGKVELVA
PLGILAGIVPTTNPTSTTIFKSMLTAKTRNVIVFAFHPQAQRSSAHAAKIVYDAAVAAGA
PKNFIQWIETPSIDATNALIKNPKIASILATGGPSMVNAALHSGNPSMGVGAGNGAVYVD
KTANVDRAVSDLLLSKRFDNGMICASENSVVIDASIYDEMLQKLQEQGAYLTPKKDYQKI
SDFVFKPTGDGYGVTGPVAGRSGRWIAEQAGLKLPQDKDVLLFELEKRHIGEPLSSEKLS
PLLSIYKAQDRNEAVEIVRALLNYQGAGHNAAIQIGAQDDPFVKEYADRVEASRILVNQP
DSIGGVGDIYTDALRPSLTLGTGTWGKNSLSHNLSTYDLLNVKTVARRRNRPQWVRLPKD
IYYETNAITYLQELPDVDRAFIVADPGMVKFGFVDKILDQFALRDDQVKTSFYGSVSPDP
TISQAIEIARQMADFKPDTVVLLGGGSALDAGKIARFLYEYSATNPDILYDDEALKSLFQ
ELAQKFMDIRKRIVKFEHQRLTQMVAIPTTSGTGSEVTPFAVITDDETHVKYPLADYELT
PQVAIVDPEFVMTVPSRTVAYSGMDALSHALESYVSVMSSEFTRPWALQAIKLIFDYLEE
SYKYDAKNPTKEGELARSKMHYASTLAGMSFGNAFLGLNHAIAHKTGGAFGLPHGLAISI
AMTHVIKFNGVTGNVKRTPFPRYETYTAQKDYADIARHLGLAGNNDAELVQALINKIENL
AAKLNMDLTLSGNGVKKEDFDRELSGLMDLIYNDQTTPGNPRQPRLSEIEQLLHDQF*
>RS_GCF_000160835.1+NZ_GG700733.1_687 NZ_GG700733.1_687 # 752579 # 755215 # -1 # ID=19_687;partial=00;start_type=ATG;rbs_motif=AGGAG;rbs_spacer=5-10bp;gc_cont=0.523
MATSKKHQVEQKQTEQDKQQAAHELVDGLVKKSQVAFEQLRNFTQEQVDNICQAMALAAE
EHHMDLAVSAANETGRGVAEDKAIKNIYASEYIWNNIRHDKTVGIIEDNDEDQTITIADP
LGIIAGVVPVTNPTSTTIFKSIISAKTRNTIIFSFHPQAFESSVKTAKILQAAAEKAGAP
KNMIQWIPQCSRENTNALLQHPNIATILATGGPGLVKAAYSSGNPALGVGPGNGPAYIEK
SANIERSVYDIVLSKTFDNGMICASENSVVVDDEIYDQVKEEFQKWNCYFVKPNEMQTFS
DGFIDPQRHQVRGPIAGRSANAIAEMCGLKNVPDNTKVLIAEIDGVGDDYPLSAEKLSPV
LTMYRASSRENAFDICRQLLHYGGEGHTAAIHTLDDDLATKYGLEMRASRIIVNSPSGIG
GIGNIYNNMTPSLTLGTGSYGGNSVSHNVTDWDLLNIKVIAKRRENRQWVKIPPKVYFQR
NSLKELRDIPNIDRAFIVTGPGMSKRGYVQRVIDQLRLRQNETSFLVFDDVEEDPSTNTV
EKGVAMMNDFKPDTIIALGGGSPMDAAKAMWMFYEHPETSWYGVMQKYLDIRKRAYQIKK
PKKSQLIGIPTTSGTGSEVTPFAVITDSETHVKYPLADYALTPNIAIVDSQFVETVPAKT
TAYTGLDVLCHATESYVSVMATDYTRGWSLQTVKGAMEYLPKSVKGDKLARRKMHDFSTM
AGMAFGQAFLGITHSLAHKMGGAFGLPHGLLIAIAMPQVIRFNAQRPQKLALWPHYETYH
ATKDYADLARFIGLKGNTDEELADAYAQKYVDVAHECGVTLSLKANGVSREEFDKVVDKL
AVLAYEDQCTTTNPVEPLVSQLKELLERCYNGTGVEED*
>RS_GCF_000160855.1+NZ_GG700754.1_154 NZ_GG700754.1_154 # 159477 # 162101 # -1 # ID=47_154;partial=00;start_type=ATG;rbs_motif=GGAG/GAGG;rbs_spacer=5-10bp;gc_cont=0.410
MAKTQPKETQTEEEKKKQIYDMVDNLVKRSHVALDEMANFTQEQVDKICEAVATAGEQNA
YPLAKMAVEETKRGVVEDKTTKNMYASENIWNSLRHEKTVGVIEEDKELGLTKIAEPKGV
IAGVTPVTNPTSTVIFKAMLALKTRNTIIFGFHPQAQKCCVETGKIIQAAAVAAGAPRDA
IQWIEEPSLDATTDLMNNPGVQTILATGGPGMVKAAYSSGKPAIGVGPGNGPSYIEKTAN
IDRAVYDIVLSKNFDNGMVCASENSVVVDDEIYDQVKEEFKKWSCYFLNKEEIKKFEERF
IDPRRGTVAGPVAGKSAYEIAKLCGVDVPKETKVIVAEYKGVGRKFPLSAEKLSPVFTLY
RAKDHDDAFRICSELLDYGGRGHTAGLHSSDQKVIKEFSMKMDACRILVNSPAALGGIGD
LYNNMLPSLTLGTGSYGANTFSHNIGARDLLNIKTVAKRRDNMQWVKVPSKTYFEHNAAN
YLRHMPNVNRFFIVTDEGVADQGFADEITDIISKRRGQKEYEVFKAVTLDPSTDVIKDGV
HRMNIFKPDVVIAIGGGSVMDAAKVMRLFYENPEMKFEEAYQKFLDIRKRVVRFPKINGV
QLVCIPTTSGTGSEVSPIAVISDAKTGIKHTLCDYALTPDVSIVDDQFVQDLPKRLIAWS
GFEALGHAIESHVSTMATDFTRGWSLEAIKIIFANLKKSYDGDLDARKKMHDAATIAGMA
YSNAFLGLEHSIAHTVGSTFDIPSGVSDAIALPQVICFNAKRPEKLAMWPNYSVYRADKD
YAEIARAIGLTGSSDAELIEELVQKIIDLAQSVGIKMAYKDYGVDENEFNKKVDQLAVEA
YGDQNTVTNPVAPLISQIAQLMRDSFEGKDIKTK*
>RS_GCF_000160875.1+NZ_GG700802.1_2 NZ_GG700802.1_2 # 1942 # 4536 # 1 # ID=11_2;partial=00;start_type=ATG;rbs_motif=GGA/GAG/AGG;rbs_spacer=5-10bp;gc_cont=0.343
MAKEIASTTKKEQIDVQAMIDSYVVQAHVALDKMANFSQEQVDKICEAIAKVGEQNSYLL
AKMAVEETGRGIVEDKTIKNMFASENIWNSLRHEKTVGIISEDPERQLIKIAEPVGVIAG
VTPVTNPTSTVIFKSMIALKTRNTIIFGFHPQAQKCCVKTAELIREAAIKAGAPDNCIQW
IEYPSIEATNALMTHPNIQTILATGGPGMVKAAYSSGKPALGVGPGNGPAYIEKTANYQR
AAYDIILSKTFDNGMVCASENSVVIDKDIYDKVKKEFEAWNCYFLNKDEIKKFETTFIDP
RRGTVAGPIAGKSAYEIGKLCGVDVPEDTKVIIAEYSGVGKEYPLSAEKLSPVFTMYKVS
GADEAFKICKDLLSYGGRGHTVGIHTENKELIKKFALAMSACRILVNTPAALGGIGDLYN
NMLPSMTLGTGSYGANSMSHNISAADLLNIKTVAMRRDNMQWIKVPKKTYFEHNAANYLK
HMPDVEKFFIVTDETVAGKYANQITDIISQRLGKKSYEVFQAVKEHPTTDVILDGVHRMN
IFKPDAIVALGGGSVMDAAKIMRLFYENPDMTLEDSYQKFIDIRKRVVRFPKTNMVQLVC
IPTTSGTGSEVSPFAIIKDTQTGIKHTLCDYSLNPDVAIVDDNFVETLPAKLVANSGMEA
LAHAMESYVSTMATDFTRGWSMEAIKLIFANLEKSYKGDQAARSKMHNASTLAGMAYANA
FLGVGHAIAHTLGSTFNIPSGLSDAITMPYVIKFNAQRPRKLPIRPHYSVFRADKDYAEI
ARSLGIQGKNDQELVEGLINKFVELAKSINMTLNLKDNGVSEADFNNKVEQLAVEAYGDQ
NIVTNPSAPLIKQIEQLMKKIYVG*
>RS_GCF_000161935.1+NZ_GG698804.1_217 NZ_GG698804.1_217 # 209023 # 211659 # 1 # ID=10_217;partial=00;start_type=ATG;rbs_motif=GGAG/GAGG;rbs_spacer=5-10bp;gc_cont=0.446
MADSKKKVTEATATDQAAEAKKQIDDLMDKSEVAFNELRNFTQEQVDHICQAMALAAEEH
HMELAMEAAEETGRGVAEDKAIKNIYASEYIWNNIRHDKTVGIIKDDDENQTITIADPLG
IIAGVVPVTNPTSTVIFKSIISLKTRNTIVFSMHPQALKASIHTAQILEKAAEESGAPKN
VIQWITKPSRYATVDLLQHEKTATILATGGPGLVKAAYSSGNPALGVGPGNGPAYIERTA
NIPRSIYDIVLSKTFDNGMICASENSIVVDDEIYDQVKAELKKWNCYFIKPDEIDTFTKG
FIDPKRHQVAGPIAGRSANDIAEMCGLKNVPANTKVLITEYEGVGDDYPLSAEKLSPVLT
MYRVHSHKEAFDKCKELLHYGGEGHTAAIHTTDDSLATQYGLEMRASRIIVNSPSALGGI
GNIYNNMTPSLTLGTGSYGKNSVSHNVSDYDLLNYKVIAKRRENRQWVKIPPKVYFQRNS
LKELQDIPNINRAFIVTGPGTVKRGYAQRVIDQLRQRPLEAHFQVFDEVEEDPSTDTVNK
GVALMRDFKPDTIIALGGGSPMDAAKAMWMFYEHPETSWNGVKQKYLDIRKRAYQIGKPH
KAQFIGIPTTSGTGSEITCFSVITDSKTHVKYPLADYALTPDIAIVDSQFVETVPPKTTA
YTGLDVLCHATESYVSVMSTDYTRGWSLQAIKGVMETLAASVKGDQDARRRMHNYSTIAG
MAFGQAFLGINHSLAHKMGGAFDLPHGLCIAIALPQVIRFNAKRPQKLTMWPHYATYHAT
KDYADIARFLGLKGDTDEELMEAYVQKIIELAHECGVTLSLKANGVSRKDFDKAVDKLAV
LAYEDQCTTTNPVEPLVSQLKELLERCYDGTGVEPQDK*
>RS_GCF_000165675.1+NZ_AEIZ01000020.1_100 NZ_AEIZ01000020.1_100 # 80207 # 82909 # -1 # ID=11_100;partial=00;start_type=ATG;rbs_motif=AGGAG;rbs_spacer=5-10bp;gc_cont=0.420
MVQTTAKKPVKKVLTPEEKAELTQQAETMIAGLIEKSQRALTEFSTFSQEKVDEIVAAMA
LAGSENSLRLAHAAHDETGRGVVEDKDTKNRFASESVYNAIKFDKTVGVINEDKIQGKVE
LAAPLGILAGIVPTTNPTSTAIFKSMLTAKTRNTIIFAFHPQAQKSSVLAAKVVYEAAVA
AGAPKNFIQWIEKPSLYATSALIQNPHIASILATGGPSMVNAALKSGNPSMGVGAGNGAV
YIDGTVDVDRAVEDLLLSKRFDNGMICATENSAVIQAPVYDAVLAQLQAQGAYVVPKKDY
DKIASFVFKANAEGYGVAGPVAGMSGRWIAEQAGVKMPDDADVLLFELDQKNIGEALSSE
KLSPLLSIYKVNTRQEAIETVQKLLNYQGAGHNAAIQIGAQDDPFVKEYADAIGASRILV
NQPDSIGGVGDIYTDAMRPSLTLGTGSWGKNSLSHNLSTYDLLNIKTVARRRNRPQWVRL
PKEVYYESNALTYLQDLPGVQRAFIVADPGMVQFGFVDRVLGQLELRQDQVQTSIYGSVK
PDPTLSQAIDIARQMAEFKPDTVILLGGGSALDAGKIARFMYEYSSRHEGILEDTAALKE
LFMELQQKFMDIRKRIVKFYHARLTQMVAIPTTSGTGSEVTPFAVITDDDTHVKYPLADY
ELTPEVAIVDPEFVMTVPKRTVALSGLDALSHAFESYVSVMASEFTRPWALQAIKLIFEN
LTASYQYDPKNPTKEGQYSRTKMHYASTLAGMSFANSFLGINHSLAHKTGGEFGLPHGLA
ISIAMQHVIRFNAVTGNVKRTPYPRYETYTAQKDYADIARHIGLSGKDDAALVDALIKKI
QELVKSVEVDTTLSGNGVSKADLEKSLDKLTDLVYNDQCTPGNPRQPSLSEIRQLLLDQF
*
>RS_GCF_000166715.1+NZ_AEMI01000011.1_8 NZ_AEMI01000011.1_8 # 8009 # 10711 # -1 # ID=33_8;partial=00;start_type=ATG;rbs_motif=AGGAG;rbs_spacer=5-10bp;gc_cont=0.403
MADTIVKKPVKKVLTPEEKAELQIQAEAMTAALVEKSKIALATFSTYTQEQVDKIVAAMA
LAGSENSLVLAHAAYDETGRGVVEDKDTKNRFASESVYNAIKFDKTVGVISEDKIQGKVE
LAAPLGVLAGIVPTTNPTSTTIFKSMLTAKTRNTIIFAFHPQAQKSSALAAKIVYDAAVK
AGAPENFIQWIEKPSLYGTSALIQNQGIASILATGGPAMVNAALKSGNPSMGVGAGNGAI
YLDATVDTDRAVSDLLLSKRFDNGMICATENSAVIQAPIYDEVLQKMQAQGAYLVPKKDY
KKIADYVFKPNAEGFGIAGPVAGMSGRWIAEQAGVKIPEGKDVLLFELDQKNIGEALSSE
KLSPLLSIYKVEKREEAIKTVQSLLNYQGAGHNAAIQIGSQDDPFIKEYADAIGASRILV
NQPDSIGGVGDIYTDAMRPSLTLGTGSWGKNSLSHNLSTYDLLNIKTVARRRNRPQWIRL
PKEVYYEANAITYLQELPSIKRAFIVADPGMVQFGFVGKVLSQLELRQEQVETNIYGSVK
PDPTLSQAVDIARQMAAFKPDTVILLGGGSALDAGKIARFLYEYSTRHDGILEDEDGIKE
LFMELQQKFMDIRKRIVKFYHARLTQMVAIPTTSGTGSEVTPFAVITDDQTHVKYPLADY
ELTPEVAIVDPEFVMTVPKRTVAFSGLDALSHAFESYVSVMASEFTRPWALQAIRLIFDN
LTTSYQYDPKNPTKEGQNARTKMHYASTLAGMSFANAFLGINHSLAHKTGGEFGLPHGLA
IAIAMPHVIKFNAVTGNVKRTPYPRYETYTAQKDYADIARYLGLKGNTDAEMVDALIAAV
KTLAKSVEVDQTLTGNGVKKADLENNIDQLTDLVYNDQCTPGNPRQPSLEEIKQLLRDQL
*
>RS_GCF_000166735.1+NZ_AEMJ01000506.1_8 NZ_AEMJ01000506.1_8 # 7903 # 10605 # -1 # ID=388_8;partial=00;start_type=ATG;rbs_motif=AGGAG;rbs_spacer=5-10bp;gc_cont=0.406
MADTIVKKPVKKVLTPEEKAELQIQAEAMTAALVEKSKIALATFSTYTQKQVDKIVAAMA
LAGSENSLVLAHAAYDETGRGVVEDKDTKNRFASESVYNAIKFDKTVGVISEDKIQGKVE
LAAPLGVLAGIVPTTNPTSTTIFKSMLTAKTRNTIIFAFHPQAQKSSALAAKIVYDAAVK
AGAPENFIQWIEKPSLYGTSALIQNHSIASILATGGPAMVNAALKSGNPSMGVGAGNGAI
YLDATVDTDRAVSDLLLSKRFDNGMICATENSAVIQAPIYDEVLQKMQDQGAYLVPKKDY
KKIADYVFKPNAEGFGIAGPVAGMSGRWIAEQAGVKIPEGKDVLLFELDQKNIGEALSSE
KLSPLLSIYKVEKREEAIKTVQSLLNYQGAGHNAAIQIGSQDDPFIKEYADAIGASRILV
NQPDSIGGVGDIYTDAMRPSLTLGTGSWGKNSLSHNLSTYDLLNIKTVARRRNRPQWIRL
PKEVYYEANAITYLQELPSIKRAFIVADPGMVQFGFVGKVLSQLELRQEQVETNIYGSVK
PDPTLSQAVDIARQMAAFKPDTVILLGGGSALDAGKIARFLYEYSTRHEGILEDEDGIKE
LFMELQQKFMDIRKRIVKFYHARLTQMVAIPTTSGTGSEVTPFAVITDDQTHVKYPLADY
ELTPEVAIVDPEFVMTVPKRTVAFSGLDALSHAFESYVSVMASEFTRPWALQAIKLIFDN
LTTSYQYDPKNPTKEGQNARTKMHYASTLAGMSFANAFLGINHSLAHKTGGEFGLPHGLA
IAIAMPHVIKFNAVTGNVKRTPYPRYETYTAQKDYADIARYLGLKGNTDAEMVDALIAAV
KTLAKSVEVDQTLTGNGVKKADLESNIDQLTDLVYNDQCTPGNPRQPSLEEIKQLLRDQL
*
>RS_GCF_000178475.1+NZ_ADNY01000022.1_2 NZ_ADNY01000022.1_2 # 1859 # 4483 # 1 # ID=52_2;partial=00;start_type=ATG;rbs_motif=GGAG/GAGG;rbs_spacer=5-10bp;gc_cont=0.412
MAKTQQKETMSEEEKNKQIYDMVDDLVKKSHVALDQMANFTQEQVDKICEAIATAGEQNA
YPLAKMAVEETRRGVLEDKTTKNMYASENIWNSLRHEKTVGVIDEDKEQGLVKIAEPKGV
IAGVTPVTNPTSTVIFKAMLALKTRNTIIFGFHPQAQKCCVATGKILQKAAEAAGAPKNA
IQWIEEPSLQATTDLMTNPGVQTILATGGPGMVKAAYSSGKPAIGVGPGNGPSYIEKSAN
IERAVYDIVLSKTFDNGMVCASENSVVVDTEIYDRVKEEFKKWNCYFLKKEEIKKFEQHF
IDPRRGTVAGPVAGKSAYEIAKLCGVDVPKDTKVIIAEYHGVGKEFPLSAEKLSPVFTLY
RAKNHDDAFKICTDLINYGGRGHTAGLHSSDKKIIDEFAMKMDACRILVNSPAALGGIGD
LYNNMLPSLTLGTGSYGANTFSHNIGARDLLNIKTVAMRRDNMQWVKVPAKTYFEHNAAN
YLRHMPNVNRFFIVTDEGVADQGFADEITDIISKRRGAKEYEVFKAVTLDPNTDVIKDGV
HRMNIFKPDVVIAIGGGSVMDAAKAMRLFYENPDMTFEEAYQKFLDIRKRVVRFPKINGV
QLVCIPTTSGTGSEVSPIAVISDAKSGIKHTLCDYALTPDVSIVDDQFVQTLPKRLIAWS
GFEALGHAIESYVSTMATDFTRGWSLEAIKIIFGNLKASYDGDLDARKRMHDAATIAGMA
YSNAFLGLEHSIAHTVGSTFGIPSGVSDAIVLPQVIRFNAKRPEKLAMWPNYSVYRAEKD
YADIARALGLTGTTDHELVEKLVDKIIELAHSVDIKLAFKDYGVDKKQFEDKVDELAVKA
YGDQNTVTNPVAPLINQIVDLMKDCYDGKGISNK*
>RS_GCF_000237995.1+NC_016605.1_417 NC_016605.1_417 # 451079 # 453622 # 1 # ID=1_417;partial=00;start_type=ATG;rbs_motif=None;rbs_spacer=None;gc_cont=0.394
MVSRSHVALDKLESFTQEQVDKICEAVALAGLENHMKLAKMAVEETGRGVVEDKAIKNIY
ASEYIWNSIRNDKTVGIINDDDEKQIIEIAEPLGVIAGVTPVTNPTSTVVFKTLLALKTR
NTIIFGFHPQAQKSCVETGKILEKAAVEAGAPENSIQWIEEPSIEATNALMNNDGVASVL
ATGGPGMVKAAYSTGKPALGVGPGNGPAYIEKSANIKRSVNDIVLSKTFDNGMVCASENS
AVVDAEIYNEVKKEFQALGCYFVKKSEIDALSETVMDPERHTVRGPIAGKSAFTIAKMAG
IDVPEDTKVLIAEINGVGVDYPLSGEKLSPVLSMYKVKGHDEAFERCEELLNYGGLGHTA
ALHTTDDNLITEFGLRMKACRILVNTPSAIGGIGNIYNNMVPSLTLGTGSYGKNSISHNV
TDFDLLNIKTIAKRRNNMQWVKLPPKVYFERNSIRYLETMEGIKKAFIVCDPGMMKLGFT
DRVVAELNKRVDAPEIEIFSDVEPNPSTNTVYRGVDQMRSFEPDTIIALGGGSAMDAAKG
MWLFYEHPEASFMAAKQKYLDIRKRTYKVPTPSKAKYIGIPTTSGTGSEVTPFAVITDSE
THVKYPIADYALTPDVAIVDSQFIETVPPRTTALTGLDVICHATESFVSVMATDYTKGWS
LQALKLAFKYLKPAYDGDLVARQKMHDASTIAGMAFANAFLGINHSIAHKLGGEFDLPHG
LCIAMTYPHVIRYNAKTPRKLAMWPLYEHFTADEDYAEIARYLGLKGRTTEELVESLSQA
YIDLAHSMDVNLSLKGNGVTKEHFDKSAQKLAELSYEDQCTPANPKEPLISELKEIIDKE
YEGIDVE*
>RS_GCF_000241055.1+NZ_CM001398.1_1175 NZ_CM001398.1_1175 # 1155586 # 1158282 # 1 # ID=1_1175;partial=00;start_type=ATG;rbs_motif=AGGAG;rbs_spacer=5-10bp;gc_cont=0.448
MAVETKKITKKQLTLEEIQAKKDLAAQYIQELVDKSKEALLEFSSYTQKQVDQIVAAMAL
AGSEHSLELAHFAYNETGRGIVEDKDTKNRFASESVYNAIKNDKTVGVIDEDPVTGKVNL
AAPLGILAGIVPTTNPTSTTIFKSLLTAKTRNTIIFAFHPQAQTSSVAAAEIVYQAARKA
GAPKNFIQWIETPSLENTTALMRNPGIASILATGGPAMVHAALTSGNPSMGVGAGNGAIF
IDHTARVRRAVEDLLLSKRFDNGMICATENSAVIEASVYDEFMELMQQKGAYLVPKNDYK
KVADFVFNDKHGVNGPVAGMSGRWIAEKSGINLPEGKDVLLFELDQNNIGEKLSSEKLSP
LLSIYKVQDRQEGIKVVQRLLAYQGAGHNAAIQIGTQDDPFVKEYADAINVSRILVNQPD
SIGGVGDIYTDALRPSLTLGTGSWGKNSLSHNLSTYDLLNIKTVARRRNRPQWVRLPKDI
YYERNAITYLQELPKVDRAFIVTGHSMVKYGFVDRVLEQFALRNDQVKTSIYSSVQADPY
LSQAVQIAKQMQEFQPDTVIALGGGSPLDVAKISRFLYEYAQQSGQDDFLDDNDAIKDLF
KGLQQKFMDIRKRIVKFEHQNLTQLVAIPTTSGTGSEVTPFSVITDDETHVKYPLADYEL
TPQVAIVDPELVMTVPKRTVALSGLDTLSHSLESYVSVMSSEFTRPWALQAIKLIFENLV
DSYNYDPKHPTNRGTQARGKMHYASTLAGMSFGNAFLGLNHSLAHKTGGEFGLPHGLAIS
IAMPHVIRFNAVTGNVKRTPFPRYEVYTAQKDYADIARHIGLTGKDDAELVEKLIAKIKE
LTDALDVDITLSGNGVEKKRFEQSLDNLVDLVYDDQCTAGNPRQPSLTEIRKLLIDQF*
>RS_GCF_000255495.1+NZ_AHYZ01000026.1_9 NZ_AHYZ01000026.1_9 # 9756 # 12281 # 1 # ID=195_9;partial=00;start_type=ATG;rbs_motif=None;rbs_spacer=None;gc_cont=0.430
MAHAASQAALELAKAAIAETQRGILEDKVIKNQFAAENVYNTIKHDRTVGIINNDPVAGK
IEIAAPLGVLAGIVPTTNPTSTAIFKSLLALKTRNAIIFAFHPQAQKCSVQAAKIVYQAA
LKAGAPQNIIQWIEKPSLDNTTALIRNPKIASILATGGPGMVNAALKSGNPSMGVGAGNG
AVYVDHTVDLDRAIEDLLLSKRFDNGMICATENSAVVEAPIYNAWLKKVQAKGAYLLPPK
DYQKLADFVFNDRHGVNGPVAGKSAKWIAKQAGIDLPADKDVIIFELDPQNIGEKLSSEK
LSPLLSVYQAHDRQDATKIVASLLNYQGAGHNAAIQIGSQDDPFIDEFADKTQAARILIN
QPDSIGALGDIYTAALRPSLTLGTGSWGKNSLSHNLSTRDLLNIKTVAKRRSRPQWIRLP
KEIFYEKHALSYLQDVHKNINRALIVTDTNLSNQGLIEEVNAQLALRDQPVKVSIFDKVT
ADTTISQTLALAQVIAQFNPDTIIALGGGTVINAAKLARFTYEYSLDQKTGFLEDYQANR
SLFMSIEQKLMDISERVVKFNHHLTSQLIAIPTTSGTGSEVTPFAIVTDDQTKIKYPLAD
YVLTPQTAIIDPELTKQLPKTVVATGGMDTLSHALEAYVSVMNSDFTRPWSLEAIKLVFQ
NLVAAYNYDPAHPTFAGETARKKMHYAATLAGMAFANSFLGLNHSLAHKTSGEFGLSNGL
AVACAMVPVIRFNAVTGKVKRTPFPRYAVYRAQKDYAEIASFIGLKGQNDAELVEQLCQQ
IQKLMAAVKITPRLSANGVTKQRFEGALKTLVEMVYTDRCTTTNPRQASLAEIEQLLRDQ
F*
>RS_GCF_000260415.1+NZ_BACP01000056.1_8 NZ_BACP01000056.1_8 # 7487 # 10177 # 1 # ID=67_8;partial=00;start_type=ATG;rbs_motif=GGAGG;rbs_spacer=5-10bp;gc_cont=0.402
MTITKKVKKALSPEEKAKQYEQAEAYTGSLVEKALIAERSYASYTQAEVDKIVAAAALAG
SEAALLLAHEAVDETQRGVVEDKDTKNRFATENIYNLIKNEKTVGIIGEDKVAGQVKIAA
PLGVLAGIVPTTNPTSTAMFKTLLALKTRNAIIFAFHPQAQKCSAHAAKILYDAAIAAGA
PKNIVQWIEVPSLDNTTALIRNPKIASILATGGPGMVNAALKSGNPSMGVGAGNGAIFVD
HTADLDRAVEDLLLSKRFDNGMICATENSVVVESPVYNDWLKKMQDKGAYIVPKKDYQKV
ADFVFNDRHGVNGPVAGKPARWIAEQSGVVLPEDKDVMLFELDPKNIGEKLSSEKLSPLL
SVYKAKDRQDGIEIVSKLLNYQGAGHNAAIQIGSQSDPFINDYADQTKAARILVNQPDSL
GGIGDIYSDALRPSMTLGTGSWGKNSLSHNLSTSDLLNVKTVAKRRNRPQWVRLPEKIYY
EKNAVSYLQDQVENINRAFVVADPGMVKFGFVDKLYEQLSLRDEPVKTSIYGTVRPDPTL
GQTIEIAKQMAQFGPDTIIAIGGGSALDAAKIARFIYEYSLDQPEGFLDSYDQVSELFTR
LQQKFIDIRKRIVKFHHQLNTKLVAVPTTSGTGSEVTPYAVITDDNTHVKYPLTDYELTP
QIAIVDPEFVMTVPKRTVAWSGLDTLSHALESYVSVMASDFTRPWALQAIKLVFENLGES
YKFDAKNPTSGGEKARENMHYAACLAGMSFANAFLGINHSLAHKTGGEFGLPHGLAISIA
MQHVVRFNGVAGKVKRTPFPRYEVYSGQKDYADIARFIGLQGKDDAELVEKLCQKIEELM
ASVDVTPKLSANGVTKEKFEVSLDKLVDLVYNDQCTPANPRQPSLDEIRQILIDQF*
>RS_GCF_000260435.1+NZ_BACQ01000078.1_50 NZ_BACQ01000078.1_50 # 45376 # 47982 # 1 # ID=36_50;partial=00;start_type=ATG;rbs_motif=AGGAGG;rbs_spacer=5-10bp;gc_cont=0.491
MLKNTAKTATEVDVKHMIDELVANAHSALKIMKTFDQEKIDHIVHRMAIAGLDHHMELAK
LAVDETGRGVWEDKAIKNMFATEEIWHSIKNNKTVGVINEDKQRGLVSIAEPIGVIAGVT
PVTNPTSTTIFKSEISIKTRNPIIFAFHPGAQKSSARALEVIREEAEKAGLPKGALQYIP
VPSMEATKALMDHPGIATILATGGPGMVKSAYSSGKPALGVGAGNAPAYIEASANIKQAV
NDLVLSKSFDNGMICASEQGAIVDSSIYDAVKKEFEAQGAYFVQPKDMKKFESTVINLEK
QSVNPRIVGQSPKQIAEWAGIQIPEGTTILIAELKGVGAKYPLSREKLSPVLAMVKADGH
EDAFKKCETMLDIGGLGHTAVIHTADEDLALKYADAMQACRILINTPSSVGGIGDLYNEM
IPSLTLGCGSYGGNSISHNVGTVDLLNIKTMAKRRNNMQWMKLPPKIYFEKNSVRYLEHM
EGIKRAFIVADRSMEKLGFVKIIEDVLARRENPVQVQTFVDVEPDPSTDTVFKGTDIMRS
FGPDTVIAIGGGSVMDAAKGMCLFNDAGDADFFGAKQKFLDIRKRTYTFPKLNKTKLVCI
PTTSGTGSEVTPFAVITDSKAGIKYPLADYALTPDIAIVDSQFIESVPPVVVADSGLDVL
CHATESYVSTMATHYTKGLSLEAIKLVFENLEKSYHGDIAAKSKMHDASTIAGMAFANAL
LGINHSIAHKLGQAFHLPHGRCIAITMPHVIRFNASQPKKRAIWAKYSYFRANEDYAEIA
RYLGLPGKTTDELVESYVQAFIKLAHSVGIKLSLKDQGVKKADLDKQVDRLAELAYEDNC
TVTNPQEPLISDLKHIILDEYEGTESTF*
>RS_GCF_000277645.1+NZ_AKGG01000004.1_53 NZ_AKGG01000004.1_53 # 70217 # 72919 # 1 # ID=4_53;partial=00;start_type=ATG;rbs_motif=GGAG/GAGG;rbs_spacer=5-10bp;gc_cont=0.420
MAETKAPKKAKKVLTPEEKAARMDAAVKMTGELVEKAQKAAVEFSTYTQEQVDKIVAAMA
LAGSENSLLLAHEAVEETGRGVVEDKDTKNRFASESVYNAIKNDKTVGVINEDRVTGKVE
LAAPLGVLAGIVPTTNPTATSIFKSMLTAKTRNTIVFAFHPQAQKSSAHAAKIVYDAAVA
AGAPENFIQWIEKPSLEGTTALIKNPGIASILATGGPSMVHAALTSGNPSMGVGAGNGAV
YIDATADVKRAVEDLLLSKRFDNGMICATENSVVVAKEVYPAFMKQMQEQGAYLVPAKDH
EKLAEGVFVKNASGYGVQGPVAGMSGQNIAKRAEIKVPADKDVLMFELDKKNIGEALSSE
KLSPLLSVYQAGSREEGIEIVRALLNYQGAGHNAAIQIGAQDDPFVKQYADAVEASRILV
NQPDSIGGVGDIYTDALRPSLTLGTGSWGKNSLSHNLSTYDLLNIKTVARRRNRPQWVRL
PKDIYYESNSITYLQDLENVSRAFIVADPGMVQFGFVDKILDQFNLSATPVKTSLYGTVR
PDPTISQAVDIARQMAAFKPDTVIALGGGSALDAGKIARFLYEYSVSHPGILEDDQALMS
LFGKLQQKFMDIRKRIVKFEQASSTQLVAIPTTSGTGSEVTPFAVITDDETHVKYPLADY
ELTPQVAIVDPEFVMTVPKRTVAYSGMDALSHALESYVSVMSSEFTRPWALQAIKLVFEN
LVTSYNYDPSHPTLEGREARTKMHYASTLAGQSFANAFLGVNHSLAHKTGGEFGLPHGLA
ITIAMPHVIKFNAVTGNVKRTPFPRYETYTAQKDYADIARYLGLKGQTDAELVDALLAEI
KKLTDALDIDVTLSGNGVSKKDLEGSVDKLMDLVYNDQCTPGNPRQPRLEEIRQLLMDQF
*
>RS_GCF_000296835.1+NZ_CAKE01000014.1_2 NZ_CAKE01000014.1_2 # 1894 # 4500 # 1 # ID=23_2;partial=00;start_type=ATG;rbs_motif=AGGAGG;rbs_spacer=5-10bp;gc_cont=0.379
MVQESKATKKENTIDVDKMINGYVEKAHKALDQMSDFTQEQVDKICEAIATAGEQNNYLL
AKMAVEETGRGVVEDKAIKNMFASENIWNSLRHEKTVGVIEEDKEKQLVKIAEPKGVIAG
VTPVTNPTSTVIFKAMLAMKTRNTIIFGFHPQAQKCCVKTAEIIRQAAIEAGAPSDCIQW
IEHPSLEATSKLMDHPNVQTILATGGPGMVKAAYSSGKPAIGVGPGNGPSYIEKSANIAE
SVYDIVLSKTFDNGMICSSENSVVVDSDIYDQVKEEFAKWNCYFLKGDEIKKFEENFIDP
KRGTVAGPIAGKSAYEIAKLCGVNVPKDTKVIIAEYHGVGRDFPLSAEKLSPVFTMYKAN
GHDDAFKICRDLLDYGGRGHTAGIHSQNKKIIDEFANKMDACRILVNSPASVGGVGDLYN
NMLPSLTLGTGSYGANTFSHNIGARDLLNIKTVATRRDNMQWVKVPSKTYFEHNAANYLK
HMPDVERFFIVTDEKVASKFANEITDIISQRRGRKSYEVFQAVAKDPTTATIADGVHRMN
IFKPDVVIAIGGGSVMDAAKAMRLFYENPQMTFEEATQKFLDIRKRTVRFPKYNAIQLVC
IPTTSGTGSEVSPFAIITNDQTGIKSTLCDYSLNPDVAIVDDQFVEDLPKQLIANSGFEA
LAHAIESYVSTMATDFTRGWSMEAIKLIFENLEKSYNGDQAARSRMHNAATLAGMAYANA
FLGVGHAMAHAIGSTYNIASGLSDAIVLPSVIRFNSKRPRKLAMRPHYSVYRADSDYAEI
ARSLGINGSSKQELIDSLVNKIIDLAHAVGMKLSLKENGVDEKSFNENIAKLAVEAYGDQ
NVVTNPSALLISEIAALLREIYMGKDLK*
>RS_GCF_000296855.1+NZ_CAKC01000047.1_3 NZ_CAKC01000047.1_3 # 979 # 3597 # -1 # ID=50_3;partial=00;start_type=ATG;rbs_motif=GGAG/GAGG;rbs_spacer=5-10bp;gc_cont=0.404
MMLKTQEKIPANPEDKAKQIKQNVDELVKKSHVALDQMADFSQEQVDHICEAVATAGEKN
AYMLAKMAVEETGRGIVEDKTIKNMYASENIWNSLRHEKTVGIIDEDKELGLTKIAEPKG
VIAGVTPVTNPTSTVIFKAMLALKTRNTIIFGFHPQAQKCCVATGKIIQAAAEAAGAPKN
AIQWIEEPSIQATSDLMNHPDVQTILATGGPGMVKAAYSSGKPAIGVGPGNGPSYIEKTA
NTDRAVYDIILSKTFDNGMVCASENSVVVDDVYDQVKAEFKRWNCYFLNKAEIKKFETHF
IDPKRGTVAGPVAGKSAYEIAKLCGVEVPEDTKVIIAEYQGVGKAYPLSAEKLSPVFTLY
RAKGHEDGFRICRALLNYGGRGHTAGIHSNDQKVIDEFAMKMDACRILVNSPAALGGIGD
LYNNMLPSLTLGTGSYGANIFSHNVGAKDLLNIKTVAMRRDNMQWIKVPAKTYFEHNAAN
YLKHMPDVHRFFIVTDEGVADQGFADEITDIISKRRDNKEYEVFKAVTLSPDTEVVKDGV
HRMKIFKPDAIIAIGGGSVMDAAKAMRLFYENPQMSFEEAYQKFLDIRKRVVRFPKHNKV
KLVCIPTTSGTGSEVSPVAVITDAKTGIKHTLCDYALNPDVSIVDDQFVTELPQRLIAWS
GFEALGHAIESYVSTMATDFTRGWSLEAIKTIFNNLEASYNGDLDARKRMHDAATIAGMA
YSNAFLGLEHSIAHAVGASFDIPSGVSDAVALPQVIRFNAKRPEKLAMWPHYSVYRAESD
YAEIARALGLSATTDHELVEKLVAKIIDLAHAVGIKLAFKEYGVNQKKFLAKVDELAVEA
YGDQNTVTNPVSPLIAQISTLMKDCYEGKNIN*
>RS_GCF_000297025.1+NZ_CAKD01000002.1_59 NZ_CAKD01000002.1_59 # 70199 # 72817 # -1 # ID=29_59;partial=00;start_type=ATG;rbs_motif=GGAG/GAGG;rbs_spacer=5-10bp;gc_cont=0.415
MGKTQEKVVVTQEDKNEQIHQMVDNLVKKSHTALDIIADFTQEQVDKICEAIATAGEKNA
YALAKMAVEETGRGIVEDKTIKNMYASENIWNSLRHEKTVGVIEEDKELGLTKIAEPKGV
IAGVTPVTNPTSTTIFKAMLALKTRNTIIFGFHPQAQKCCVATAKIIQAAAEAAGAPKNA
IQWIEEPSIQATNDLMTHPDVQTILATGGPGMVKAAYSSGKPAIGVGPGNGPSYIEKSAN
FERAVYDIILSKTFDNGMVCASENSVVVDNEIYDKVKEEFKKWNCYFLNKEEIKKFEQNF
IDPRRGTVAGPVAGKSAYGIAKLCGVDVPENTKVIIAEYQGVGKAFPLSAEKLSPVFTLY
RAKNTADAFRICHELLDYGGRGHTAGIHSNDKKIINEFSAEMDACRILVNSPAALGGIGD
LYNNMLPSLTLGTGSYGANIFSHNVGARDLLNIKTVAMRRDNMQWVKVPAKTYFEHNAAN
YLKHMPDVHRFFVVTDEGVADLGFADEITDIISKRRGNKSYEVFKAVTLNPTIDVIKDGV
HRMNIFKPDAIVAIGGGSVMDAAKAMRLFYENPDMSFAEAYQKFLDIRKRVVRFPKSNDV
KLVCIPTTSGTGSEVSPVSVITDGKTGLKHTLCDYALIPDVSIVDDQFVEELPQRLIAWS
GFEALGHAIESYVSTMATDFTRGWSLEAIKTIFNNLKASYGGDLDARKRMHDAATIAGMA
YSNAFLGLEHSIAHAIGSTFNIPSGVSDAVALPQVIRFNAKRPEKLAMWPHYSVYRAERD
YAEIARSLGLTGSTDHELVEKLVEKLIDLAKGVNIKLAYKAYGVDKANFDKKVEDLAVEA
YGDQNTVTNPVSPLISQITALMKDCYEGKGIK*
>RS_GCF_000297375.1+NZ_CAKV01000027.1_16 NZ_CAKV01000027.1_16 # 14425 # 17127 # 1 # ID=80_16;partial=00;start_type=ATG;rbs_motif=AGGAG;rbs_spacer=5-10bp;gc_cont=0.424
MAEATAKKPAKKVLTPEEKAELTAQAEKMTAELVEKSQKALAEFSTFSQEQVDKIVAAMA
LAGSENSLLLAHEAHDETGRGVVEDKDTKNRFASESVYNAIKFDKTVGVINEDKIQGKVE
LAAPLGVLAGIVPTTNPTSTTIFKSMLTAKTRNTIIFAFHPQAQKSSVHAAQIVYEAAVK
AGAPKNFIQWIEKPSIYATTALIQNHGIASILATGGPSMVNAALKSGNPSMGVGAGNGAI
YLDATVDTDRAVSDLLLSKRFDNGMICATENSAVIQAPIYDEVLAKLQEQGAYLVPKKDY
KKIADYVFKPNAEGFGVAGPVAGMSGRWIAEQAGVKIPEGKDVLLFELDQKNIGEALSSE
KLSPLLSIYKVEKREEAIETVQSLLNYQGAGHNAAIQIGSQDDPFIKEYADAIGASRILV
NQPDSIGGVGDIYTDAMRPSLTLGTGSWGKNSLSHNLSTYDLLNIKTVARRRNRPQWIRL
PKEVYYEANAITYLQELPSVKRAFIVADPGMVQFGFVGKVLSQLELRQEQVETNIYGSVK
PDPTLSQAVEIARQMADFKPDTVILLGGGSALDAGKIGRFLYEYSTRHEGILEDNDAIKD
LFTELQQKFMDIRKRIVKFYHARLTQMVAIPTTSGTGSEVTPFAVITDDETHVKYPLADY
ELTPEVAIVDPEFVMTVPKRTVAFSGLDALSHALESYVSVMASEFTRPWALQAIKLIFDN
LADSYHYDPKNPTKEGQNARTKMHYASTLAGMSFANAFLGINHALAHKTGGEFELPHGLA
IAIAMPHVIKFNAVTGNVKRTPYPRYETYTAQKDYADIARFLGLKGNTDVELVDSLIAAV
KDLAASVEVNQTLSGNGVDKKHFDDSLDSLIDLVYNDQTTPGNPRQPSLAEIKQLLKDQF
*
>RS_GCF_000349725.1+NZ_APCP01000057.1_4 NZ_APCP01000057.1_4 # 4392 # 7073 # -1 # ID=23_4;partial=00;start_type=ATG;rbs_motif=GGAGG;rbs_spacer=5-10bp;gc_cont=0.405
MKTTEKKQSTVLKKTVDVQAKADEYTGKLVNQAVKAEEEYSTYTQEQVDRIVAAMALAGS
ESSLMLAHEAVDETKRGVVEDKDTKNRFATENVYHTIKNDKTVGIIEDDVIRGSIKIAAP
LGVIAGIVPTTNPTSTVMFKAILAMKTRNAIVFSFHPQAQKCSTHAARIVYDAAINAGAP
KNIIQWIEDPSLENTSGLIKNQNIATILATGGPGMVNAALSSGNPSLGVGAGNGAVFVDH
TARIDRAIEDLLLSKRFDNGMICATENSAVVEDPIYDEWLQKMQDRGAYLVPKKDYQKLA
DFVFNDKHGVNGQIAGKPAHWIADHAGIKMPDDKDVLMFELDRKNIGEKLSSEKLCPMIS
VYRAKDREEGIQIVCELLNYQGAGHNAAIQVGTQADPFIKEFANRTQVSRILVNQPDSLG
GIGDIYTDAMRASLTLGTGSWGDNSLSHNLSTEDLLNIKTIAKRRNRPQWIRLPEDIFFE
KDSVTYLQEMPDVKKAFVVADPGMVQFGFVDKVYSQLDLRPNQVKISLYGTVDPDPTLGQ
TIEIAKQMHQFKPDTIIAIGGGSALDAAKIARYIYEYSYDKEGFLDDHERVSALFVKLQQ
KFMDIRKRIVTFKHQTHTKMVAIPTTSGTGSEVTPYAVITDDQTHVKYPLTDYELTPEVA
IIDPRFALTVPARTVALSGLDTLSHALESYVSVMSSEFTRPWALQAIKLVFENLEDSYNY
RIKHRTKGGEKSRVNMHYAAALAGMSFANAFLGINHSLAHKTGGEFGLPHGLAISIAMKH
VIKFNGVDGKVKRTPFPRYEVYSAQKDYADIARYIGLQGQNDQELVDALCDKIDQLMKAV
GVTPTLSANGVTKEQFDGSLDKLVDLVYNDQCTAVNPRQPNLAEIKQLLKNQF*
>RS_GCF_000372485.1+NZ_AQVA01000008.1_75 NZ_AQVA01000008.1_75 # 63494 # 66190 # 1 # ID=8_75;partial=00;start_type=ATG;rbs_motif=AGGAG;rbs_spacer=5-10bp;gc_cont=0.421
MAVETKKITKKILTSDELKDKKETAKKYIGELVDKSRQALLEFSQYSQSQVDKIVAAMAL
AGSEHSLELAHFARNETGRGVVEDKDTKNRFASESVYNTIKNDKTVGVIDEDPITGKVQL
AAPLGILAGIVPTTNPTSTTIFKSLLTAKTRNTIIFAFHPQAQKSSVAAAKIVYQAARKA
GAPKDFIQWIETPSLENTTALMQNPEIASILATGGPSMVHAALTSGNPSMGVGAGNGAVF
IDHTARVRRAAEDLLLSKRFDNGMICATENSAVIEASVYDEFMKLMQEKGTYLVPKDDYK
KIADFVFSDKHAVNGPVAGMSGRWIAEHAGVTLPKGKDVLLFELDQDDIGEKLSSEKLSP
LLSVYKAADRKEAIKVVQRLLNYQGAGHNAAIQIGAQDDPFVKEYADAVSASRILVNQPD
SIGGVGDIYTDALRPSMTLGTGSWGKNSLSHNLSTYDLLNVKTVARRRNRPQWVRLPKDI
YYEKNAITYLQELPNVNRAFVITDHSLVKYGFVDRILEQFELRPDQVKTSIYSSVQPDPY
LSQAVEIAKQMQEFEPDTVIALGGGSSLDVAKISRFLYEYSQEPDHIGFLENIDDIKELF
KGLQQKFMDIRKRIVKFEHQNLTQLVAIPTTSGTGSEVTPFSVITDDETHVKYPLADYEL
TPQVAIVDPELVMTVPKRTLAWSGLDALSHSLESYVSVMSSEFTRPWALQAIKLIFENIV
DSYNYDPKHPTNRGAEAREKMHYAATLAGMSFGNAFLGINHSLAHKTGGEFGLPHGLAIS
IAMPHVIRFNAVTGNVKRTPFPRYEVYTAQKDYADIARHIGLSGKNDAELVEKLIAKIKE
LTDALDVDITLSGNGVDKKSFEHSLDQLVDLVYDDQCTPGNPRQPNLAEIRQLLIDQF*
>RS_GCF_000420365.1+NZ_ATUU01000002.1_323 NZ_ATUU01000002.1_323 # 314064 # 316754 # -1 # ID=2_323;partial=00;start_type=ATG;rbs_motif=AGGAG;rbs_spacer=5-10bp;gc_cont=0.424
MADSSKKKELTPEAKEQKKLAAEKMTAELVKKAQIAENEFKTYSQEQVDKIVAAMALAAS
EQSLALAHEAVDETGRGVVEDKDTKNHFASEAVFNKIKDDKTVGVIAEDPVAGSVTLAAP
LGVLAGIVPTTNPTSTTIFKSMLAAKTRNTIIFAFHPQAQKSSAHAAKIVYDAAIKAGAP
KNFIQWIEKPSIDATTALITNPGIANILATGGPGMVNAALHSGNPSMGVGAGNGAVYIDG
TANIDRAVEDLLLSKRFDNGMICATENSAVVDAAVYDEFMQKMQEHGAYLLPKKEYKKLS
DYVFKKNADGYGVNGPIAGRSGKWIAEQAGIKMPADDDVIIFELDEKNIGEPLSSEKLSP
LVSIYKSKNRQNAIDIVKALLDYQGAGHNAAIQIGAQDDPFVKEYADAVQASRILVNQPD
SIGGIGDIYTDALRPSLTLGTGSWGKNSLSHNLSTNDLLNFKTVARRRNRPEWIRIPKDI
YYESNAISYLQDMPDMTRAFIVADPGMVQFGFVDKVMDQLALRVEPVKTSIYGTVQPDPT
LKQAIEIARQMADFKPDTVIALGGGSAMDVGKIARFIYEYSTNHEGILDNPAALKELFQK
LQQKFIDIRKRVIKFQPQKLTQLVAIPTTSGTGSEVTPFAVITDDETHVKYPLADYELTP
QVAIVDPEFVMTVPKRTVAYSGLDALSHALESYVSVMASEFTRPWALQAIKMIFENLAES
YNYDPAHPTKEGQHARAQMHYASTMAGMSFANAFLGLNHGLAHKTGGAFGLPHGLAISIA
MQGVIKYNAATGNVKRTPFPRYEVYRAQADYADIARALGLKGDSDEALVESLIERIKALA
ASVDVKTSLSENGVTKSDFDDALDEMVDLVYDDQCTGANPRQPRLTDIRQLLMDEF*
>RS_GCF_000423265.1+NZ_AUHQ01000002.1_92 NZ_AUHQ01000002.1_92 # 91787 # 94366 # 1 # ID=2_92;partial=00;start_type=ATG;rbs_motif=AGxAGG/AGGxGG;rbs_spacer=5-10bp;gc_cont=0.467
MTAENEQPQTDVTTMIDRLVKQAHEALAQMADFSQDKVDQICQALATAGEQNAYELAQMA
VAETGRGIVEDKTTKNMFASENIWNSLRHEKTVGIIAEDKEKELLKIAEPVGVIAGVTPV
TNPTSTVIFKAMIALKTRNAIIFGFHPQAQKACVKTAELLAAAAEKAGAPRNAIQWISQP
SLAATSTLMNHPDVQLVLATGGPGMVKAAYSTGKPALGVGPGNGPAYIEQTADLKRAVYD
IMLSKTFDNGMVCASENSVVVDDSVYAQVKTLFKDWGCYFIPADKVATFTEHFIDPKRGT
VQGPIAGRSAVQIAEMCGLKVPATTKVLVAELTGVGRDYPLSAEKLSPVFTMYRAKTQAH
AFELCTELLNYGGRGHTAAIHTEDQELIRRFALAMSACRIIVNHPSALGGIGDLYNNMTP
SLTLGTGSYGANSISHNISARDLLNIKTVAMRRDNMQWVKVPSKTYFEHDAANYLGHMPD
VERFFVVTDQGIVDQGFATEITDIISNRRGAKAYEVFEAVTSNPTTEVVADGVRRMQIFK
PDVIVALGGGSVMDAAKAMRLFYENPTMTFAEARQKFLDIRKRVVRFPKHHDVQLVCIPT
TSGTGSEVSPFAIIKDGQTGIKYPLCDYALSPDVSIVDDQFVATMPSDLVARSGFEALAH
ALESYVSTMATDFTRGWSLQAIKLIFANLEASYHGDRQARSRMHNAATLAGMAYANAFLG
IDHALAHTLGAAFAVPSGVGDAIALPHVIAFNARRPQKLAIWPHYAVYRADSDYAEIART
LGLGGRNNQEAIAALVAAVRDLAHAVGIKLRLRDYGVDKQEFEDRLHDLAVEAYGNQNTV
TNPVAPLIKQLEELMQACY*
>RS_GCF_000425885.1+NZ_AUEH01000010.1_23 NZ_AUEH01000010.1_23 # 23706 # 25136 # -1 # ID=9_23;partial=00;start_type=ATG;rbs_motif=AGGAG;rbs_spacer=5-10bp;gc_cont=0.547
MPVTTLKKVYDANESVATEVNDLVAGAQRAFKKYQEFDQQQVDAICQAVVNAAIVHSRVL
AFLAWKETGRGNAEDKAIKNIYASQYIWNNIKDDKTVGKIEEDPAHGITKYAEPLGVVAG
VTPVTNPTSTVIFKILMALKTRNAIIFGLHPQAQQCGAATIRVLSKAATDAGAPANLIQY
IHHPSIEATDALMNNPQVAIVLATGGPGMVKAAYSTGKPALGVGPGNAPAYIEQSADIKS
AVSDIMLSKTFDNGMICASENSIIVDAAIEDRVKAEFTKQGAYFVPEADVQKLSDAVIDP
QRHTVRGPVAGQTAEKIARLAGITVPRGTKVLIAPVAGIGKNYPLSGEKLSPVLSMYRAS
TRAAAFNLCLALLNYGGLGHTAALHTTDKEVIAEFGQLMPACRILVNQPASLGGIGGLFN
ALTPSLTLGTGTYGKNSISHNLTDTDLLNIKTVATPTRHPNDLISELRGVIRKQQL*
>RS_GCF_000425885.1+NZ_AUEH01000020.1_53 NZ_AUEH01000020.1_53 # 45714 # 48332 # -1 # ID=19_53;partial=00;start_type=ATG;rbs_motif=GGAGG;rbs_spacer=5-10bp;gc_cont=0.529
MLETVKKNQPTKEATPTVDQMINSLVDDAQKALKIMEGFDQEKIDHIVHEMAIAGLNAHM
RLAKMAVEETGRGVYEDKAVKNMFATEEIWHAIKDDKTVGVIEDDQQHQIMYIAEPVGVI
AGVTPVTNPTSTTMFKSLISIKTRNPIIFAFHPKAQKCSAESLEVIKKAAIAAGLPAGAL
SYVPIPSIEATKTLMNHPGVATVLATGGPGMVKSAYSTGKPALGVGAGNVPAYIEKTANI
RQAVNDIVLSKSFDNGMICASEQAAIVDAEIYDEVKAEFIRQGAYVLKKDEVPKLSKTVI
SEERHAVNPDVVGKSANTIAEWAGLKVPKGTPVLVAEINGVGDEFPLSREKLSPVLALIK
ANGHEDGFKKAEEMLELGGMGHSACIHTDDEDLVVQYGLRMKACRILVNSPSSVGGIGDL
YNNMIPSLTLGCGSYGMNSVSHNVGTIDLLNIKTVAKRRNNLQWVKLPPKIYFEKNSVNY
LEKMQHISRVFIVADHGMEKLGYVKIVEDVLKLRKNPVQFQTFLDVEPDPSSDTVFHGQA
AMNDFKPDTVIAIGGGSVMDAAKGMWMFYQAPDSSFFRAKQKFLDIRKRTYKFPKLDDVK
LICIPTTSGTGSEVTPFAVITDSETGVKYPLADYALTPNVAIVDSRFIETVPKTVVADSG
LDVLCHSIESYVSTMASHYTRGLSLQAAKIVFDNLKKSYDGDQEAKSAMHDASTMAGMAF
ANALLGINHSIAHKLGGEYHLPHGRVIAITMPHVIRYNAKMPEKRAVWAKYNYFRADEDY
AEIARYLGIRGNSTEELVNNLADAIVKLAESVGVKMSLKDQGISKKAVDDAADRLAELAY
EDNCTITNPKEPLIADMAQIIRDEWAGPKSTF*
>RS_GCF_000425905.1+NZ_KE384473.1_19 NZ_KE384473.1_19 # 26606 # 29194 # 1 # ID=1_19;partial=00;start_type=ATG;rbs_motif=AGGAGG;rbs_spacer=5-10bp;gc_cont=0.379
MVLAKKVVNEALSINEVIDGYVKKAHKALDVLANFDQDQVDKICEAIAIAGEQNNYALAE
MAVAETGRGVVEDKAIKNMFATENIWNSLRHEKTVGVINEDPEKQLTEIAEPVGVIAGVT
PVTNPTSTVFFKAMIALKTRNTIIFGFHPQAQHCCVKTAEIIRQAAVKAGAPKDCIQWIE
HPSIEATNALMTHPDVQMILATGGPGMVKAAYSSGKPAIGVGPGNGPSYIEASANIKRAV
YDIVLSKTFDNGMVCASENSVVVDSSIYDQVKAEFKKWNCYFLKKSEIKPFTSKFIDPKR
GTVAGPIAGKSACEIARLCGLTVPAKTKVLIAEYQGVGPKYPLSAEKLSPVFTLYKAKDH
QDAINICSQLLDYGGRGHTAGIHTANQELIKEFSMKMSACRILVNTPAALGGVGDLYNNL
MPSLTLGTGSYGANALSHNVSAKDLLNIKTVAIRRDNMQWVKVPKKTYFEHNAANYLRHM
PNVSRFFIVTDKTVADTFGNQITDIISSRRGEKSYEIFEAVNPDPDSAVVQDGVHRMKIF
KPDVILAIGGGSVMDAAKAMRLFYEDPSMTFEDSYQKFLDIRKRTVRFPKDNAIQLVCIP
TTSGSGSEVSPFAIIKDNKTGVKRSLCDYSLSPDVAIVDDQFVQTLPENLIANAGFEALA
HAIESYVSTMATDFTRGWSMEAARLIFDNLEKSYHGDLAARSRMHNAATLAGMAYGNAFL
GVGHAIAHTLASHFNLPSGVSDILVLPAVIKFNSQRPEKLAMWPHYATYRADEDYARLAR
DLGVTGKNQAELINGLCEKISHLANNLDISMKLKDYGVSASEYQKALNQLALEAYGDQNT
VTNPSAMQVSEIKELLNNIYQA*
>RS_GCF_000428925.1+NZ_AUAW01000017.1_27 NZ_AUAW01000017.1_27 # 28939 # 31575 # -1 # ID=16_27;partial=00;start_type=ATG;rbs_motif=GGAGG;rbs_spacer=5-10bp;gc_cont=0.448
MVVKTDKKAEKDTTDIAETIQKLVDKGHEALAKMDDFDQKRIDHIVHEMAMAALDQHMEL
AKLAVEETGRGVVEDKAIKNIFASENIWHKIKDDKTVGIIREDDVEEITEVAEPLGVIAG
ITPVTNPTSTVVFKAEIAVKTRNPIIFAFHPQAQKSCVAAGKVVRDAAIAAGAPEGMIQW
IETPSIEATNLLINNDGIASTLATGGPGMVKAAYSTGKPALGVGPGNGPVYVEKSANIKR
AVNDITLSKTFDNGMVCASENSAVIDADIYDDVMAEFKRLGSVVIKKADQKKLADAMFNP
VTHGVKGPIAGKSAFEIAKLAGIKVPEDTKVLLAEIDGVGPDYPLSAEKLSPVLSVYKAA
TREAALKTCEELLDFGGLGHTAGLQSEDQDLMNEFGIRMKASRVLINTPSAVGGIGNIYN
NMIPSLTLGTGSWGKNAVSHNVSSFDLINVKTIAKRRNNMQWIKIPSKVYFEKNSVRYLT
DMQGVEKVFVVASPSMVKNGYVDIVRDRLRKRPNAASIQIEVFDQVEPDPSTDTVDRGVR
LMNEFKPDTIVAIGGGSPLDAAKNMWMFYEHPDADFFGAKQKYLDIRKRTYTFEKPNKAK
FVAIPTTSGTGSEVTPFAVITDSKTHVKYPLADYALTPDVAIVDPQFIMTVPKRTIAYSG
LDVFCHAIESYVSSLASDYTKPWSLQALKLVYNNLTASYNGDAHAKEEMHNASTLAGMAF
ANAFLGVNHSVAHKLGGEFGLAHGLCIAITLPHTIRYNAQMPTKLAMWPKYEYYRADEDY
AEAARYLGLKGDTTEELVEALVQAFIDLAHSVGVELSLKANGVDKKHFDATVDKLAELAY
EDQCTTANPKEPLISELKEILEEDYDGKGVETKTRGAY*
>RS_GCF_000463075.2+NZ_AVAQ01000015.1_18 NZ_AVAQ01000015.1_18 # 20682 # 23285 # -1 # ID=15_18;partial=00;start_type=ATG;rbs_motif=GGAGG;rbs_spacer=5-10bp;gc_cont=0.480
MIKTEKNQTTKVADEVDQLVQRSKKALAVLKSYTQEQIDDLCEKVAVAALDNHMKLAKLA
VEETGRGVVEDKAIKNIYASEYIWNSMRHDKTVGVIKEDDEEQLMEIAEPVGIVAGVTPV
TNPTSTTVFKTLISLKGRNTIVFGFHPQAQKCSSAAADVMREAIKAAGGPADAVLYIEHP
SIEATDALMHHTDVATILATGGPSMVTAAYSSGKPALGVGPGNGPTYVEKTADIKQAVND
IVLSKTFDNGMICASENSAIIDKEIYAEVKAEFIRLGCYYVKPKDVQALSDAVIDPNRHT
VRGPVAGKTAYEIAQMAGLKDVAKDCRVLIAEINGVGVKYPLSGEKLSPVLTVYKADSHE
AAFKRADELLHYGGLGHTAGIHTTDDDLVKEFGLQMPACRILVNTPSSVGGLGNIYNNME
PSLTLGTGSYGGNSISHNVTDMDLINIKTVAKRRNNMQWVKMPPKVYFERNSVRYLEHMA
GIKKVFLVCDPGMVEFGYADRVTAVLNKRTDPVDIDIFSEVEPNPSTDTVYKGVARMKAF
KPDTIIALGGGSAMDAAKGMWLFYEHPEASFLGAKQKFLDIRKRTYKVPVSEKVTYIGIP
TTSGTGSEVTPYAVITDSKTHVKYPITDYAMQPDIAIVDPQFVETVPKRTTAWTGLDVIT
HATEAYVSTMASDYTRGWSIEALQLAFKYLKASYDGDKKAREKMHNASTLAGMAFANAFL
GINHSIAHKLGGEFNLPHGLAIAITYPQVVRYNAEIPTKLAMWPKYNHNTALADYANIAR
ALGLPGKTDEELKESLVKAYIDLAHSMDVTLSLKANRVEKKHFDATVDELAELAYEDQCT
TANPREPLISELKAIIEREWDGQGTEK*
>RS_GCF_000463075.2+NZ_AVAQ01000050.1_54 NZ_AVAQ01000050.1_54 # 56859 # 58229 # 1 # ID=49_54;partial=00;start_type=ATG;rbs_motif=AGxAGG/AGGxGG;rbs_spacer=5-10bp;gc_cont=0.527
MLKEIDEHTTVSQSIDRLVLNASLAATRLEVMNQEQVDQAVAAMARAAHAARGMLAAMAV
EETGRGNYRDKVAKNDFAAKHIYDYIKDDKTVGIINDDPVSGVMKVAEPVGIIAGVTPVT
NPTSTVIFNAMLALKTRNPIIFGFHPFAQKSCVETGKIIRDAAVAAGAPKDWIQWIKTPS
LEATNTLMNHPGVATIIATGGAGMVKTAYSTGKPALGVGPGNVPCFIEQTADVHQAVSDV
VTSKSFDNGMICASESNLIVADQIYDQVKTELSQQGVYFVGPDNFKALEATVMNLDKQAV
DPKVAGQTPWQIAQWAGFDVPTDTKVLAVELPSIGGDQVLSREKLSPVLAVVHAKDTETG
FNLMKRSLSLGGLGHTAALHTTDEAVMTKFALEMTACRALINVPSSQGAIGYKYDNVAPS
LTLGCGTWGHNSISHNLEDWDLLNIKTVAKRLAKIR*
>RS_GCF_000469325.1+NZ_KI271586.1_49 NZ_KI271586.1_49 # 50474 # 53092 # 1 # ID=5_49;partial=00;start_type=ATG;rbs_motif=GGAGG;rbs_spacer=5-10bp;gc_cont=0.566
MLETVKKNQPTKETVPTVDDMINSLVKDAHEALKIMETFDQAKVDHIVHEMAIAGLNAHM
RLAKMAVEETGRGVYEDKAVKNMFATEEIWHAIKDDKTVGVIEDDQQHQIMKIAEPVGVI
AGVTPVTNPTSTTMFKAMISIKTRNPIIFAFHPKAQKCSAAALEVIKKAAIAAGMPEGAL
SYIPTPSIDATKALMNHPGVATVLATGGPGMVKSAYSTGKPALGVGAGNVPAYIEKTANI
RQAVNDIVLSKSFDNGMICASEQAAIVDADIYDEVKAEFIRQGAYMVKKDEIAKLSKTVI
SEEKHAVNPDVVGKSANTIAEWAGLKVPKGTPVLVAEIDGVGDKYPLSREKLSPVLALIK
AKNHEDGFKKAEEMLELGGMGHSAVIHTDDDDLIVQYGLRMKACRILVNSPSSVGGIGDL
YNNMIPSLTLGCGSYGMNSISHNVGTIDLLNIKTVAKRRNNLQWVKLPPKIYFEKNSVNY
LEKMQGINRVFIVADHGMEKLGYVKVVEDVLKRRPGSVQFQTFLDVEPDPSSDTVFHGQA
AMNDFKPDTVIAIGGGSVMDAAKGMWMFYQAPDSSFFRAKQKFLDIRKRTYKFPKLNDVK
LICIPTTSGTGSEVTPFAVITDSETGVKYPLADYALTPDVAIVDSKFIETVPKTVVADSG
LDVLCHSIESYVSTMASHYTRGLSLQAAKLVFDNLKKSYDGDQEAKSNMHDASTMAGMAF
ANALLGINHSIAHKLGGEYHLPHGRVIAITMPHVIRYNAKMPEKRAVWAKYNYFRADEDY
AEIARYVGVKGNTTEELVNNLADAIVKLAESVGVKMSLKDQGISKQDVDSAADRLAELAY
EDNCTITNPKEPLIADMAQIIRDEWAGPKSSF*
>RS_GCF_000469325.1+NZ_KI271588.1_19 NZ_KI271588.1_19 # 20564 # 21994 # -1 # ID=7_19;partial=00;start_type=ATG;rbs_motif=AGGAG;rbs_spacer=5-10bp;gc_cont=0.591
MPATQLKKVYDEQESVTTEVNDLVAAAQHAFKEYQAFDQKQVDAICQAVVNAAIVHSRVL
AFLAWKETGRGNAEDKAIKNIYASQYIWNNIKNDKTVGKIAEDPIHGITKYAEPLGVVAG
VTPVTNPTSTVIFKILMALKTRNAIIFGLHPQAQQCGAATVRVLAKAATDAGAPANLIQY
IHHPSIEATSALMNNPQVAIVLATGGPGMVKAAYSTGKPALGVGPGNAPAYIEQSCDIKA
TVSDIMLSKTFDNGMICASENSIVVDAAIEDQVKAEFTRQGAYFVPEADVAKLSAAVIDP
QRHTVRGPVAGQTAEKIAKLAGITVPAGTKVLIAPVAGIGTNYPLSGEKLSPVLSMYRAN
DRQAAFNLCLALLNYGGLGHTAALHTTNKDVIAAFGQMMPACRILVNQPASLGGIGGLFN
ALTPSLTLGTGTYGKNSISHNLTDTDLLNIKTVATPTRHPNALIAELRGVIRKQQL*
>RS_GCF_000498955.2+NZ_AYGX02000099.1_5 NZ_AYGX02000099.1_5 # 3110 # 5713 # 1 # ID=24_5;partial=00;start_type=ATG;rbs_motif=GGAGG;rbs_spacer=5-10bp;gc_cont=0.474
MMKNQPAQTTTETNEVDSLVTRSKKALAELKTYSQAQIDDLCEKIAVAALDNHMKLAKMA
VAETKRGVVEDKAIKNIYASEYIWNSIRHDKTVGILKDDDEKQLMEIAEPVGIVAGVTPV
TNPTSTVVFKTLISLKGRNTIIFGFHPQAQECCAETARVIQTAIAAAGGPADAVLYIEHP
SIDATNDLMHHDDVATILATGGPSMVTAAYSSGKPALGVGPGNGPTYIEKTADIKQAVND
IVLSKTFDNGMVCATENSAIVDKEIYADVKAELKRLGCYFVKAKDVDALTEAVIDPNRHT
VRGPVAGKSAYDIAQMAGLKDVDKNARVLIAEINGVGLKFPLSGEKLSPVLTMYKSTSHE
DAFKIADELLHYGGLGHTAGIHTKDDELVKEFGLQMPACRILVNTPSSVGGIGNIYNNMT
PSLTLGTGSYGGNSISHNVTDTDLINIKTVAKRRNNMQWVKMPPKVYFERNSVRYLESMA
GIKKVFLVCDPGMVEFGYADRVTAVLNQRKEPVDIDIFSEVEPNPSTDTVYKGVARMKAF
QPDTIIALGGGSAMDAAKGMWLFYEHPEASFLGAKQKFLDIRKRTYKVPVANKVTYIGIP
TTSGTGSEVTPYAVITDSKTHVKYPVTDYAMQPDIAIVDPQFVETVPKRTTAWTGLDVIT
HATEAYVSVMASDFTRGWSIQALQLAFKYLKASYDGDKYAREKMHNASTLAGMAFANAFL
GINHSIAHKLGGEFNLPHGLAIAITYPQVVRYNAEIPTKLAMWPKYNHNTALEDYANIAR
ALGLPGKTDEELKESLVKAFIDLAHSMDVTLSLKANRVEKKHFDEAVDRIAELAYEDQCT
TANPREPLISELKAIVEREWDGQGTEK*
>RS_GCF_000498955.2+NZ_AYGX02000162.1_3 NZ_AYGX02000162.1_3 # 3301 # 4671 # 1 # ID=102_3;partial=00;start_type=ATG;rbs_motif=AGGAGG;rbs_spacer=5-10bp;gc_cont=0.489
MLKEIDAKTDVEQSIDRLVLNASLAANRLEVMTQEQIDEAVAAMAQAAHAARGLLASMAV
EETGRGNYRDKVAKNDFAAKNVYNYIKDDKTVGIINDDPVSGITKVAEPVGIIAGVTPVT
NPTSTVIFNAMLALKTRNPIIFGFHPFAQKSCVETGKIIRDAAVAAGAPKDWIQWIKQPS
LEATDTLMNHKGVATIIATGGAGMVKSAYSTGKPALGVGPGNVPCFIEKTADVKQAVSDV
ITSKSFDNGMICASESNLIVDTTIYDQVKQELSADHVYFVGGDNFKALEKIVMNAEKQAV
NPKVAGQSPWQIAQWAGFDVPEDTKVLAVELPDLGGDQLFSREKLSPVLAVVRAKDTDAG
FNLMKRSLSLGGLGHTAALHTTDEAVMNKFALEMTACRALINVPSSQGAIGFKYDNVAPS
LTLGCGTWGHNSISHNLEDWDLLNIKTVAKRLNKIR*
>RS_GCF_000583655.1+NZ_BAKI01000026.1_6 NZ_BAKI01000026.1_6 # 4729 # 7077 # 1 # ID=104_6;partial=00;start_type=TTG;rbs_motif=None;rbs_spacer=None;gc_cont=0.460
MAQYSDHKTVGVIKDDKERQLITVAEPLGVLAGITPVTNPTSTTLFKSIIAMKTRNPIIF
SFHPQAMKSSVAAAKVVRDAAVAAGAPEGAIQWIEEPSIEATNKLINNPGVASTLATGGP
GMVKAAYSTGKPALGVGPGNGPVYIERTANILRAVNDIVLSKTFDNGMICATENSAIIDN
EIYDDVKENFIKNGVFFVAKKDQSKLAEAMFDPKRGGVRGPIAGKSAKGIAKLAGIKVPD
NTKVLAAEMTGIGPKYPLSGEKLSPVISVYKAKSHEDAFSIAEQLLNYGGLGHTAAIQTT
DDDIALKFGVKMKAARVLVNTPGGFGGIGNLYNEMTPSLTLGTGSWGANSISHNVTDYDL
LNIKTIAKRRNNMQWVKLPRVYFEKTSIRYLDDMPGINKVFIVTTPGMVEHGYVDTVLDE
LKRRPNEIEYSLFSDVEPDPTTDTVEKGVAQMRAFKPDTIIALGGGSPLDAAKNMWLFYE
DPSTSFFGAKQKFIDIRKRAYRFNKPRKAQMIAIPTTSGTGSEVTPFAVITDSKTHVKYP
LADYALTPDVAIVDPQFVQTVPKGTVAASGLDTLCHGIESFVSVMASDYTRPLSLQAIKL
VFDNLTKSYNGDEHAREEMHNAATLAGMAFGNAFLGITHSVAHKLGGEFGLTHGIAIAIT
LPHVIRFNAKLPEKIAVWPKYEYFRANKDYAEIARYVGIQGKNDDELVEGLVQKIIELAH
SVGVTLSLKAWGVDKDKFDAAVDRLSVLAYEDQCTTANPKEPLIADLKQIMIDDYDGKGV
EK*
>RS_GCF_000612445.1+NZ_BALC01000003.1_294 NZ_BALC01000003.1_294 # 307967 # 310660 # 1 # ID=13_294;partial=00;start_type=ATG;rbs_motif=AGGAGG;rbs_spacer=5-10bp;gc_cont=0.412
MVKVMKPKAKKVLSAEEKEALMNEARKYTDGLVNKALKAEKSYATFTQEQVDKIVAAAAL
AGSEAALTLAHEAVEETGRGVVEDKDTKNRFATENVFNTIKNDKTVGVIHEDKVAGEVQI
AAPLGVLAGIVPTTNPTSTAMFKSLLALKTRNAIVFAFHPQAQKCSVHAAKILYDAAVAA
GAPKDIIQWVEKPSLYNTTALIQNPKIASILATGGPGMVNAALKSGNPSMGVGAGNGAVF
VDHTAHVDRAVEDLLLSKRFDNGMICATENSVVVEAPVYDQWLAKMEEKGAYVVPKKDYQ
KIADYVFNDRHGVNGPVAGRPARWIAAQAGVKLPEDKDVMLFELDPKNIGEKLSSEKLSP
LLSVYKAKNREDGIKIVADLLDYQGAGHNAAIQIGSQSDPFLTEFGDKTKAARILVNQPD
AVGGIGDIYTDALRASLTLGTGSWGKNSLSHNLSTKDLLNVKTVAKRRNRPQWVRLPENI
YYEKNAISYLQDIENITRAFVVADPGMVKFGFVDKVYEQLEVRDNEVKTSIYGTVRPDPT
LGQTIEIAKQMRDFQPDTVIAIGGGSALDASKIARFIYEYSLDQEPGFLDSYEAVSELFT
RLQQKFIDIRKRIVKFHHQRHTKLVAIPTTSGTGSEVTPYAVITDDKTHVKYPLTDYELT
PQVAIVDPEFVMTVPKRTVALSGLDTLSHALESYVSVMASDFTRPWSLQAIKLVFENLEN
SYKFDPKHPDLAGETARENMHYAATLGGMSFANAFLGINHSIAHKTGGEFGLPHGLVISI
AMQHVIRFNGVAGKVKRTPFPRYEVYRAQKDYADIARYLGLSGNNDAELVEALCDKIATL
MKAVEVVPTLSANGVTKQQFDSALDKLVDLIYNDQCTPANPRQPHLEEIRQLLIDQF*
>RS_GCF_000614735.1+NZ_BALB01000025.1_4 NZ_BALB01000025.1_4 # 3658 # 5154 # 1 # ID=50_4;partial=00;start_type=ATG;rbs_motif=GGAG/GAGG;rbs_spacer=5-10bp;gc_cont=0.412
MAKTQPKETQTEEEKKKQIYDMVDNLVKRSHVALDQMANFTQEQVDKICEAVATAGEQNA
YPLAKMAVEETKRGVVEDKTTKNMYASENIWNSLRHEKTVGVIEEDKELGLTKIAEPKGV
IAGVTPVTNPTSTVIFKAMLALKTRNTIIFGFHPQAQKCCVETGKIIQAAAVAAGAPKDA
IQWIEEPSLDATTDLMNNPGVQTILATGGPGMVKAAYSSGKPAIGVGPGNGPSYIEKTAN
IDRAVYDIVLSKNFDNGMVCASENSVVVDDEIYDRVKEEFKKWSCYFLNKEEIKKFEEHF
IDPRRGTVAGPVAGKSAYEIAKLCGVDVPKETKVIVAEYKGVGRKFPLSAEKLSPVFTLY
RAKDHDDAFRICSELLDYGGRGHTAGLHSSDQKVIKEFSMKMDACRILVNSPAALGGIGD
LYNNMLPSLTLGTGSYGANTFSHNIGARDLLNIKTVAKRRDNMQWVKVPSKTYFEHNAAN
YLRHMPNVNRFFIVTDEA*
>RS_GCF_000615285.1+NZ_BALU01000012.1_9 NZ_BALU01000012.1_9 # 6725 # 8305 # 1 # ID=24_9;partial=00;start_type=ATG;rbs_motif=GGAG/GAGG;rbs_spacer=5-10bp;gc_cont=0.416
MAKTQQKETLTEEQKKKQIYDMVDNLVKKSHVALDEMANFTQEQVDKICEAVATAGEQNA
YPLAKMAVEETKRGVVEDKTTKNMYASENIWNSLRHEKTVGVIDEDKELGLTKIAEPKGV
IAGVTPVTNPTSTVIFKAMLALKTRNTIIFGFHPQAQKSCVETGKIIQAAAVAAGAPKDA
IQWIEEPSLDATTDLMNNPGVQTILATGGPGMVKAAYSSGKPAIGVGPGNGPSYIEKSAN
IDRAVYDIVLSKTFDNGMVCASENSVVVDDEIYDKVVDEFKKWNCYFLNKEEIKKFEEHF
IDPRRGTVAGPVAGKSAYEIAKLCGVDVPKNTKVIVAEYNGVGRKFPLSAEKLSPVFTLY
RAKNHDDAFRICSELLDYGGRGHTAGLHSSDKKIIDEFAMKMDACRILVNSPAALGGIGD
LYNNMLPSLTLGTGSYGANTFSHNIGAKDLLNIKTVAMRRDNMQWVKVPSKTYFEHNAAN
YLRHMPNVNRFFIVTDEGVADQALLMKLLTSFQSAVAKRNTKYSRL*
>RS_GCF_000615445.1+NZ_BALY01000001.1_6 NZ_BALY01000001.1_6 # 5011 # 7629 # 1 # ID=81_6;partial=00;start_type=ATG;rbs_motif=GGAG/GAGG;rbs_spacer=5-10bp;gc_cont=0.371
MAKAQQKQDLTEDEKNKQIYDMVDNLVKKSHVALNKMADFSQEQVDKICEAIATAGEQNA
YPLAKMAIEETKRGVLEDKTTKNMYASENIWNSLRHEKTVGIIDEDKEQGLVKIAEPKGV
IAGVTPVTNPTSTVIFKTMLALKTRNTIIFGFHPQAQKCCVETGKILQKAAVAAGAPKDA
IQWIEEPSLQATTDLMTNPGVQTILATGGPGMVKAAYSSGKPAIGVGPGNGPSYIEKTAN
IDRAVYDIVLSKTFDNGMVCASENSVVVDTEIYDKVKEEFKNWNCYFLNKEEITKFEKHF
IDPRRGTVAGPVAGKSAYEIAKLCGVDVPKDTKVIIAEYHGVGKEFPLSAEKLSPVFTLY
RAKSHDDAFKICTDLLNYGGRGHTAGLHSSDKELIRKFALKMEACRILVNSPAALGGIGD
LYNNMLPSLTLGTGSYGANTFSHNIGARDLLNIKTVAMRRDNMQWVKVPAKTYFEHNAAN
YLRHMPNVNRFFIVTDEGVSDQGFADEITDIISKRRGAKEYEVFKAVTLDPNTDVIKDGV
HRMNIFKPDVVVAIGGGSVMDAAKAMRLFYENPNMTFDEAYQKFLDIRKRVVRFPKINGV
QLVCIPTTSGTGSEVSPISVISDAKTGIKHTLCDYALTPDVSIVDDQFVQTLPKRLIAWS
GFEALGHAIESYVSTMATDFTRGWSLEAIKTIFETLKPSYDGDLDARKRMHDAATIAGMA
YSNAFLGLEHSIAHTVGSTFDIPSGVSDAIVLPQVIRFNAKRPQKLAMWPHYSVYRAERD
YADIARALGLTGSTDHELVEKLVEKIIELAHSVDIKLAFKEYGVDKSKFDSKVDELAVEA
YGDQNTVTNPVAPLITQITSLMKDCYLGKGIK*
>RS_GCF_000615765.1+NZ_BAMI01000004.1_47 NZ_BAMI01000004.1_47 # 47190 # 49436 # 1 # ID=155_47;partial=00;start_type=ATG;rbs_motif=AGGAGG;rbs_spacer=5-10bp;gc_cont=0.418
MVKEESKNTELTAQEQAQAYTGQLVDKALVAEETFATFSQEQVDKIVAAMALAGSEAALE
LAHEAVDETGRGVVEDKDTKNRFATENIYNLIKDQKTVGIIGEDKVNGQVKIAAPLGVLA
GIVPTTNPTSTTMFKILVALKARNAIVFSFHPKATKCSAHAAQILYDAAIKAGAPENIIQ
WIDKPSLENTSALIQNPKIAAILATGGPGMVNAALKSGNPSMGVGAGNGAVYVDHTAYLD
RAVEDLLLSKRFDNGMICATENSAVVEAPIYDEWLAKMQAKGAYLVPKADYQKLADFVFN
DKHGVNGPVAGMSASWICQHAGVELPAGKDVLLFELDPKNIGEKLSSEKLSPLLSVYKAK
DRQDGIKIVSALLAYQGAGHNAAIQIGSQVDPFISEFGDKVKAARVLVNQPDSIGGIGDI
YTDALKASLTLGTGSWGKNSLSHNLSTEDLMNVKTVAKRRNRPQWVRLPEKIYYEKNAIT
YLQDETEDINRALIVADPGMVQFGFVDTVTAQLALRENKVVTSVYGTVRPDPTLGQSIEI
AQQMKQFKPDTVIALGGGSALDAAKIARYIYEYSLDQAEGFLDSYEEVSELFTRLQQKFI
DIRKRIVKFHHATQTRLFAIPTTSGTGSEVTPYAVITDDKTHVKYPLTDYELTPQVAIVD
PEFVMTVPKRTVALSGLDTLSHALESYVSVMASDLTRPWSLQAIKLVFENLEASYKYDPQ
NPTLEGEQARENMHYAATLGGMLLPMLS*
>RS_GCF_000615805.1+NZ_BAMJ01000020.1_21 NZ_BAMJ01000020.1_21 # 18446 # 20809 # -1 # ID=52_21;partial=00;start_type=ATG;rbs_motif=GGAGG;rbs_spacer=5-10bp;gc_cont=0.421
MVKKETVKEVVKTQSNIDKMVTDLVERAHKALAILETFDQAKIDHIVHQMAIAGLDHHME
LAKMAVEETGRGIYEDKAIKNMFATEEIWHAIKDNKTVGVIEEDPEHGITKIAEPVGVIA
GVTPVTNPTSTTIFKSEIAIKTRNPIIFAFHPNAQKCSVRALEVIKEEAVKAGLPADALL
YIEQPSIEATQTLMNHVGIATVLATGGPGMVKAAYSTGKPALGVGAGNAPAYIEESANIK
QAVNDLILSKSFDNGMICASEQAVIVDAKIYDDVKKEFKAQGVYFAKSSELPALNEAIID
PAKNAVRPPIVGQSAAKIAKMAGLDIPEDTPVLIAEIKGVGHQYPLSHEKLSPVLAMIKA
KDREDGLDLCEAMLDLGGLGHTASLHTTDQELPLQFAKRMKACRILVNTPSAQGGIGDLY
NEMIPSLTLGCGSYGHNSISHNVSTIDLLNVKTLTKRRNNMQWVKLPSKIYFEKNSINYL
EKMDGLNKVFIVADQGMVNLGYVRIVEEVLAKRANEVQMQVFSDVEPDPSTNTVYKGAEA
MRSFEPDAIVAIGGGSVMDAAKGMWLFYDSADANFFGAKQKFLDIRKRTYKFPKLNKTKL
ICVPTTSGTGSEVTPFAVITDSETHIKYPLADYALTPDVAIVDSQFVESVPPRVVANTGI
DVLCHATESYVSTMASNYTKGLSLQAIKLVFDNLQNSYAGDIEAKGNMHDASTMAGMAFA
NALLGINHSIAHKLGGAFNLPHGLMIAITMPHVIRYNAKTPTKRALWLSIAISEPMKIML
KSRVILA*
>RS_GCF_000615845.1+NZ_BAML01000007.1_48 NZ_BAML01000007.1_48 # 45068 # 47734 # 1 # ID=76_48;partial=00;start_type=ATG;rbs_motif=GGAGG;rbs_spacer=5-10bp;gc_cont=0.380
MSKDQKDVNEKMEAAKKYTSGLVQKALEAEREFSTFSQEQVDKIVAQAALAGSEAAMTLA
KEAVAETKRGVVEDKDTKNRFATENIYNTIKNDKTVGVIEEDKVKGEVKIAAPLGVLAGI
VPTTNPTSTAMFKSLLALKTRNALVFAFHPQAQNCSVHAAKIVYEAAVKAGAPENIIQWI
EKPSLENTTALIQNPDIASILATGGPGMVHAALTSGNPSMGVGAGNGAIFIDHTAHLDRA
VEDLLLSKRFDNGMICATENSAVVEAPVYDEWLEKMQAKGAYLVPKKDYKKLEDFVFNDR
HGVNGPVAGKSARWIAQQAGVDLPEDKDVMLFELDEKNIGEKLSSEKLSPLLSVYKAKDR
ENAIEIVGKLLDYQGAGHNAAIQIGSQADPFVKEFGERTKAARILVNQPDSIGGIGDLYT
DALRASLTLGTGSWGKNSLSHNLSTSDLLNIKTVAKRRNRPQWVRLPEKIYYEKNAITYL
QDDTEDIKRAFIVADPGMVKFGFVDKVYDQLAVRDEKVETAIYGTVRPDPTLGQTIEIAK
QMAQFQPDTVIAIGGGSALDASKIARYIYEYSLDQEAGFLDSYEKVSELFTRLQQKFVDI
RKRIVKFHHATQTKLFAIPTTSGTGSEVTPYAVITDDKTHVKYPLTDYELTPQVAIVDPE
FVMTVPKRTVALSGLDSLSHALESYVSVMASNFTRPWAMEAIRLVFENLEESYKFDPKNP
TLRGEQARENMHYAATLAGMSFANAFLGINHSIAHKTGGEFGLPHGLAISIAMQEVIKFN
GVSGAVKRTPFPRYEVYRAQKDYADIARNLGLKGSTDEELVDALCKKINDLMTALEVTPK
LSANGVTKEQFDGALDKMVERVYQDQCTTANPRQPRLEEIRELLKNQF*
>RS_GCF_000615905.1+NZ_BAMN01000004.1_106 NZ_BAMN01000004.1_106 # 102879 # 104435 # -1 # ID=49_106;partial=00;start_type=ATG;rbs_motif=AGGAG;rbs_spacer=5-10bp;gc_cont=0.423
MNNFDKDLRSIQEARDLARAGHKAAVEMATFNETQVNAILESMKTAAEKFSVSLAKAAVD
ETGFGKVADKAYKNHAASTLLYEQIKDEKTVGIIHEDKEKGLMDVAEPVGLVLGIVPSTN
PTSTVIFKAMIALKSRNAIVFAPHPAAAECTKKAADMMNRAAVAAGAPEGVISCVGNSTM
GSTNELMHAKEVKLIIATGGPGMVKAAYSSGKPAIGVGAGNSPAYIERSANVKDAVAKIV
ASKTFDNGTICASEQSIICEEVNKDEVISELKAKGAYFMSPEETNMATKVLFKNGGHAMN
AKFVGRSPQTIANAAGFTVPSTATLLIGEQGGVGEGYPLSYEKLTTVLGFYVVKDWEEAC
HLSIDLLQNGIGHTMSIHTNNRDMVLKFAAKPASRILVNTGGSQGGTGISTGLPIAFTLG
CGTYGGSSVSENVSPKHLLNIKEVAYGLKDVTTLVEDDKSFNHPELVDSFGADEDCEGSS
CQTAPASQPAAAPKKDFSDDDLKQLSDVVRKVLTQMNA*
>RS_GCF_000615905.1+NZ_BAMN01000004.1_113 NZ_BAMN01000004.1_113 # 107757 # 108899 # -1 # ID=49_113;partial=00;start_type=ATG;rbs_motif=AGGAGG;rbs_spacer=5-10bp;gc_cont=0.417
MGSFKMPTKIYSGHGAVDKIRDFGINRALVICDPFMEKSHKVDNITKVFDELKTPYAVFS
EVVPDPSIDVVSKGIAKAIEIEPDAIIALGGGSALDTAKSVRHIYYGVKNDKKIQLICVP
TTSGTGSEVTSFAVISDPAKNGKYALVDESMVPDIAILDSEFTLSVPAGVTADTGMDVLT
HTLEAYVSTDATDFTDALAEKAMRIIWEDLVDVYKDGSNAELREKVHNASCLAGMAFSEA
SLGISHSLAHALGGRFHIAHGRCNAMLLPYVVAYNAGLDLPTDSEPALAKYQQAAKMLGV
QSGTAKTSVTLLISRIQRMSKQMNIPKTIEECGIDNAEFMEAIPDMAAAAMNDKCTLTNP
RQPKKEDLEGLYKRICRGGF*
>RS_GCF_000615905.1+NZ_BAMN01000016.1_14 NZ_BAMN01000016.1_14 # 15321 # 16862 # -1 # ID=37_14;partial=00;start_type=GTG;rbs_motif=None;rbs_spacer=None;gc_cont=0.384
MFKAKDHKDAFDKADRLLHFGGLGHTVAIHTMDEDLATKFGIKMKASRVLVNTPAAIGGI
GNLYNEMIPSLTLGTGSWGKNSVSHNVSSFDLLNIKTIARRRNNMQWIKQPRVYFEKTSV
RYLEDLQGMSRAFIVCDPVMVQLGYVNTIVDELKRSKTNVEYSMFSDVDSVATTDMVQRG
VTQMKLFKPDTIIALGGGTTMDAAKDMWLFYEHPDVDLFGAKQGFIDIRKRAYKFPKPEK
IQFVAIPTTFGTGSEVTPFTSLTDSKTGVKYPIADYSLTPDVAIVDSQFVETMPKDVIAE
SGMDVLNNAIESYVSNMASDYTRPYALQAIKLVFDNLAKAYNGDPDAQAEMHNASTLAGM
SFGNAFAGVGHSITDVLNNEFGIRHGLASIIALPQVIRYNFEQPTKIAMWPKYENFRADE
DYATIARSIGLNGKNNEELRDGLINKIIDLAHRVDVKLSLKDNGINKADFDKKVDSLAES
AFADQFSFANPKEPLIAELKQVLLNAYEGKDIK*
>RS_GCF_000691805.2+NZ_DF820489.1_53 NZ_DF820489.1_53 # 58893 # 61595 # -1 # ID=6_53;partial=00;start_type=ATG;rbs_motif=AGGAG;rbs_spacer=5-10bp;gc_cont=0.427
MAEATAPKKKVLTAEEKAARFEAAKEMTSALVDKAEIALKEFSTYSQAQVDKIVAAMALA
GSENSLLLAHEAYAETGRGVVEDKDTKNRFASESVYNAIKKDKTVGVINEDRVTGKVELA
APLGILAGIVPTTNPTSTAIFKSMLTAKTRNVIVFAFHPQAQKSSSHAAKIVYEAAVAAG
APKNFIQWIETPSLDGTSALIQNPKIASILATGGPSMVNAALRSGNPSMGVGAGNGAVYI
DKTANINRAVEDLLLSKRFDNGMICATENSVVIDASVYDEFMAKLQAQGAYLTPKRDYDK
IANFVFKPNAEGFGVAGPVAGMSGQWIAKNAGVKIPADKDVLLFELDKKNIGEALSSEKL
SPLLSVYKAADRQEGIEIVQSLLNYQGAGHNAAIQIGAQDDPFVKEYADAIGVARILVNQ
PDSIGGVGDIYTDALRPSLTLGTGSWGKNSLSHNLSTYDLLNIKTVARRRNRPQWVRIPN
NIYYESNAITYLQELPGVDRAFIVADPGMVKFGFVDKVLDQFALHETVIKTSLYGTVQPD
PTLKQAIDIARQMAQFQPDTVITIGGGSALDAGKVGRFIYEYAQQPGHEGILDDDRALKE
LFQQMAQKFMDIRKRIVKFDHQVLTQLVAIPTTSGTGSEVTPFAVITDDETHVKYPLADY
ELTPQVAIVDPEFVMTVPKRTVAFSGLDALSHALESYVSVMSSQFTRPWALQAIKCIFDN
LETSYHYDPAHPTKEGQIARAKVHYAATLAGMSFANAFLGLNHSLAHKIGGEFGLPHGLA
ITIAMSHVIKFNAVTGNVKRTPFPRYETYTAQKDYADIARHIGLEGKDDAALVDALLKKI
KDLAAALDVNTTLSGNGVTKDALTNSIDKLTDLVYDDQCTPGNPRQPRLSEIKELLNDLY
*
>RS_GCF_000740055.1+NZ_BBJM01000044.1_6 NZ_BBJM01000044.1_6 # 3320 # 5935 # -1 # ID=50_6;partial=00;start_type=ATG;rbs_motif=GGAGG;rbs_spacer=5-10bp;gc_cont=0.437
MLKEIKKTTTKIDQNESVDQMIDRLTSKAHDALCAMDDFTQEQVDHIVHQMAMAGLDNHM
KLAKIAYEETGRGVIEDKAIKNIFATEEIWNSIKNDRTVGIINDDRERQLITVAEPLGIL
AGVTPVTNPTSTTLFKSLIAVKTRNPIIFAFHPQAQKSSVEAAKVVAQAAIAAGAPEGVI
QWIDKPSIEATSALMNHPMVASVLATGGPGMVKSAYSTGKPALGVGPGNGPAYVEKTAKI
KRAVNDIVLSKTFDNGMVCASENSAIIDADIYKDVKAEMEDRKVFFIKKADHQKLADAMF
DPKRGGVKGPIAGMSAVKIAELAGIDVPEDTKVLAAEITKVGPEDWLSAEKLSPVLSVYK
SKDHKDAFRLANDLLHFGGLGHTASIHTEDDDLATEFGIKMKASRVLVNTPSAIGGIGNI
YNEMIPSLTLGTGSWGKNSVSHNVSSFDLLNIKTIAKRRNNMQWVKLPRVYFEKTSVRYL
NSMPGIQKVFIVASPSMIEHGYVDKVLGELKRRPNEIEYSLFAVRESDPTTDTVNKGTEQ
MRTFQPDTIIALGGGSPMDAAKGMWLFYEHPDASFFGAKQKFLDIRKRTYELEKPNKAQF
IAIPTTSGTGSEVTPFAVITDAKTHVKYPLADYALTPDVAIVDSQFVQTVPKGTVAYSGL
DTLSHAIESFVANMASDYTRPLSLQAIKLVMENLTDSYNGDATAREKMHNAATLAGMAFA
NAFLGVNHSIAHKLGGEFGLPHGLAIMITMPHVIRYNFKEPKKLTMWPKYEYFRADEDYA
EIARYLGLKGNTKEELMEALVQKVIDLAHSVGVTLSLKANGVDKAHFESAVDHLAELAYE
DQCTTANPKEPLISELKQIMIDEYDGKGVEK*
>RS_GCF_000750535.1+NZ_CP009224.1_1240 NZ_CP009224.1_1240 # 1283912 # 1286590 # -1 # ID=1_1240;partial=00;start_type=ATG;rbs_motif=GGA/GAG/AGG;rbs_spacer=5-10bp;gc_cont=0.427
MSTDKKQDMTQEEKTAAAVAMTEKLVANAKEALLEFQNYTQEQVDRIVEAMALAGAENSL
LLAHEAHDETGRGVVEDKDTKNKFASESVYNAIKHDKTVGVIGEDKVTGSVQLAAPLGIL
AGIVPTTNPTSTTIFKSMMTAKTRNAIIFAFHPQAQKSSAHAAQIVYEAALAAGAPKHFI
QWIEKPSMEATNALITNQDIASILATGGPGMVNAALRSGNPSMGVGAGNGAVYVDATANV
NRAVEDLLLSKRFDNGMICATENSVVIAEEVYDEFMAQMQAQGAYLLPKKEHKKLADYVF
KANAEGFGVTGPIAGMPGRTIAENADVKMPADKDVILFELDKKNIGEALSSEKLSPLLSV
YKAGSREEGVEIVQALLDYQGAGHNAAIQIGAQDDPFVKEYADAIGASRILVNQPDALGG
VGDIYNDAMRPSLTLGTGSWGKNSLSHNLSTNDLLNVKTVAQRRNRPQWIRLPKEIYYES
NAISYLQDMPGVERAFIVADPGMVQFGFVEKVAEQLALRQSPVKTSIYGTVQPDPMISQA
VDIAKQMRDFQPDTVILLGGGSALDAGKIGRYLYEYAQNHEGVLDDEAQLAELFGKLQQK
FIDIRKRIVTFETQTLTQMVAIPTTSGTGSEVTPFAVITDDATHVKYPLADYELTPHVAI
VDPEFVMTVPKRTVAYSGMDALSHALESYVSVMASDFTRPWALQAIKLIFENLETSYKYD
ASHPSKEGQSARANMHYASTLAGMSFANAFLGINHALAHKTGGAFDLPHGLSISIAMPEV
IKFNAVSGNVKRTPFPRYETYTAQKDYADIARYIGLTGKDDAALVDALLAKIKTLTDNLD
IDVTLSGNGVTKQDFDAQLDGLLDLVYDDQTTTANPRQPYLSDIRSLLENQF*
>RS_GCF_000785105.2+NZ_CP018906.1_913 NZ_CP018906.1_913 # 994593 # 997202 # 1 # ID=1_913;partial=00;start_type=ATG;rbs_motif=GGAGG;rbs_spacer=5-10bp;gc_cont=0.411
MIENKVENKKTTDVDTMINGLVEKAQKALEIMDSFDQEKVDYITHQMVMAGQDKHMDLAI
MAAEETGRGVAEDKAIKNMYATEEIWHSIREHKTVGVIKDDRERQLITVAEPLGVLAGIT
PVTNPTSTALFKSIIAMKTRNPIIFSFHPQALKSSIAAAKVVRDAAIAAGAPEGAIQWIT
EPSIEATNKLINHPGVASTLATGGPGMVKAAYSTGKPALGVGPGNGPVYIEKTANILRAV
NDLVLSKTFDNGMICATENSAIIDADIYDVVKHELERNGVFFVKKADHKKLSETMFNQEK
GNVLGPIAGQPAKKIAEMAGIKVPDNTKVLAVEINKIGIKEPLSGEKLSPVISVFKSADH
KEAFDLAEKLLNYGGLGHTAAIQTTDDDLALEYGKKMKAARVLVNTPGGFGGIGNLYNEM
TPSLTLGTGSWGANSISHNVTDYDLLNIKTIAKRRNNMQWVKLPRVYFEKTSIRYLDDMP
GINKVFIVTTPGMVEHGYVDKVLDELKRRPNEIQYSLFSDVEPDPSTDTVNKGVAQMRAF
EPDTIIALGGGSPLDAAKNMWLFYEDPDTSFFGAKQKFIDIRKRAYRFNKPRKAQMIAIP
TTSGTGSEVTPFAVITDSKTHVKYPLADYALTPDVAIVDPQFVETVPKGTVAASGLDTLC
HGIESFVSTMASDYTRPLSLQAIKLVFENLEKSYQGDADARAEMHNAATLAGMAFGNAFL
GINHSIAHKLGGEFGLTHGIAIAITMPHVIRFNAKLPEKIAVWPKYEYFRANKDYAEIAR
YIGLSGKNDEELIEALVNKIIDLAHKVGVTLSLKAWGVDKKQFEKAVDRLSVLAYEDQCT
TANPKEPLMADLKQIMIDEYDGKGVEKKK*
>RS_GCF_000829035.1+NZ_AP012541.1_727 NZ_AP012541.1_727 # 743596 # 746202 # 1 # ID=1_727;partial=00;start_type=ATG;rbs_motif=GGAGG;rbs_spacer=5-10bp;gc_cont=0.473
MLKNTAKTATEVDVKSMVDELVANAHAALKIMKTFDQEKIDHIVHRMAIAGLDHHMELAK
LAVDETGRGVWEDKAIKNMFATEEIWHSIKNNKTVGVINEDKQRGLVSIAEPIGVIAGVT
PVTNPTSTTMFKSEIAIKTRNPIIFAFHPGAQKSSARALEVIRDEAEKAGLPKGALQYIP
VPSMDATKALMDHPGIATILATGGPGMVKSAYSSGKPALGVGAGNAPAYIEASANIKQAV
NDLVLSKSFDNGMICASEQGVIIDSSIYDDVKKEFEAQGAYFVKQKDMKKFESTVINLEK
QSVNPRIVGQSPKQIAEWAGITIPDNTTILIAELKGVGEKYPLSREKLSPVLAMVKADGH
EDAFKKCETMLDIGGLGHTAVIHTADDELALKYADAMQACRILINTPSSVGGIGDLYNEM
IPSLTLGCGSYGGNSISHNVGTVDLLNIKTMAKRRNNMQWMKLPPKIYFEKNSVRYLEHM
EGIKRAFIVADRSMEKLGFVKIVEDVLARRENPVQVQTFVDVEPDPSTDTVFKGTDIMRS
FGPDTVIAIGGGSVMDAAKGMCLFNDAGDADFFGAKQKFLDIRKRTYTFPNLNKTKLVCI
PTTSGTGSEVTPFAVITDSKAGIKYPLADYALTPDIAIVDSQFIESVPPVVVADSGLDVL
CHATESYVSTMATHYTKGLSLEAIKLVFENLEKSYHGDVEAKSKMHDASTIAGMAFANAL
LGINHSIAHKIGQAFHLPHGRCIAITMPHVIRFNASQPKKRAIWAKYSYFRANEDYAEIA
RYLGLPGKTTDELVESYVQAFIKLAHSVGVKLSLKEQGVKKADLDKQVDRLAELAYEDNC
TVTNPQEPLIGDLKHIILDEYEGTESTF*
>RS_GCF_000829055.1+NZ_AP012544.1_599 NZ_AP012544.1_599 # 581363 # 583969 # 1 # ID=1_599;partial=00;start_type=ATG;rbs_motif=GGAGG;rbs_spacer=5-10bp;gc_cont=0.489
MLKNTAKTATEVDVKQMIDELVANAHSALKIMKTFDQEKIDHIVHRMAIAGLDHHMELAK
LAVDETGRGVWEDKAIKNMFATEEIWHSIKNNKTVGVINEDKQRGLVSIAEPIGVIAGVT
PVTNPTSTTIFKSEISIKTRNPIIFAFHPGAQKSSARALEVIREEAEKAGLPKGALQYIP
VPSMEATKALMDHPGIATILATGGPGMVKSAYSSGKPALGVGAGNAPAYIEASANIKQAV
NDLVLSKSFDNGMICASEQGAIVDSSIYDAVKKEFEAQGAYFVQPKDMKKFESTVINLEK
QSVNPRIVGQSPKQIAEWAGIQIPEGTTILIAELKGVGVKYPLSREKLSPVLAMVKADGH
EDAFKKCETMLDIGGLGHTAVIHTADEDLALKYADAMQACRILINTPSSVGGIGDLYNEM
IPSLTLGCGSYGGNSISHNVGTVDLLNIKTMAKRRNNMQWMKLPPKIYFEKNSVRYLEHM
EGIKRAFIVADRSMEKLGFVKIIEDVLARRENPVQVQTFVDVEPDPSTDTVFKGTDIMRS
FGPDTVIAIGGGSVMDAAKGMCLFNDAGDADFFGAKQKFLDIRKRTYTFPKLNKTKLVCI
PTTSGTGSEVTPFAVITDSKAGIKYPLADYALTPDIAIVDSQFIESVPPVVVADSGLDVL
CHATESYVSTMATHYTKGLSLEAIKLVFENLEKSYHGDIAAKSKMHDASTIAGMAFANAL
LGINHSIAHKLGQAFHLPHGRCIAITMPHVIRFNASQPKKRAIWAKYSYFRANEDYAEIA
RYLGLPGKTTDELVESYVQAFIKLAHSVGIKLSLKDQGVKKADLDKQVDRLAELAYEDNC
TVTNPQEPLISDLKHIILDEYEGTESTF*
>RS_GCF_000829395.1+NZ_AP014680.1_1967 NZ_AP014680.1_1967 # 2027455 # 2030061 # -1 # ID=1_1967;partial=00;start_type=ATG;rbs_motif=GGAGG;rbs_spacer=5-10bp;gc_cont=0.395
MIKEPKTKEVNNLDESIEKLVAAGHVALDKLDNYDQETIDNIVHQMAMAALDKHMLLAKL
AFEETGRGVIEDKAVKNIYASEYIWHSIAHDKTVGVIKDDKERQLITVAEPLGVIAGITP
VTNPTSTTIFKSLIAVKTRNPIIFAFHPQAQSSSVAAAKILLDAAVKAGAPENIIQWIEE
PSLEATTSLINNDGVASVLATGGPGMVKAAYSTGKPALGVGPGNGPVYIEKTARIKRAVN
DILLSKTFDNGMVCASENSAVVDDVIYDEVKAEFKAHKAFFVAKKDQKALSDAMFDSKRG
GIKGPIAGMSPVKIAELAGIKVPADTKILVAEITGVGPQQPLSREKLSPVLAMYHAKTQA
EAFQICDDLLHFGGLGHTAAIQSEDDDLILKFGLKMKASRVIVNTPSALGGIGNMYNEMI
PSLTLGTGSWGKNSISHNVSSFDLLNVKTIAKRRNNMQWVKLPKVYFEKTSVRYLEDMEG
INKVMLITGPSMVKYGYADIVVNELKRRPNGNQIQYEIFSDIEPDPSTDTVKRGLNQIRE
FQPDTIIALGGGSPLDAAKAMWLFYEHPESSFFGAKQKFLDIRKRTYKLECAEKAQFVAI
PTTSGTGSEVTPFAVITDSKTHVKYPLADYALTPDVAIVDSQFIETVPKRTVAYSGLDVL
THATESFVSALASDYTRPWSLQAAKLVFDNLTASYNGDAHAREEMHNASTLAGMAFGNAF
LGINHSVAHKLGGEFGLDHGLCIAITYPHVVRYNASEPRKLQAWPKYEYFRANKDYADLA
RYVGVQGTTDEELVEGLVQKFINLAHSVGVELSLKANGVKKADFDKSVDKMAELAYEDQC
TTANPKEPLIADLKQIMIDDFDGTNVEK*
>RS_GCF_000831645.3+NZ_CP012559.1_625 NZ_CP012559.1_625 # 702406 # 705015 # 1 # ID=1_625;partial=00;start_type=ATG;rbs_motif=GGAGG;rbs_spacer=5-10bp;gc_cont=0.388
MLKGSKDTKVEEKEDVKPVIDAMVAKAQKALEIMDGFTQEQVDHIVHQMAIAGLNASFDL
AKLAYEETGRGLVEDKVIKNMFATEEIWHSIKRDKTVGIIENDKEHRLIKVAEPLGVLAG
VTPVTNPTSTAMFKSLIALKTRNPIIFGFHPQAQKCSVAAAKVMLKAAVEAGAPEGVIQW
VEKPSIEATSYLMNNDGVASVLATGGPGMVKAAYSTGKPALGVGPGNGPAYIEKTANIKR
AVNDIMISKTFDNGMVCAAENSAIVDADIYTEVKSLLEKNKVFFIKKADYKKLADAMFRP
EGGVKGPIAGQSALAIAKLAGIKVPDDTKVLGVELSKVGPDEPLSAEKLSPVLSVYKVAG
HKEGFEKADELLHFGGLGHTVGIHTMDEDLATEFGIKMKASRVLVNTPAAIGGIGNLYNE
MIPSLTLGTGSWGKNSISHNVSSFDLLNIKTIAKRRNNMQWIKQPRVYYEKTSVRYLEDL
QGMKRAFIVCDPVMVQLGYVDTITDELKRSKVNVEYSMFSDVDNIVTTDIVQRGVTQMNL
FKPDTIIALGGGTTMETAKDMWLFYEHPDVDLFGAKQGFIDIRKRAYKFPKPEKAQFVAI
PTTFGSGDQVTPFSSIIDTKTGTKYPIADYALTPDVAIIDSQFVETMPKDIMAESGMDVL
TNAVESYVANMASDYTRPSALQAIKLVFDNLEKAVAGDKDAQEEMHNASTLAGLSYGNAF
AGVAHSITDVLTNVYGIRHGLASIVALPQVINYNFEQPTKMTTWPAYESFRADSDYASIA
SYIGLSGKDERALKDALVKKIVDLAHAVGIKLSLKDNYIDKKDFDSKLDDLAAATFGDQF
SFTNPKEPLISELKQVLENTYVGKGIESK*
>RS_GCF_000876205.1+NZ_AWTT01000021.1_3 NZ_AWTT01000021.1_3 # 4180 # 6783 # -1 # ID=21_3;partial=00;start_type=ATG;rbs_motif=GGAGG;rbs_spacer=5-10bp;gc_cont=0.419
MIKEPQTKKVDVNQSIEKLVAAGHVALDKLDQFDQETIDHIVHQMAMAALDKHMLLAKLA
YEETGRGVIEDKAVKNIYASEYIWHSIAHDKTVGVIKDDKERQLITVAEPLGVIAGITPV
TNPTSTTIFKSLIAVKTRNPIIFAFHPQAQSSSAAAAKILLDAAVEAGAPENIIQWIEQP
SLEATTALINNDGVASVLATGGPGMVKAAYSTGKPALGVGPGNGPVYIEKTARIKRAVND
ILLSKTFDNGMVCASENSAVVDDAIYDEVKAEFKAHKAYFVAKKDQKALSDAMFDEKRGG
VKGPIPGMSAVKIAELAGIKVPDDTKILVAEITGVGPQQPLSREKLAPVLSMYRAKTQAE
AFQTCDDLLHFGGLGHTAVIQSEDDDLILKFGLKMKASRVIVNTPSALGGIGNMYNEMIP
SLTLGTGSWGKNSISHNVSSFDLLNVKTIAKRRNNMQWVKLPRVYFEKTSVRYLEDMPDV
KKVMLITGPSMVKYGYADIVVNELKRRPNGNQVQYEIFSDIEPDPSTDTVERGVQQIREF
EPDTIIALGGGSPLDAAKNMWLFYEHPEASFFGAKQKFLDIRKRTYRFGTPNKAKFVAIP
TTSGTGSEVTPFAVITDSKTHVKYPLADYALTPDVAIVDSQFIETVPKKTIAYSGLDVLT
HATESFVSALASDYTRPWSLQAAKLVFDNLTASYNGDAHAREEMHNASTLAGMAFGNAFL
GINHSVAHKLGGEFGLAHGLCIAITYPHVVRYNATEPRKLQAWPKYEYFRANKDYADLAR
YVGVQGTTDEELVEGLVQKFIDLAHSVGVELSLKANGVKKAEFDKAVDNMAELAYEDQCT
TANPKEPLIADLKQIMIDDFEGTNVEK*
>RS_GCF_000970795.1+NZ_KQ034029.1_162 NZ_KQ034029.1_162 # 178249 # 180909 # 1 # ID=4_162;partial=00;start_type=ATG;rbs_motif=AGGAG/GGAGG;rbs_spacer=11-12bp;gc_cont=0.433
MSRTKTTSNETFVKKSKTISQLVTHAVKAQQTYATYSQEQVDQIVAAMALAGSKAALLLA
HEAVAETGRGIVEDKDTKNRFATENVYHTIKNEKTVGVISKDAVAGKVEIAAPLGVLAGI
VPTTNPTSTTMFKALMALKTRNAIIFAFHPQAQKCSVHAAQIVYEAARQAGAPADIIQWI
EEPSIEHTTELIQNPQIDTILATGGPGMVKAALQSGNPSLGVGAGNGAVFVDHTANLKRA
VEDLLLSKRFDNGMICATENSAVVEAPIYDAWLQRMQDQGAYLVPKADYQKVADFVFNDR
HGVNGAVAGMSARWIAQHAGIDLPADKDVLLFELQADNIGEKLSSEKLSPLLSVYQAQDR
NDGIRIIQKLLAYQGAGHNSVIQIGSQDDPFVTKFGNALNATRIMVNQPDSLGGIGDIYT
DALRPSLTLGTGSWGKNSLSHNLSTRDLLNIKTIAKRRTRPQWIRLPHKIYYEKNSISYL
QDLTNISRALIVADPGMVKFGFVDKVTGQLACQDHEIKVSIYGTVQPDPTLGQTIAIAQQ
MAQFQPDTIIAVGGGSALDAAKISRFIYEYSFDRPGFLDQYENVSQLFSKLQQKFIDIRK
RIVKFDPQTHTQLIAIPTTSGTGSEVTPFAVITDDYTHIKYPLADYELTPQIAIIDPAFV
MTVPQRTVAWSGLDALSHALESYVSVMASEYTRPWALQAIKLIFENLEDSYNYNPQKPTL
RGEQARENMHNAATLAGMSFAQAFLGINHSLAHKTGGEFGLPHGLAISIAMQHVIRFNGV
SGKVKRTPFPRYDVYRAQSDYADIARFIGLNGSSDAELVDKLCQKIDRLMHAVNVEPKLS
ANGVTKKQFQDALDKLVDLVYQDQCTPANPRQPSLQEIRQLLIDQF*
>RS_GCF_001039045.1+NZ_LFEE01000001.1_99 NZ_LFEE01000001.1_99 # 104853 # 107459 # -1 # ID=55_99;partial=00;start_type=ATG;rbs_motif=GGAGG;rbs_spacer=5-10bp;gc_cont=0.462
MIKTTEKIEISKEAAEVDQLVQRSKKALAELKSYTQEQIDDLCEKVAVAALDSHMKLAKM
AVEETKRGVVEDKAIKNIYASEYIWNSMRHDKTVGILKDDDEEQLMEIAEPVGIVAGVTP
VTNPTSTTVFKTLISLKGRNTIVFGFHPQAQNSSSEAAKIMRAAIEAAGGPADAVLYIEH
PSIEATNALMHHPDVATILATGGPSMVTAAYSSGKPALGVGPGNGPTYVEKTADNKQAVN
DMVLSKTFDNGMICASENSAIIDKEIYAEVKAEFIRLGCYFVKPKDVQALSDAVIDPNRH
TVRGPVAGKTAYEIAQMAGLKDVAKDCRVLIAEINGVGVKYPLSGEKLSPVLTVYKSDSH
EAAFKRADQLLHYGGLGHTAGIHTTDDELVKEFGLQMPACRILVNTPSSVGGLGNIYNNM
APSLTLGTGSYGGNSISHNVTDMDLINIKTVAKRRNNMQWVKMPPKVYFERNSVRYLESM
QGIKKVFLVCDPGMVEFGYADRVTSVLNKRTDPVDIDIFSEVEPNPSTDTVYKGVERMKA
FKPDTIIALGGGSAMDAAKGMWLFYEHPEASFLGAKQKFLDIRKRTYKVPAASKVTYIGI
PTTSGTGSEVTPYAVITDSKTHVKYPITDYAMQPDIAIVDPQFVETVPKRTTAWTGLDVI
THATEAYVSTMASDFTRGWSIQALQLAFKYLKASYDGDKLAREKMHNASTLAGMAFANAF
LGINHSIAHKLGGEFNLPHGLAIAITYPQVVRYNAEIPTKLAMWPKYNHNTALADYANIA
RALGLPGKTDEELKESLVKAYIDLAHSMDVTLSLKANRVEKKHFEATVDELAELAYEDQC
TTANPREPLISELKTILEREWDGQGTEK*
>RS_GCF_001039045.1+NZ_LFEE01000042.1_61 NZ_LFEE01000042.1_61 # 61540 # 62910 # -1 # ID=11_61;partial=00;start_type=ATG;rbs_motif=AGGAGG;rbs_spacer=5-10bp;gc_cont=0.457
MLKTIDKSSEVKQATDRLALNASLAASRLEVMNQEQVDQAVAALAKAAHAARGMLAEMAI
EETGRGNYQDKVAKNEFAAKNVYDYIKDDKTVGIINDDPVSGIIKVAEPVGIIAGVTPVT
NPTSTVIFNAMLALKTRNPIIFGFHPFAQKACVATGKIIRDAAIEAGAPKDWIQWIEQPS
LEATNALMNHPSVATIIATGGAGMVKTAYSTGKPALGVGPGNVPCFIEKTADVKQAVDDV
ITSKSFDNGMICASESNLIVDDSIYDQVKSELSHNGVYFVGEDNFKALESTVMNLEKQAV
DPKVAGQTPWQIAKWAGFEVPTDTKVLAVELPDIGGDQVLSREKLSPVLAVVHAKDTDAG
FNLMKRSLALGGLGHTAALHTTDEQVMNKFALEMTACRALINVPSSQGAIGFKYDNVAPS
LTLGCGTWGHNSISHNLEDWDLLNIKTVAKRLNKIR*
>RS_GCF_001050475.1+NZ_CP012034.1_2488 NZ_CP012034.1_2488 # 2526727 # 2529327 # 1 # ID=1_2488;partial=00;start_type=ATG;rbs_motif=GGAGG;rbs_spacer=5-10bp;gc_cont=0.388
MLKDTKKVTDEEDVATTIDAMVAKAHNALDIMDNFTQKQVDHIVHQMAIAGLNASMRLAK
LAYEETGRGVTEDKVIKNMFATEEIWHSIKRDKTVGIIEDDKEHRLIKVAEPLGVLAGVT
PVTNPTSTTMFKSLIAVKTRNPIIFGFHPQAQNCSVAAGKVMYEAAIKAGAPEGIIQWID
KPSIEATSYLINNEGIASVLATGGPGMVKAAYSTGKPALGVGPGNGPAYIEKTANIRRAV
NDIVLSKTFDNGMVCASENSAIVDKEIYSDVKQELEKMHVFFLKKADYKALAETMFRPQG
GVKGPIAGASALKIAKLAGIKVPEDTKVLAVELTKIGDDEPLSSEKLSPVISIYRSTSHE
DAFKKADALLHHGGLGHTASIHTMDEKLATEFGVKMLASRVLVNTPSAIGGIGNLYNEMI
PSLTLGTGSWGKNSISHNVSSFDLLNIKTIARRRNNMQWIKQPKVYFEKTSVRYLEDMEG
INRAMIVCDPTMVQLGYVDTVVDELKRRKHPVEYTLFSDVEYVTSTDMVGRGVTQMNIFK
PDTIIALGGGSTMNAAKDMWLFYEHPDVDLFGAEQGFIDIRKRTYKFPKPEKAQFVAIPT
TYGTGSEVTPFSNITDNRTDVKYPIADYALTPDVAIIDSQFVESMPKNIVAIAGLEVLNN
AVESFVSNMASDYTRPYAMQALKLVVDNLKKAYDGDVDAQAELHNASTLAGMSFANAFAG
IGHSLADVLYNEFGLSHGLGVIISLPQVIRYNFKQPTKIAMWPKYEHFRADEDYASLAKY
IGLQGTSNEELKEALIKEIVDLAHSVNIKLSLKDHGVDKKQFDNKVDELSELAFGDQFSF
ANPKEPLIAELKDILVDEYSGKNVEK*
>RS_GCF_001281265.1+NZ_JXDB01000015.1_1 NZ_JXDB01000015.1_1 # 113 # 1489 # -1 # ID=15_1;partial=00;start_type=ATG;rbs_motif=AGGAGG;rbs_spacer=5-10bp;gc_cont=0.378
MVEVDEMINNLVDNAHSALSDLETFDQSQVDSIVDAMVQAGLDNSSELAKLAHEETGRGN
THDKTMKNIFASGQVGNFIKNHKTVGIIDENDEAKTVTIAEPLGVLAGVTPVTNPTSTTL
FKAIIAMKTRNPIIFSFHPQAMKSSMKAAEVVLDAAVKAGAPMNSIQWISEPSIQATNTL
IKHPGVATILATGGPAMVKAAYSSGKPALGVGPGNAPLYVEKSADLDAAVKDIVLSKTFD
NGMICATENSLVIDSEIYDDMKKRLSDAGVFFIDESDQDKLAQTMFNPETGGVNGPIAGR
SAKQIADMAGIEVPEDTKVLAAELNEVGIDHLLSGEKLSPVVSVYKVDDLNHAYNTLESI
LNYGGLGHTAGIRSTNSDLITQFGLKMKACRILVNTPCCLGGVGSIVNGLEPSLTLGTGS
WGFNSISHNVTDSDLLNLKKIAYPRENSDFTELIKKYM*
>RS_GCF_001293735.1+NZ_BCAH01000011.1_4 NZ_BCAH01000011.1_4 # 3033 # 5636 # 1 # ID=11_4;partial=00;start_type=ATG;rbs_motif=AGGAGG;rbs_spacer=11-12bp;gc_cont=0.487
MAKQSEPQKMTKTEKMVDDLVKKAHQALDIMSEFDQAKVDYITHQMVEAGQDKHMELAIE
AVKETGRGVVEDKAIKNMFATEEIWHNIRKDHTVGVIKDNEADELITVAEPLGVLAGITP
VTNPTSTTLFKAIIAMKTRNPIIFSFHPQALECSRNAARIVRDAAIAAGAPEGAIQWIDE
PSRESSTALINNPGIACTLATGGPGMVKAAYSTGKPALGVGPGNGPVYIEKTAKIGRAVN
DIVLSKTFDNGMICATENSAVIDHEIYDEVKADLKANRVYFVPQNEHAKLRKTMFNEQTG
GVNGPIAGKSAMQIAKMANIKVPEDTQVLAVEVNAIGKQELLSGEKLSPVLSVYKAMDQQ
DAFEKCAALLNYGGLGHTAAIQTQDMDLAREFGVAMKASRIIVNSPSGLGGIGNIYNRMT
PSLTLGTGSWGENSISHNVTDYDLLNVKTIAKRRNNMQWIKLPRIYFERDSVRYLKDMPG
INRVFIVTGPSIQAHGYVDVVTDQLKLRENDVQYLVFSNVEADPSTTTVEKGVALMKSFK
PDTIIALGGGSPLDAAKGMWMFYEDENASFFGAKQKFLNIRKRAYRFDKPKKAQMVAIPT
TSGTGSEVTPFAVITDAKTHVKYPLADYALTPDVAIVDPQFVDTVPKGNIAASGLDVLCH
SIESYVSNMASDYTRPLSLQAIKLVFDNLTASYNGDEEARAAMHNASTLAGMAFGNAFLG
INHSIAHKLGGEFGLTHGIAIAITMPHVIKFNATLPKKFTTWPKYEAFRAADDYATIART
IGLTGETNEELISKLCDKIKDLAHSVGVTLSLKAWGVDKAHFDKVVDHLAVLAYEDQCTT
ANPQEPLIADLKQIMIDEYDGKGVETK*
>RS_GCF_001308195.1+NZ_JXDF01000031.1_14 NZ_JXDF01000031.1_14 # 17870 # 19246 # -1 # ID=31_14;partial=00;start_type=ATG;rbs_motif=AGGAGG;rbs_spacer=5-10bp;gc_cont=0.404
MVQVDEMINNLVSNAHTALTELEGLDQSQVDSIVDAMVQAGLDNSAELAKLAHEETGRGN
THDKTMKNIFASGQIGNFIKNHKTVGIIDEDDEAKTVTIAEPLGVLAGVTPVTNPTSTTL
FKAIIAMKTRNPIVFSFHPQALKSSIKAAEIVLDAAVKAGAPMNSIQWISEPSIDATNAL
IHHPGVATILATGGPAMVKAAYSSGKPALGVGPGNAPLYVEKSADLDAAVKDIVLSKTFD
NGMICATENSLVIDSAIYDDMKKRLSDAGVYFIAESDQDKLAQTMFNPETGGVNGPIAGR
SAKQIADMAGIEVPEGTKVLAAELTEVGLDHLLSGEKLSPVVSVYKVADSDHAYETLESI
LNYGGLGHTAGIRSTDSDVITQFGIKMKACRILVNTPCCLGGVGSIVNGLEPSLTLGTGS
WGFNSISHNVTDFDLLNLKKIAYPRKNSNFEELIKKYM*
>RS_GCF_001308205.1+NZ_JXDC01000009.1_370 NZ_JXDC01000009.1_370 # 389646 # 391022 # -1 # ID=9_370;partial=00;start_type=ATG;rbs_motif=AGGAGG;rbs_spacer=5-10bp;gc_cont=0.402
MVQVDEMINNLVGNAQTALSELEKLDQSKVDSIVDAMVQAGLDHSAELAKLAHDETGRGN
THDKTMKNIFASGQIGNFIKNHKTVGIIDEDDEAKTVTIAEPLGVLAGVTPVTNPTSTTL
FKAIIAMKTRNPIVFSFHPQALKSSIKAAEIVLDAAVKAGAPMNSIQWISEPSIDATNAL
IHHPGVATILATGGPAMVKAAYSSGKPALGVGPGNAPLYVEKSADLDAAVKDIVLSKTFD
NGMICATENSLVIDSAIYDDMKKRLSDAGVYFIAESDQDKLAQTMFNPETGGVNGPIAGR
SAKQIADMAGIEVPEGTKVLAAELTEVGLDHLLSGEKLSPVVSVYKVADSDHAYDTLESI
LNYGGLGHTAGIRSTDSDVITQFGIKMKACRILVNTPCCLGGVGSIVNGLEPSLTLGTGS
WGFNSISHNVTDFDLLNLKKIAYPRKNSNFEELIKKYM*
>RS_GCF_001311075.1+NZ_BBAD01000002.1_106 NZ_BBAD01000002.1_106 # 96619 # 98109 # 1 # ID=2_106;partial=00;start_type=TTG;rbs_motif=AGGAGG;rbs_spacer=5-10bp;gc_cont=0.484
MNLVDNDLASIQEVRTLLHAATKAQQQFGRFSQEQVDSVCKAIADAGVAASKRLAKMAQK
ETGFGIWQDKVIKNVFGSKTIYEKYRDLKTVGIVEEHPELKTIDMAVPVGVIAGLIPSTN
PTSSVFYKALIAVKAGNAIVFSPHPNAKNCILEAVKVVSDAATAAGAPEGLISGITRPTL
EATDELMKHKETKLILATGGGAMVHAAYSSGTPALGVGPGNGSAFIEKSANVAQAVKRIM
DSETFDNGTICASEQSIIAEDANKVEVRAELKKQGGYFLNPDEVAKLSKFILRGDNTMNP
QIVGKSVQQLADLAGLNVPMEARVLIVEDQPENVGPQDPFSREKLTPIVAYFEVADCAAA
ADLTVKLLTNEGAGHTAILHSENQKVIRQYAAKVPASRILINTPGTLGGIGASTNLNPAL
TLGCGAVGGSATSENVSPLNLLDVKHVATGVREIEEVKREVAEVAPTGVTAAPSTTPVDQ
KQLVDELVRQVLAQIQ*
>RS_GCF_001311075.1+NZ_BBAD01000002.1_94 NZ_BBAD01000002.1_94 # 87977 # 89116 # 1 # ID=2_94;partial=00;start_type=TTG;rbs_motif=AGGAGG;rbs_spacer=5-10bp;gc_cont=0.474
MEKIQFKTQIWSGDGALSGLEDIHDQRIFVVTDPFMVESGSLSKITDHLEAKNELSIFSD
IQPDPPITKITKGIAALQEFKATLLVAVGGGSAIDATKAMKYFAKQASHGEVDLDLIAVP
TTSGTGSEVTNFAVITDSEKGIKYPLVTDEILPKIALLDANLVVSAPQHITVDTGMDVLT
HCLEAYVSINANDFSDALAEKGFRMVFEYLQRVSDDGSDLEARQKMHDASCIAGMAFNLV
NLGLNHGIAHAAGAQYHIPHGRLNTILMPHIIEFNAEMEKGIMETPNQAAIKYAKLARFL
GIRGSNPKIAVRSLINHIIQFRKKLNMPATFQDYGISHELFEQTKHEIAEAALKDGTTAA
NPRVPSADDVIKILETSYS*
>RS_GCF_001311075.1+NZ_BBAD01000079.1_9 NZ_BBAD01000079.1_9 # 11735 # 14356 # 1 # ID=79_9;partial=00;start_type=ATG;rbs_motif=GGAGG;rbs_spacer=5-10bp;gc_cont=0.495
MLKETNSKPTTKTTKKPATIAETIDQLVENAHDALCAMDDFTQEKVDNIVHQMAMAGLDH
HMELAKLAYEETGRGVIEDKAIKNMFATEEIWNSIKNDKTVGIINDDHERQLITVAEPLG
IIAGVTPVTNPTSTTLFKSLIAVKTRNPIIFAFHPQAQKSSAAAAKVVRDAAIAAGAPEG
VIQWIETPSLEATQTLMNHERVASVLATGGPGMVKAAYSTGKPALGVGPGNGPAYIEKTA
NIKRAVNDIVLSKTFDNGMVCASENSAVIDADIYDDVKKEMKARKVFFIKKADHKALADA
MFDQKRGGVKGPIPGMSAVAIAKLAGIEVPEDTKVLAAEIKEVGPKDWLSAEKLCPVISI
YKAADHAEGFALCDQLLHFGGLGHTASIHTLDDDLATEFGIQMKASRVLVNTPSAIGGIG
NMYNEMVPSLTLGTGSWGKNSVSHNVSSFDLLNIKTIAKRRNNMQWIKLPRVYFEKTSVR
YLGSMPGIKKVFIVADAVMIELGYVDKVLGELKRRPDGIEYQLFSITETDPTTDTVEKGT
QQMNNFQPDTIIALGGGSPMDAAKGMWLFYEHPDASFFGAKQKFLDIRKRTYKLEKPNKA
QFVAIPTTSGTGSEVTPFAVITDAKTHVKYPLADYALTPDVAIVDSQFIETLPKRTISYA
GLDVLTHAIESYVSNMASDYTRPWSLQAIKLVFDNLTASYNGDLQARAEMHNAATIAGMA
FANAFLGVNHSIAHKLGGEFGLPHGLAIAITLPHVIRYNFKEPRKLTMWPKYEYFRADED
YAQIARYIGLQGKTNEELKEALVQKVIELAHSVDVTLSLKANGVDKKHLEDTVDKLAELA
YEDQCTTANPKEPLIGELRQIMLDEYDGKGVED*
>RS_GCF_001311135.1+NZ_BBAG01000023.1_2 NZ_BBAG01000023.1_2 # 172 # 2802 # -1 # ID=23_2;partial=00;start_type=ATG;rbs_motif=GGAGG;rbs_spacer=5-10bp;gc_cont=0.477
MLKEMNQDKNQKTTKTTTKEETVDQMIDRLTAKAHDALCAMDDFSQEKVDHIVHQMAIAG
LDNHMKLAKMAFEETGRGVTEDKAIKNMFATEEIWNSIKNDKTVGIINDDRERQLITVAE
PLGILAGVTPVTNPTSTTLFKSLIAVKTRNPIIFGFHPQAQKSSVEAARIVRDAAVAAGA
PKGVIQWIDKPSLEATNALMNHPMVASVLATGGPGMVKAAYSTGKPALGVGPGNGPAYIE
KTANIKRAVNDIVLSKTFDNGMVCASENSAVIDADIYDDVKKEMQARKVFFIKKNQQQAL
ADAMFDTKRGGVKGPIPGMSAVAIAKLAGIEVPEDTKVLAAEIHEVGPKNWLSAEKLCPV
ISIFKSADHKEGFSICNDLLHFGGLGHTAAIHTMDDDLATEFGIKMKASRVLVNTPSAIG
GIGNIYNEMIPSLTLGTGSWGKNSISHNVSSFDLLNIKTIAKRRNNMQWIKLPRVYFEKT
SVRYLNSMPGVQRVFIVASPAMISHGYVDKVLGELKRRSNEIEYQLFSVTESDPTTDTVE
KGTEQMNNFNPDTIIALGGGSPMDAAKGMWLFYEHPDASFFGAKQKFLDIRKRTYQLEKP
AKAQFVAIPTTSGTGSEVTPFAVITDSETHVKYPLADYALTPDVAIVDSQFVETVPKKTV
AYSGLDTLTHAIESFVSNMASDYTRPLSLQAIKLVFENLTASYNGDIDAREKMHNAATLA
GMAFANAFLGVDHSIAHKLGGEFGLPHGLAIAITLPHVIRYNFKEPRKLTMWPKYEYFRA
DEDYAEIARYIGLTGKNKEELKEALVNKIIDLAHSVDTTLSLKANGVDKKHFDASVDKLA
ELAYEDQCTTANPKEPLIGELRQIMIDEYDGKGVEK*
>RS_GCF_001311195.1+NZ_BBAJ01000017.1_31 NZ_BBAJ01000017.1_31 # 25759 # 27432 # 1 # ID=17_31;partial=00;start_type=ATG;rbs_motif=None;rbs_spacer=None;gc_cont=0.569
MKKFTETVINTEKMAVNPRIVGQSVQQIAEWAGIEIPQDTTILIAELKGVGDAYPLSHEK
LSPVLAMMKAKDHEDAFTLAETMLDIGGLGHTAIIHTADQDLALDYADKMQACRVLVNSP
STFGGIGDLYNEMIPSLTLGCGSYGGNSISHNVGTIDLLNIKTLAKRRNNMQWVKLPPKI
YFERNSVRYLEKMDGLDRVLIVGDRGMEKLGYVRIVEDVLKNRSNKVDIQTFLDVEPDPS
TNTVYKGTAIAKDFKPDAIVAVGGGSVMDAAKGIWLFYDGDGDFFGAKQKFLDIRKRTYK
FPKPTKSKLVCIPTTSGTGSEVTPFAVITDSDTGIKYPLADYALTPDVALVDSQFIETVP
PKVVADTGLDVICHATESFVSTMASDYTRGLSLQALKLAFENLEASYNGDLEAKAKMHDA
STIAGMAFANALLGINHSIAHKLGQTFHLPHGRCIAITFPHIVRYNAARPKKRAVWAKYN
YFRADEDYAQIARFLGLKGDTTAELVEAFAHAYIDLAHRVGVKMSLKDQGIAKQDVLDNV
DRIAELAYEDNCTVTNS*
>RS_GCF_001311375.1+NZ_BBAS01000007.1_104 NZ_BBAS01000007.1_104 # 78033 # 80117 # -1 # ID=7_104;partial=00;start_type=ATG;rbs_motif=None;rbs_spacer=None;gc_cont=0.464
MKTRNPIIFSFHPQALESSRHAAMILRDAAVAAGAPAAAIQWIDEPSRETSTALINHPGI
ATTLATGGPGMVKAAYSTGKPALGVGPGNGPVYIEKTANIRRAVNDIILSKTFDNGMICA
TENSAVIDEEIYNEVKTLFKANRMYFVPKKDLPKLREAMFNPETGGVLGPIAGKSAMEIA
KLAGIEVPEDTQVLAAEITGIGKDEDVLSGEKLSPVLSIYKVKSHEEGFATCAKLLDYGG
LGHTAAIQTTDMELAKEFGVKMKASRVIVNSPAGLSGIGNIYNRMTPSLTLGTGSWGENS
ISHNVTDYDLLNIKTIAKRRNNMQWIKLPRVYFERDAVRYLKDLPDVNRVFIVTGPSIQA
HGYVDVVTDQLKLRQNDVSYMVFSDVENDPSTATVEKGVALMNSFKPDTIIALGGGSPLD
AAKGMWMFYENNDASFFGAKQKFLNIRKRAYRFEKPTKAQMVAIPTTSGTGSEVTPFAVI
TDSETHVKYPLTDYALTPDVAIVDPQFVDTVPKGNIAASGLDVLAHAMESYVSNMASDYT
RPLSLQAIKLVFDNLTKSYNGDVQARAEMHNASTLAGMAFANAFLGINHSIAHKLGGAFG
LTHGIAIAITMPHVIKFNSSLPKKFTTWPKYEYFRADEDYATIARTIGLTGKTNEELIEK
LCDAVRDLAHSVGVKLSLKDWGVDKADFDAKLMT*
>RS_GCF_001311785.1+NZ_BBBX01000004.1_71 NZ_BBBX01000004.1_71 # 48270 # 49616 # 1 # ID=4_71;partial=00;start_type=ATG;rbs_motif=GGAGG;rbs_spacer=5-10bp;gc_cont=0.490
MLKSTVVTDQAASTETVETMIDKLVVNAKQALAELRTFDQEKIDHIVHQMAIAGLDQHME
LAKLAVEETGRGVYEDKAIKNMFATEEIWHAIKDNKTVGVINEDKQRNLVQIAEPIGVIA
GVTPVTNPTSTTMFKAEIAIKTRNPIIFAFHPGAQKSSAAALDTLRVAAEKAGLPHGALQ
YIETPSMDATKELMTHPGIATILATGGPGMVKSAYSSGKPALGVGAGNAPSYIEATANIK
QAVNDLILSKSFDNGMICASEQAVIVDESIYAEVKAEFAAQGAYIVKNKEIPALTETVIN
PEKHAVNPRIVGKSAHQIAEWAGIEVPEATPILVAEIKDVGDKYPLSREKLSPVLAMIKA
KDHADAFNKAEAMLDLGGLGHTAVIHTQDDDLALDYATRMQACRILVNTPSALGGIGDLY
NEMIPSLTLGCGSYGGNSVSHTSAPLIC*
>RS_GCF_001311785.1+NZ_BBBX01000004.1_72 NZ_BBBX01000004.1_72 # 49613 # 50884 # 1 # ID=4_72;partial=00;start_type=TTG;rbs_motif=None;rbs_spacer=None;gc_cont=0.482
MNIKTLAKRRDNMQWMKLPPKIYFEKNAVRYLEKMEGLNRVFIVGDRGMEKLGYIKVVED
VLGQRVDPIQMQTFVDVEPDPSTDTVYKGAEMMKDFKPDTIIAIGGGSVMDAAKGMWLFY
EAEDADFFGAKQKFLDIRKRTYKFPKLRKTQLVCIPTTSGTGSEVTPFAVITDSKTHIKY
PLADYALTPNVALVDSQFIESVPPVVVADTGLDVLCHATESFVSTMATDYTRGLSLQAIK
SVFDNLEDSYKGDLVAKAKMHDASTIAGMAFANALLGINHSIAHKLGQEFHLPHGRCIAI
TMPHVIRFNASQPKKRAIWSKYNYFRADEDYAEIARYLGLKGNTTAELVEAYVQAIIDLA
DRVGIKMSLKDQGISKQAVDAAVDNLAELAYTDNCTVTNPQEPLISDLKQIILDEYNGPQ
KQH*
>RS_GCF_001433855.1+NZ_AZCP01000002.1_456 NZ_AZCP01000002.1_456 # 460025 # 461500 # -1 # ID=4_456;partial=00;start_type=TTG;rbs_motif=AGGAGG;rbs_spacer=5-10bp;gc_cont=0.433
MSLTDADLLSIQEVRTLLHQATKAQKIFSQFSQQKVNEICQAIADAGVANAERLAKMAQE
ETGFGIWQDKVIKNKFASKTVNDRYRDLKTIGILGEDSEHKTIDMAVPVGVIAGLIPSTN
PTSSVFYKALIAVKAGNAIVFSPHPNAKKCILEAIRVTSEAAYQAGAPAGLISGMTAPTL
EGTDELMHNAETKLILATGGTAMVHAAYSSGTPALGVGPGNGSAYIEKSADASLAVKRIM
DSETFDNGTICASEQSVIVEDANKEEVRRELEKQGGYFLSDEEKERVSHFILRVDGTMNP
QIVGKSVQVIANLAKIEVPNETRVLIARDSAENVGKNDPFSREKLTPIMAYFEVKDMQAA
ADLTNKLLLNEGAGHTAIVHSENHKLICQYAAMVPASRVLVNTPGALGGIGATTGLNPAL
TLGCGAIGGSASSDNISPLNLLNLKRVAIGVRELEDIRGAAAGVAHTSAISENNQQQLVE
ELVRQVLAKIQ*
>RS_GCF_001433855.1+NZ_AZCP01000004.1_43 NZ_AZCP01000004.1_43 # 44996 # 47614 # 1 # ID=6_43;partial=00;start_type=ATG;rbs_motif=GGAGG;rbs_spacer=5-10bp;gc_cont=0.466
MLKDVKENSKSKSKESAETVDQMIDRLTAKAHDALCAMDDFTQEQVDHIVHQMSIAALDQ
HMALAKAAFKETGRGVMEDKAVKNMYASEEIWHSIKHDKTVGIIKDDHERQLITVAEPLG
ILAGVTPVTNPTSTTIFKSLIAVKTRNPIIFAFHPQAQQSSVMAAKVVRDAAIAAGAPEG
VIQWIETPSLEATTALMNHPMVASVLATGGPGMVKAAYSTGKPALGVGPGNGPAYIEKTA
NIKRAVYDIVLSKTFDNGMVCASENSAVIDHEIYDDVKKEMQDRGVFFIKKSDEKALADT
MFKPEGGVKGPIPGMSAQKIADLAGIKVPAGTKVLAAEITGVGPKFPLSQEKLCPMISVY
KATSQENAFKLCDDLLHFGGLGHTASLHTMDDALATKFGIAMKASRVLINTPSAIGGIGN
LYNEMVPSLTLGTGSWGKNSVSHNVSSFDLLNIKTIAKRRNNMQWIKLPRVYFEKTSVRY
LDDMPGIKRVFLVTDPAMVELGYIDTVLNELKRQPNGIEYSLFSDVEPDPTTDTVNRGVA
QMRMFKPDTIVALGGGSAMDAAKNMWLFYEDPEASFFGAKQKFLDIRKRAYKFNKPHKAQ
FVAIPTTSGTGSEVTPFAVITDSKTHVKYPLADYALTPDVAIVDSQFIETVPKKTVAYSG
LDVLTHAIESYVSNMASDYTRPWSLQAIKLVMDNLTNSYNGDITAREEMHNASTLAGMAF
ANAFLGIDHSIAHKLGGEFGLPHGLAIAITLPHVIRYNFKEPTKLSMWPKYDHFKADEDY
AQIARYLGLSGTTNEELKEALVKKIIDLAHSVDVTLSLKANGVDKAHFDQAVDKLAELAF
EDQCTTANPREPLVSELKQIMLDEYDGKNVEK*
>RS_GCF_001433875.1+NZ_AZCR01000055.1_7 NZ_AZCR01000055.1_7 # 5244 # 6638 # 1 # ID=140_7;partial=00;start_type=ATG;rbs_motif=AGGAG;rbs_spacer=5-10bp;gc_cont=0.540
MPKQSTTEVEKSVRTEDEIYHNIDILVNKSHEALAQMDDFSQEDVDKLCQVIEKVGEDNA
CYLAQMAVDETGRGKVEDKVTKNTYAAQTIWESMKDMKTVGVIEEDKQEGLMKIAEPIGV
IAGVTPVTNPTSTVIFKAMIAMKSKNTIIFGFHPQAQKCCVETAKLIKEATVAAGAPENW
IQWIEYPSLTATTALMNNPKVQIVLATGGPGMVKAAYSTGKPALGVGPGNGPSYIEKTAD
IEQSVNDIVLSKTFDNGMICASENSVVVDKEVYDQVKEAFLKRHCYFLKADEIKLFEEHF
IDPRRGTVAGPMAGKSAVKIAEMCGVTVPADTQVIVAEYSGVGPKYPLSAEKLSPVFTLY
KAENSAQAFKICTDLLNYGGRGHTAGIHTQNSKVIRKFAFAMSACRILVNSPAALGGIGG
VYNNMMPSLTLGTGSYGANSVCHNITAKDLLNIKTVAMRRKPIL*
>RS_GCF_001433995.1+NZ_AZCX01000014.1_10 NZ_AZCX01000014.1_10 # 12411 # 15032 # 1 # ID=6_10;partial=00;start_type=ATG;rbs_motif=GGAGG;rbs_spacer=5-10bp;gc_cont=0.473
MLKENTNQPKAKNVKDNETPEQMINRLVDKAHDALCAMDDFDQEKVDHIVHQMAMAGLDN
HMMLAKLAYEETGRGVVEDKAIKNMFATEEIWNSIKDDKTVGIINDDHERQLITVAEPLG
IIAGVTPVTNPTSTTLFKSLIAVKTRNPIIFAFHPQAQKSSAEAARVVRDAAIAAGAPEG
VIQWIETPSLEATTALMNNDRVASVLATGGPGMVKAAYSTGKPALGVGPGNGPAYIEKTA
KIKRAVNDIVLSKTFDNGMVCASENSAIIDADIYNDVKKEMQARKVFFIKKSDQKALADA
MYDPKRGGVKGPIAGMSAINIAKLAGLDVPADTKVLAAELDVVGPENWLSAEKLCPVLSV
YKSKDHADAFRIANDLLHFGGLGHTASIHTMDDELATEFGIKMKASRVLVNTPSAVGGIG
NIYNEMVPSLTLGTGSWGKNSVSHNVSSFDLLNIKTIAKRRNNMQWIKLPRVYFEKTSVR
YLDSMPGIERVFIVASPAMISHGYVDKVLGELKRRPNEIEYQLFSVTESDPTTDTVEKGT
QQMVNFQPDTIIALGGGSPMDAAKGMWLFYEHPDASFFGAKQKFLDIRKRTYKLDKPNKA
QFVAIPTTSGTGSEVTPFAVITDSKTHVKYPLADYALTPDVAIVDSQFVETVPAKTVAYS
GLDTLTHAMESFVANMASDYTRPLSLQAIKLVFDNLTASYNGDIQAREEMHNAATLAGMA
FANAFLGVDHSIAHKLGGEFGLPHGLAIAITLPHVIRYNFKEPMKLTMWPKYEYFRADED
YAQIARYIGLTGKNNEELKEALVQKVIELAHSVGVTLSLKANGVDKKHFDETVDHLAELA
YEDQCTTANPKEPLIGELRQIMIDEYDGKGVEK*
>RS_GCF_001434055.1+NZ_AZCZ01000021.1_30 NZ_AZCZ01000021.1_30 # 31880 # 34498 # 1 # ID=48_30;partial=00;start_type=ATG;rbs_motif=GGAGG;rbs_spacer=5-10bp;gc_cont=0.490
MLKDVKENPKVKKEESAETVDQMIDRLTAKAHDALCAMDDFTQEKVDHIVHQMAIAGLDH
HMELAKAAFEETGRGVMEDKAVKNMFATEEIWHSIKNDKTVGIIKDDRERQLITVAEPLG
ILAGVTPVTNPTSTAMFKSLIAVKTRNPIIFAFHPQAQKSSVMAAKVVRDAAIAAGAPEG
VIQWIDKPSLEATTALMNHPKVASVLATGGPGMVKAAYSTGKPALGVGPGNGPAYIEKTA
NIKRSVYDIVLSKTFDNGMVCASENSAVIDQEIYDTVKKEMEDRGVFFIKKSDEKALADA
MFRPEGGVKGPIAGMSAQKIAEIAGIKVPATAKVLAAELKGVGPKFPLSQEKLSPVLSVY
KAKSHEDAFRLCDELLHFGGLGHTAGIHTMDDDLATDFGIKMKASRVLVNTPSAIGGIGN
LYNEMIPSLTLGTGSWGKNSVSHNVSSFDLLNIKTIAKRRNNMQWIKLPRVYFEKTSVRY
LDDMPGIKRVFLVTSPSMVELGYIDTVLNELKRQPGGIEYSLFSDVEPDPTTDTVERGVA
QMRTFKPDTIIALGGGSPIDAAKNMWLFYEDPNASFFGAKQKFLDIRKRTYKFHKPHKAQ
FVAIPTTSGTGSEVTPFSVITDSKTHVKYPLADYALTPDVAIVDSQFIQTVPKKTVAYSG
LDVLTHAIESYVSAMASDYTRPWSLQAIKLVMENLTNSYNGDVTAREEMHNASTLAGMAF
ANAFLGVDHSIAHKLGGEFGLPHGLAIAITLPHVIRYNFKEPTKLAMWPKYEYFRADEDY
AQIARYLGLPGNTKEELKEALVKKVIDLAHSVGVTLSLKANGVDKAHFDKVVDHLAELAF
GDQCTTANPKEPLVSELKQIMIDEYDGKNVEK*
>RS_GCF_001434095.1+NZ_AZDS01000004.1_133 NZ_AZDS01000004.1_133 # 135781 # 138399 # -1 # ID=11_133;partial=00;start_type=ATG;rbs_motif=GGAGG;rbs_spacer=5-10bp;gc_cont=0.437
MTDAKQQPNVDEIEKNIDAKVQKARIAVDEMSNFDQDKVDKITHAMVLAGVNAHQKLAKM
AYEETGRGVEEDKAIKNLFATEEIWHDIRNDKTVGIISEDSENDLIKVAEPLGVIAGITP
VTNPTSTTLFKAIISMKTRNAIIFSLHPQALQSSIEAARIVRDAAVKAGAPKDAIQWIEK
PSREATNALIQNPGVDITLATGGPGLVKAAYSAGKPALGVGPGNGPVYVEKTANIPRAVN
DIVLSKTFDNGMICATENSAVIDADIYKDVKEQLELNRVYFVPENEKQKLTDAMFDSKRL
SVKGPIAGATAQQIADMAKIKIPKDTQVLAVEMTGIGPKYPMSGEKLSPVLSVYKSKDHK
DAFRICAELLNYGGLGHTAAIQTSDDQLAVDFGVAVKASRVIVNSPAGLAGVGNLYNNMT
PSLTLGTGSWGKNSISHNVTDYDLLNIKTIAKRRNNMQWIKLPRIYFEKNSVRYLHDMPG
IKKAFIVTSPSMVKYHYVDKVLDELNRRQDDVQYYIFDDIHGEPTTDMVNAGVTQMNAFK
PDTIIALGGGSPLDAAKMMWLIYENPETDFFGAKQKFLDIRKRAYRYNKPEKSQMVAIPS
TSGTGSEVTPFSVITDSKLHVKYPLADYALTPDVAIVDPQFVTTVPKGTIAASGLDALTH
AIESYVSTMASDYTRPLSLQAIKMIFDNLTDSYNGNMEARDKMHTASTIAGMAFANAFLG
ITHSIAHKIGGQFGITHGLAIAITLPHVIRYNFKKPKKIATWPKYESFRADDDYATIARY
LGLPGNSNEELKEALVHRFIELAHSVGVELDLKSQGVSKAELEAAADHLAELAYSDQCTT
ANPKEPLIADLKKMILDEYEGVGVETQTDKEV*
>RS_GCF_001434115.1+NZ_AZDW01000050.1_62 NZ_AZDW01000050.1_62 # 89484 # 92099 # 1 # ID=3_62;partial=00;start_type=ATG;rbs_motif=GGAGG;rbs_spacer=5-10bp;gc_cont=0.556
MLKDVNVKPTKKDANTETVDQMIDRLVTKAHTALCAMDDFTQEKVDHIVHQMAIAGLDHH
MELAKAAYEETGRGNVEDKAVKNMFATEEIWHSIKNDKTVGIIKDDHERQLITVAEPLGI
IAGVTPVTNPTSTALFKSLIAVKTRNPIIFAFHPQAQKSSVMAAKVVRDAAVAAGAPEGV
IQWIDKPSLEATTALMNHPKVASVLATGGPGMVKAAYSTGKPALGVGPGNGPAYIEKTAN
IKRAVYDIVLSKTFDNGMVCASENSAIIDTEIYSDVKKEMQARGVYFIKKADHKALADAM
FRPEGGVKGPIAGMSAIKIADLAGIKVPDNTKVLAAEVTGIGPKEPLSAEKLSPVLSVYK
ATSHEDAFKKADALLHFGGLGHTASIHTQDDDLATDYGIKMKASRVLVNTPSAVGGIGNL
YNEMIPSLTLGTGSWGKNSVSHNVSSFDLLNIKTIAKRRNNMQWIKLPRVYFEKTSVRYL
DDMPGIKRVFLVTSPSMVQLGYVDTVLNELKRRPDGIEYSLFSDVEPDPTTDTVNRGVAQ
MRTFKPDTIIALGGGSPIDAAKNMWLFYEDPAASFFGAKQKFLDIRKRTYRFKKPSKAQF
VAIPTTSGTGSEVTPFSVITDSKTHVKYPLADYALTPDVAIVDSQFIETVPKKTVAYSGL
DVLTHAIESYVSNMASDYTRPWSLQAIKLVMNNLTDSYNGDVHARAEMHNASTLAGMAFA
NAFLGITHSVAHKLGGEFGLTHGLAIAITLPHVIRYNFKEPTKLSMWPKYEYFRADEDYA
EIARFLGLPGTTKEELKEALVKKIIDLAHSVNVTLSLKANGVDKAHFDKVVDHLSELAFE
DQCTTANPKEPLIADLKQIMIDEYDGKGVEK*
>RS_GCF_001434145.1+NZ_AZED01000005.1_46 NZ_AZED01000005.1_46 # 44008 # 46626 # 1 # ID=19_46;partial=00;start_type=ATG;rbs_motif=GGAGG;rbs_spacer=5-10bp;gc_cont=0.439
MIDNKVKETKAAKTDSTDVEAVINGLVSKAQKALEIMDSFDQEKVDHITHQMVMAGQDKH
MDLALMAYEETGRGVAEDKAIKNMYATEEVWHSIRDHKTVGVIKDDKERQLITVAEPLGV
LAGITPVTNPTSTTLFKSIISMKTRNPIIFSFHPQALKSSIAAAKIVRDAAIAAGAPEGC
IQWIEEPSIEATTKLINHPGVASTLATGGPGMVKAAYSTGKPALGVGPGNGPVYIEKTAN
ILRAVNDLVLSKTFDNGMICATENSAVIDTDIYAEVKKELVKNGVFFVEKKDQDKLAEAM
FNPKTGGVKGPIAGKSAKVIAKLAGIKVPDNTKVLAAEITGVGPKYPLSAEKLSPVISVY
KVKNHEEGFKKCDELLHFGGMGHTAGIQTLDDDLALEFGKEMKAARVLVNTPGGFGGIGN
LYNEMTPSLTLGTGSWGANSISHNVTDYDLLNIKTIAKRRNNMQWIKLPRVYFEKTSVRY
LMDMPGINKVFIVTSPEMVEFGYVDKVLDELKRRPNPIEYSLFSGVEPDPTTDTVEKGVR
QMNAFKPDTIIALGGGSPLDAAKNMWLFYEDPKTSFFGAKQKFIDIRKRAYRFNKPKKAQ
MIAIPTTSGTGSEVTPFAVITDSKTHVKYPLADYALTPDVAIVDPQFVETVPKGNIAASG
LDTLCHGIESFVSTMASDYTRPLSLQAIKLVFDNLADSYNGNMHAKEEMHNAATLAGMAF
GNAFLGINHSIAHKLGGKFGLTHGIAIAITMPHVIRYNTKLPEKIAVWPKYEYFRANKDY
AEIARYVGIQGKNDDELIEGLVQKIIKLAHEVGVTLSLKAWGVDKAKFDAAVDRLAVLAY
EDQCTTANPKEPLIADLKQLMIDDYEGTNVEK*
>RS_GCF_001434225.1+NZ_AZEV01000021.1_209 NZ_AZEV01000021.1_209 # 219559 # 222249 # -1 # ID=20_209;partial=00;start_type=ATG;rbs_motif=GGAGG;rbs_spacer=5-10bp;gc_cont=0.411
MTVTKKVKKTLSPEEKAKQYKKAEAYTGSLVEKALIAEKAYASYTQAEVDKIVAAAALAG
SEAALLLAHEAVDETQRGIVEDKDTKNRFATENIYNLIKNEKTVGVIGENKVAGQVKIAA
PLGVLAGIVPTTNPTSTAMFKTLMALKTRNAIIFAFHPQAQKCSAHAAKILYDAAVAAGA
PKDVVQWIETPSLDNTTALIRNPKIASILATGGPGMVNAALKSGNPSMGVGAGNGAIFVD
HTADLDRAVEDLLLSKRFDNGMICATENSVVVEAPAYNAWLKKMEAKGAYVVPKKDYQKI
ADFVFNDRHGVNGPVAGKPATWIAAQAGVELPAGKDVLLFELDPKNIGEKLSSEKLSPLL
SVYKAKDRQDGIKIVSDLLNYQGAGHNAAIQIGSQADPFINEYADQTKAARILVNQPDSL
GGLGDIYTDALRPSLTLGTGSWGKNSLSHNLSTNDLLNIKTVAKRRNRPQWVRLPEKIYY
EKNAISYLQDQVEHIKRAFIVADPGMVKFGFVDKIYEQLALRDEPVKTSIYGTVNPDPTL
GQTIEIAEQMAQFQPDTIIAIGGGSALDAAKIARFIYEYSLDQPVGFLDSYEKVSELFTR
LQQKFIDIRKRIVKFHHQLNTKLVAVPTTSGTGSEVTPYAVITDDNTHVKYPLTDYELTP
QIAIVDPEFVMTVPKHTVAWSGLDSLSHALESYVSVMASDFTRPWSLQAIKLVFENLAES
YKFDPKHPTREGEKARENMHYAACLAGMAFANAFLGINHSLAHKTGGEFGLPHGLAISIA
MQHVIRFNGVAGKVKRTPFPRYEVYRGQKDYADVARFIGIQGNDDAELVEKLCQKINELM
AAVEVTPKLSANGVTKEHFEGSLDKLVDLVYNDQCTPANPRQPSLAEIRQLLIDQF*
>RS_GCF_001434255.1+NZ_AZEY01000013.1_20 NZ_AZEY01000013.1_20 # 22763 # 25375 # -1 # ID=46_20;partial=00;start_type=ATG;rbs_motif=GGAGG;rbs_spacer=5-10bp;gc_cont=0.428
MIENKVKVEKKNEKTDVDTVINQLVSKAQKALKIMDSFDQEKVDHITHAMVMAGQDKHME
LATMAYEETGRGVAEDKAIKNMYATEEIWHSIRNHKTVGVIKDDHERQLITVAEPLGVLA
GITPVTNPTSTTLFKSIIAMKTRNPIIFSFHPQALKSSIAAAKVVRDAAIEAGAPEGVIQ
WITEPSIEATDKLINNPGVASTLATGGPGMVKAAYSTGKPALGVGPGNGPVYIERTAKIA
RAVNDLVLSKTFDNGMICATENSAIIDTEVYDEVKANLVKNGVFFIAKKDEPKLTEAMFD
PKRGSVRGPIAGQSAKKIAKIAGIKVPENTKVLAAELTGVGPKYPLSGEKLSPVISVYKA
NSHEDAFEIAEKLLNYGGLGHTAAIQTMDDKIALEFGKKMKAARVLVNTPGGFGGLGNLY
NEMTPSLTLGTGSWGGNSISHNVTDYDLLNIKTIAKRRNNMQWIKLPRVYFEKTSIRYLD
DMPGINKVFIVTTPGMVEHGYVDTVLDELKRRPNEIEYSLFSDVEPDPTTDTVEKGVAQM
RAFKPDTIIALGGGSPLDAAKNMWLFYEDPTTSFFGAKQKFLDIRKRAYRFKKPRKAQMI
AIPTTSGTGSEVTPFAVITDSKTHVKYPLADYALTPDVAIVDPQFVQTVPKGTVAASGLD
TLCHGFESFVSTMASDYTRPLSLQAIKLVFDNLTASYNGDPQAREEMHNAATLAGMAFAN
AFLGITHSVAHKLGGEFGITHGIAIAITVPHVIRYNAKLPEKIAVWPKYESFRANKDYAQ
IARYVGVEGNTDEELIEGLVQKFINLAHSVGVTLSLKAQGVDKAKFEASLDKLATLAYED
QCTTANPKEPLIADLKQIMIDDYEGTNVEK*
>RS_GCF_001434255.1+NZ_AZEY01000020.1_216 NZ_AZEY01000020.1_216 # 211831 # 213303 # -1 # ID=64_216;partial=00;start_type=GTG;rbs_motif=AGGAG;rbs_spacer=5-10bp;gc_cont=0.445
MNLTDADLASIQEVRTLLHQATRAQQIFSKFSQEKVDQICQAIADAAVAASERLAKMAQE
ETGFGIWQDKVLKNVFGSKTVNDRYKSMKTIGVLSEDPENKIVNIAVPVGVIAGLIPSTN
PTSSVFYKALISVKSGNAIVFSPHPNAKNCTLEAIKVVGEAAYKAGAPAGLIAGITAPTL
EGTDELMRHSETKLILATGGGAMVHAAYSSGTPALGVGPGNGSAYIEKSADVYLAVKRIM
DSETFDNGTICASEQSIIAEDANKLAVQQELKNQGGYFLSEGQIAKLSKFILRADGTMNP
QIVGKSVKQLADLAQIDVPEGTRVLIARDTPENVGPQDPYSREKLTPILAYFEVENCEAA
AALTNKLLMNEGAGHTAILHSEDEAIIRKYALLVPASRILVNTPGALGGIGASTNLDPSL
TLGCGAIGGSATSDNVNPMNLINIKRVAVGVRELHDIRGEESQQADEVVAVHDQKQLVEA
IVRQVMAKIK*
>RS_GCF_001434255.1+NZ_AZEY01000020.1_223 NZ_AZEY01000020.1_223 # 220127 # 221266 # -1 # ID=64_223;partial=00;start_type=TTG;rbs_motif=AGGAGG;rbs_spacer=5-10bp;gc_cont=0.382
MEKIQFKTQIWTGDQALDGLDQLNGQKIFLVTDPFMVESGAITKITDHLESQNEIKIFSD
IQPDPPITKIVLGIKALEKFEPTLLISVGGGSAIDATKAMKYFAKKLGKDKKDLDLIAIP
TTSGTGSEVTNFAVITNSEKGVKYPLVTDEILPKVALLDAKLVESAPQNITVDTGMDVLT
HCLEAYVSINANDFSDALAEKGFQMVFKYLPKVSKDGADMVARQKMHDASCIAGMAFNMV
NLGLNHGIAHAAGAQYHIPHGRLNTILMPHIIAYNAEMDDGITGKPNLAALKYANLARLI
GIQAINPKMAVKSLINTIIQLRRQLKMPASFKEYGISEALFDKTQAEIAGAALKDGTTAT
NPRKPNCEDVIKILNLSFS*
>RS_GCF_001434275.1+NZ_AZEZ01000102.1_36 NZ_AZEZ01000102.1_36 # 36416 # 39022 # 1 # ID=83_36;partial=00;start_type=ATG;rbs_motif=GGAGG;rbs_spacer=5-10bp;gc_cont=0.400
MVKVSKDTKVDEKEDVKPGIDAMVAKAHKALDIMDSFTQEQVDHIVHQMAIAGLNASFEL
AKLAYEETGRGLVEDKVIKNMFATEEIWHSIKRNKTVGIIEDDKEHRLIKVAEPLGVLAG
VTPVTNPTSTAMFKSLIAMKTRNPIIFGFHPQAQKCSVAAAKVMLKAAVDAGAPEGVIQW
IEKPSIEATTYLINNDGVASVLATGGPGMVKAAYSTGKPALGVGPGNGPAYIEKTANIKR
AVNDIMISKTFDNGMVCAAENSAIIDADIYDDVKALFEKNKVFFIKKADYKKLADAMFRP
QGGVKGPIAGQSAINIAKLAGIKVPDDAKVLGVEISKVGPDEPLSAEKLSPVLSVFKVAG
HKEGFEKADELLHFGGLGHTVGIHTMDEDLATEFGIKMKASRVLVNTPAAIGGIGNLYNE
MIPSLTLGTGSWGKNSISHNVSSFDLLNIKTIAKRRNNMQWIKQPRVYYEKTSVRYLEDL
EGMKRAFIVCDPVMVQLGYVDTITDELKRSKFKVEYSMFSDVDNIVTTDVVNRGVTQMNL
FKPDTIIALGGGTTMDAAKDMWLFYEHPDVDLFGAKQGFVDIRKRTYKFPKPEKAQFVAI
PTTFGTGAEVTPYSSIIDTKTGTKYPIADYALTPDVAIIDSQFVETMSKDIIPTSGMDVL
SNAIESYVANMASDYTRPYALQAIKLVFENLQKAAAGDKEAQAEMDNASTLAGLSYGNAF
AGVGHSITDVLTNAYGINHGLASVIALPQVINYNFEQPTKMTLWPAYESFRADSDYAAIA
SYVGLTGKDERALKDALVKKIVDLAHAVGIKLSLKDNYIDKKNFYDNLDSFAEQAFGDQF
SFTNPKEPLISELKQVLENVYVGKGIEK*
>RS_GCF_001434295.1+NZ_AZFA01000004.1_38 NZ_AZFA01000004.1_38 # 44089 # 46689 # -1 # ID=34_38;partial=00;start_type=ATG;rbs_motif=GGAGG;rbs_spacer=5-10bp;gc_cont=0.407
MLKDTKKVTEEESISKTIDTKVAKAHEALDIMDNFTQEQVDHIVHRMAIAGLNASLRLAK
LAYEETGRGVTEDKVIKNMFATEEIWHSIKRDKTVGIIEDDKEHRLIKVAEPLGVLAGGT
PVTNPTSTTMFKSLIAVKTCNPIIFGFHPQAQKSSVAAGKVMYDAAVKAGAPEGIIQWID
QPSIDATSYLINHEGVASVLATGGPSMVKAAYSTGKPALGVGPGNGPAYIEKTANIRRAV
NDIVLSKTFDNGMVCASENSAIVDKEIYEQVKSEMEKMHVFFLKKADYKSLAETMFRPQG
GVKGPIAGASALKIAKLAGIKVPTDTKVLAVELTKIGKDEPLSSEKLSPVISIYQSKNHR
DAFDQADALLHHGGLGHTAAIHTMDEKLATEFGVKMLASRVLVNTPSAIGGIGNLYNEMI
PSLTLGTGSWGKNSISHNVSSFDLLNIKTIARRRNNMQWIKQPKVYFEKTSVRYLEDMEG
IHRAMVVCDPAMVQLGYVDTVIDELKRRKNPVEYSLFSDVEYVTSTDMVGRGVTQMNIFK
PDTIIALGGGSTINAAKDMWLFYEHPDVDLFGAEQGFIDIRKRTYKFPKPEKAQFVAIPT
TFGTGSEVTPFSNITDNRTDVKYPIADYALTPDVAIIDSQFVESMPKNIVAIGGMEVLNN
AIESFVSNMASDYTRPYAMQALKLVVDNLKNAYDGDVDAQAELHNASALAGMSFANAFAG
VGHSLADVLYNEFGLLHGLGVIISLPQVIRYNFKQPTKIAMWPKYEHFRADEDYASLARY
IGLNGSSNEELKENLIKKIIELAHSVDINLSLKANNVDKKQFNQKVDELSELAFADQFSF
ANPKEPLMSELKDILLDEYSGKGVEK*
>RS_GCF_001434315.1+NZ_AZFE01000031.1_371 NZ_AZFE01000031.1_371 # 383797 # 386400 # -1 # ID=30_371;partial=00;start_type=ATG;rbs_motif=GGAGG;rbs_spacer=5-10bp;gc_cont=0.374
MIKEPNSKEVDVTKMIDELVAKGHVALDKMEDYDQEKIDHIVHHMAMTALDQHMHLAKMA
WQETGRGVMEDKAIKNMYASEEIWHSIKDLRTVGIIKDDRERQLITVAEPLGVIAGITPV
TNPTSTTIFKSLIAVKTRNPIIFAFHPQAQNSSAEAARILRDAAVDAGAPKDIIQWIETP
SLEATTAIINHDGIASILATGGPGMVKAAYSSGKPALGVGPGNGPVYVEKTAHIKRAVND
ILLSKTFDNGMICATENSAVIDDVIYDKFMKEMTDHKAVIIDKKDHKKLSDAMFDEKRGG
IKGPIAGMSAVAIAKLAGIKVPDDTKVLLTEVTEVGPQEPLSREKLCPVLSVYHAKTQKE
AIETCEALLDFGGLGHTAAIQSEDDELITKFGVKVKASRVIVNTPSALGGIGNLYNEMVP
SFTLGTGSWGKNSISHNVSAFDLINVKTIAKRRNNMQWVKLPKVYFEKTSVRYLEDMPGV
QKVMLVTGPSMVKYGYADIVVNELKRRPNGDKIQYEIFSDIEPDPSTDTVQRGLNQIREF
EPDTIIALGGGSPLDAAKGMWLFYEHPEADFFGAKQKFLDIRKRTYKLGTPKKAQFVAIP
STSGTGSEVTPFAVITDSKTHVKYPLADYALTPDVAIVDPQFVETVPKKTIAESGLDVLA
HATESFVSALASDYTRPWSLQAAKLVFDNLEASYNGDKEAKANMHNASTLAGMAFGNAYL
GINHAIAHKLGGEFGLAHGRCIAITFPHVVRYNASEPKKINPWPKYEYYRANDDYAALAR
YCGIQGSTNEELIEGFIAKFIKLAHAVDMPLSLKANGVKKADFDKCVDEMAELAYEDQTT
TANPVEPLIADLKQIMIDEFDGKNVEK*
>RS_GCF_001434335.1+NZ_AZFM01000030.1_14 NZ_AZFM01000030.1_14 # 15257 # 17875 # -1 # ID=33_14;partial=00;start_type=ATG;rbs_motif=GGAG/GAGG;rbs_spacer=5-10bp;gc_cont=0.395
MAKAQQKQTLTEDEKNKQIYDMVDNLVKKSHVALDKMANFSQEQVDKICEAIATAGEQNA
YPLAKMAVEETGRGVLEDKTTKNMYASENIWNSLRHEKTVGVIDEDKEQGLIKIAEPKGV
IAGVTPVTNPTSTVIFKTMLALKTRNTIIFGFHPQAQKCCVETGKILQKAAEAAGAPKDA
IQWIEEPSIQATNDLMTNPGVQTILATGGPGMVKAAYSSGKPAIGVGPGNGPSYINKSAN
IDRAVYDIVLSKTFDNGMVCASENSVVVDTEIYDQVKEEFKKWNCYFLNKEEIKKFEEHF
IDPRRGPVAGPVAGKSAYDIAKLCGVDVPKDTKVIVAEYQGVGRDFPLSAEKLSPVFTLY
RAKTQDDAFKICKDLLDYGGRGHTAGLHASDKEVIRRFALEMDACRILVNSPAALGGIGD
LYNNMLPSLTLGTGSYGANTFSHNIGAMDLLNIKTVAMRRDNMQWVKVPAKTYFEHNAAN
YLRHMPNVNRFFIVTDERVADKGFADEITDIISKRRGSKEYEVFKAVTLDPNNDVIKDGV
HRMNIFKPDVVIAIGGGSVMDAAKAMRLFYENPDMTFEEAYQKFLDIRKRVVRFPKINGT
QLVCIPTTSGTGSEVSPIAIISDAKTGIKHTLCDYALTPDVSIVDDQFVETLPKRLIAWS
GFEALGHAIESYVSTMATDFTRGWSLEAIKTIFENLKASYDGNLDARKRMHDAATIAGMA
YSNAFLGLEHSIAHTVGSTFNIPSGVSDAIVLPQVIRFNAKRPEKLAMWPHYSVYRAESD
YAAIARAFGLTGSTDQELVEKLVQKIIELAHSVDIKLAFKDYKVDKKEFSDKVEELAVEA
YGDQNTVTNPVSPRIVQIAELMRDCYEGKDIK*
>RS_GCF_001434365.1+NZ_AZFN01000004.1_33 NZ_AZFN01000004.1_33 # 32708 # 35317 # 1 # ID=34_33;partial=00;start_type=ATG;rbs_motif=AGGAGG;rbs_spacer=5-10bp;gc_cont=0.447
MVEKAKPKMTKERAEEIVDGLVKKAHEALDIMSDFDQEKVDYITHQMVEAGQDKHMELAV
EAYNETGRGVIEDKAIKNMFATEEIWHHIRKHKTVGIIEDDKANELIKVAEPLGVIAGIT
PVTNPTSTTLFKAIIAMKTRNPIIFSFHPQALQSSRHAAKILRDAAIAAGAPEGAIQWID
EPSRETSTALINHPGVASTLATGGPGMVTAAYSTGKPALGVGPGNGPVYIEKTANLKRAV
NDIILSKTFDNGMICATENSAVIDADIYKEVTDMFKANRMYFVPKKDLDKLRKAMFNSET
GSVLGPIAGKSAMQIAEMAGIEVPADTQVLAAEITGVGKDEDLLSGEKLSPVLSIYKAKD
QEEAFDICARLLDYGGLGHTAAIQTSDMELAKQYGIQMKASRVIVNSPSGLSGIGNLYNR
MTPSLTLGTGSWGANSISHNVTDYDLINVKTIAKRRNNMQWIKLPRVYFERDAVRYLKDM
PDINRVFIVTGPSIQAHGYVDVVTDQLKLRQNEVPYMVFSDVENDPSTETVKKGVALMNS
FKPDTIIALGGGSPLDAAKGMWMFYENQDASFFGAKQKFINIRKRAYRFEKPTKAQMVAI
PTTSGTGSEVTPFAVITDSETHVKYPLTDYALTPDVAIVDPQFVDTVPKGNIAASGLDVL
AHAMESYVSNMASDYTRPLSLQAIKLVFENLTKSYNGDAKAREEMHNASTLAGMSFANAF
LGINHSIAHKLGGAFGLTHGIAIAITMPHVIKFNATLPKKFTTWPKYEYFRADEDYATIA
KTIGLSGKNNEELIDKLCLAVRDLAHSVGVKLSLKDWGVSKKDFDAKVDDLAVLAYEDQC
TTANPQEPLISDLKQIMINEYEGTGVEDK*
>RS_GCF_001434395.1+NZ_AZFS01000039.1_3 NZ_AZFS01000039.1_3 # 1941 # 4559 # -1 # ID=55_3;partial=00;start_type=ATG;rbs_motif=GGAGG;rbs_spacer=5-10bp;gc_cont=0.500
MLKDVKENPKAKKQENGETVDQMIDRLTAKAHDALCAMDDFTQEKVDHIVHQMAIAGLDH
HMELAKAAYEETGRGVMEDKAVKNMFATEEIWHSIKHDKTVGIIKDDRERQLITVAEPLG
ILAGVTPVTNPTSTAMFKSLIAVKTRNPIIFAFHPQAQKSSVMAAKVVRDAAIAAGAPEG
VIQWIDKPSLEATTALMNHPMVASVLATGGPGMVKAAYSTGKPALGVGPGNGPAYIEKTA
NIKRSVYDIVLSKTFDNGMVCASENSAVIDHEIYDTVKKEMQDRGVFFIKKSEEKALADA
MFRPEGGVKGPIAGMSAQKIAEIAGIKVPATTKVLAAELTGVGPKYPMSQEKLSPVLSVY
KAKSHEDAFKICDELLHFGGLGHTAGIHTMDDDLATEFGIKMKASRVLVNTPSAIGGIGN
LYNEMIPSLTLGTGSWGKNSVSHNVSSFDLLNIKTIAKRRNNMQWIKLPRVYFEKTSVRY
LDDMPGIKRVFLVTSPSMVELGYIDTVLNELKRQPGGIEYSLFSDVEPDPTTDTVNRGVA
QMRTFKPDTIIALGGGSPIDAAKNMWLFYEDPNASFFGAKQKFLDIRKRTYKFHKPHKAQ
FVAIPTTSGTGSEVTPFSVITDSKTHVKYPLADYALTPDVAIVDSQFIQTVPKKTVAYSG
LDVLTHAIESYVSAMASDYTRPWSLQAIKLVMDNLTDSYNGDVTAREEMHNASTLAGMAF
ANAFLGVDHSIAHKLGGEFGLPHGLAIAITLPHVIRYNFKEPTKLAMWPKYEYFRADEDY
AQIARYLGLPGTTKEELKEALVKKVIDLAHSVDVTLSLKANGVDKAHFDKVVDHLAELAF
GDQCTTANPKEPLVSELKQIMIDEYDGKNVEK*
>RS_GCF_001434405.1+NZ_AZFT01000048.1_24 NZ_AZFT01000048.1_24 # 24335 # 27025 # 1 # ID=19_24;partial=00;start_type=ATG;rbs_motif=AGGAG/GGAGG;rbs_spacer=11-12bp;gc_cont=0.438
MSKEKPKKKVLTPEEKEAKMQAAREYTGKLIDKAVKAEAAYASYTQEQVDKIVAAAALAG
SEASLMLAHEAVAETNRGIVEDKDTKNRFATENIYNLIKDEKTVGVISEDKIKGQVKIAA
PLGVLAGIVPTTNPTSTTMFKALMALKTRNAIVFAFHPQAQKCSVHAAQIISDAAVAAGA
PKDIIQWVETPSLENTTALIQNPQIASILATGGPGMVNAALRSGNPSMGVGAGNGAVFVD
HTAHLDRAVEDLLLSKRFDNGMICATENSAVVEAPVYDAWLQKMQAKGAYLVPKEDYAKL
ENFVFNDNHGVNGPVAGKSARWIAEQAGVYLPEDKDVMLFELDPKNIGEKLSSEKLSPLL
SVYKAKDRNDAIKIVGALLDYQGAGHNAAIQIGSQADPFIEEFGDKTKSARILVNQPDSI
GGIGDIYTDALRPSLTLGTGSWGKNSLSHNLSTGDLLNIKTVAKRRNRPQWVRLPEKIYY
ENNAISYLQDETEDIKRAFIVADPGMVQFGFVDKIYDQLAIRHTPVKTSLYGTVRPDPTL
GQTIEIARQMAEFKPDTVIAIGGGSALDAAKIARYIYEYSLDQAPDFLDSYEKVSELFTL
LQQKFVDIRKRIVKFHHATETKLFAIPTTSGTGSEVTPFAVITDDKTHVKYPLADYELTP
QVAIVDPEFVMTVPKRTVALSGIDTLSHALEAYVSVMASDFTRPWALEAIKLVFENLVES
YNYDPKNPTLAGEKARENMHYAATLGGMAFANAFLGINHSLAHKTGGEFGLPHGLCIAIA
MQPVIRFNGTSGKVKRSVYPRYEVYRAQKDYADIARALGLPGNDDAQLVEALCAKISELF
KALEVEPKLSANGVTKEQFEGALDDMVDLVYNDQCTPANPRQPFLEEIRELLWEQF*
>RS_GCF_001434465.1+NZ_AZGE01000002.1_113 NZ_AZGE01000002.1_113 # 101065 # 103701 # -1 # ID=12_113;partial=00;start_type=ATG;rbs_motif=AGGAG;rbs_spacer=5-10bp;gc_cont=0.526
MATSKKHQVEQKQTEQDKQQAAHELIDGLVQKSQVAFDQLRNFTQEQVDNICQAMALAAE
EHHMDLAVSAANETGRGVAEDKAIKNIYASEYIWNNIRHDKTVGIIENNDEDQTITIADP
LGIIAGVVPVTNPTSTTIFKSIISAKTRNTIIFSFHPQAFESSVKTAKILQAAAEKAGAP
KNMIQWIPQCSRENTNALLQHPNIATILATGGPGLVKAAYSSGNPALGVGPGNGPAYIEK
SANIERSVYDIVLSKTFDNGMICASENSVVVDDEIYDQVKEEFQKWNCYFVKPNELQTFS
DGFIDPQRHQVRGPIAGRSANAIAEMCGLKNVPDNTKVLIAEIDGVGDDYPLSAEKLSPV
LTMYRASSHENAFDICRQLLHYGGEGHTAAIHTLDDDLATKYGLEMRASRIIVNSPSGIG
GIGNIYNNMTPSLTLGTGSYGGNSVSHNVTDWDLLNIKVIAKRRENRQWVKIPPKVYFQR
NSLKELRDIPNINRAFIVTGPGMSKRGYVQRVIDQLRLRQNETPFLVFDDVEEDPSTHTV
EKGVAMMNDFKPDTIIALGGGSPMDAAKAMWMFYEHPETSWYGVMQKYLDIRKRAYQIKK
PTKSQLIGIPTTSGTGSEVTPFAVITDSETHVKYPLADYALTPNIAIVDSQFVETVPAKT
TAYTGLDVLCHATESYVSVMATDYTRGWSLQTVKGAMEYLPKSVQGDKLARRKMHDFSTM
AGMAFGQAFLGITHSLAHKMGGAFGLPHGLLIAIAMPQVIRFNAKRPQKLALWPHYETYH
ATKDYADLARFIGLKGNTDEELAEAYAQKYIDVAHECGVTLSLKANGVSREEFDKVVDEL
AVLAYEDQCTTTNPVEPLVSQLKELLERCYNGTGVEEN*
>RS_GCF_001434475.1+NZ_AZGF01000010.1_12 NZ_AZGF01000010.1_12 # 15486 # 18098 # -1 # ID=2_12;partial=00;start_type=ATG;rbs_motif=GGAGG;rbs_spacer=5-10bp;gc_cont=0.403
MIKEPKQQEEVNVDEMINKLVANGHTALDALDSYNQEQIDHIVHQMAMAALDKHMELAQL
AVEETGRGVVEDKAVKNIYASEYIWHSIKHDKTVGIIKDDKERQLITVAEPLGVIAGITP
VTNPTSTTIFKSLIAVKTRNPIIFAFHPQAQKSSVAAAKILLDAAVKAGAPENIIQWIDA
PSLEATTELINNDGVASVLATGGPGMVKAAYSTGKPALGVGPGNGPVYIEKTANIKRAVN
DILLSKTFDNGMICASENSAVIEDSIYDETMAEFKAHNAFVVAKKDHKALRDAMFDPKRG
GVKGPIPGMSAYNIAKLAGISVPKDTKILIAEINEVGKQELLSAEKLSPVLSVYRAKTQE
KAFELCDALLHFGGLGHTAAIQSEDDDVILKFGIKMKASRVIVNTPSALGGIGNMYNEMI
PSLTLGTGSWGKNSISHNVSSFDLINVKTIAKRRNNMQWVKLPRVYFEKTSVRYLEDMPN
VKKVMIITGPSMVKYGYADIVINELKRRPNGNEMQYEIFSDIEPDPSTDTVERGLKQIRE
FEPDTIIALGGGSPLDAAKNMWLFYEHPESSFFGAKQKFLDIRKRTYKFGTANKAKFVAI
PTTSGTGSEVTPFAVITDSKTHVKYPLADYALTPDVAIVDSQFIETVPKRTIAYSGLDVL
SHATESYVSALASDYTRPWSLQAAKLVFDNLEASYNGDAHAKEEMHNASTLAGMAFGNAF
LGINHSVAHKLGGEFNLAHGLCIAITYPHIVKYNSTEPQKFQAWPKYEYFRANKDYADLA
RYVGVQGNTDEELINGLIDKFVKLAHAVGVNLSLKGNGVKKADFDKAIENGLPALAYEDQ
CTTANPKEPLIDDLKQIMIDDFDGKGIETK*
>RS_GCF_001434475.1+NZ_AZGF01000014.1_42 NZ_AZGF01000014.1_42 # 39470 # 42073 # 1 # ID=6_42;partial=00;start_type=ATG;rbs_motif=GGAGG;rbs_spacer=5-10bp;gc_cont=0.402
MIKEPVKEEVDVSKMINKLVANGHTALDELDDYDQEKIDHIVHQMAMAALDHHMELAELA
VEETHRGVVEDKAVKNIYASEYIWHTIKNDKTVGVIKDDKERQLITVAEPLGVIAGITPV
TNPTSTTIFKSLLAVKTRNPIIFAFHPQAQSSSVAAAKIVLKAAVEAGAPENIIQWIDKP
SLDATTALINHDGVASVLATGGPAMVKAAYSTGKPALGVGPGNGPVYIEKTANIKRAVND
ILLSKTFDNGMICASENSAVIDDEIYEEVCQEFKAHNAFFVAKKDQKALRDAMFDPKRGG
VRGPIPGMSAYNIAKLAGIKVPKETKILVAEISEVGPQELLSAEKLSPVLTIYHAKNTQN
AFDLCDALLHFGGLGHTAGIQSQDDDLILKFGIKMKASRVIVNTPSALGGIGNMYNEMIP
SLTLGTGSWGKNSISHNVSSFDLINIKTIAKRRNNMQWVKLPRVYFEKTSVRYLEDMPGV
KKVMIISDPSMVKFGYADIVINELKRRPNGNEMQYEIFSDIEPDPSTDTVERGLKQIREF
EPDTIIAIGGGSALDAGKNMWMFYEHPESSFFGAKQKYLDIRKRTYKFGTPNKAKFVAIP
TTSGTGSEMTPFAVITDSKTHVKYPLADYALTPDVAIVDPQFIQTVPKRTIAFSGLDVLS
HATESYVSALASDYTRPWSLQAAKLVFDNLEASYNGDQHAKEEMHNASALAGMAFANAFL
GVNHSVAHKLGGEFGLPHGLCIAITYPHVVKYNAKEPQKFQAWPKYEYFHANKDYADLAR
YVGVQGNTDEELIDGLVQKLIKLAHAVGVNLSLKGNGVKKADFDKSVDHMAELAYEDQCT
VANPKEPLISDLKQILIDDYDGKNVEK*
>RS_GCF_001434535.1+NZ_AYYW01000005.1_47 NZ_AYYW01000005.1_47 # 45742 # 48432 # -1 # ID=45_47;partial=00;start_type=ATG;rbs_motif=GGAGG;rbs_spacer=5-10bp;gc_cont=0.436
MSKEKPKKKVLTPEEKEAKMQAARVYTDGLVEKALKAEQEYATFTQEQVDKIVAAAALAG
SEAALTLAHEAVDETGRGVVEDKDTKNRFATENIYNLIKNEKTVGVISEDKIKGQVKIAA
PLGVLAGIVPTTNPTSTTMFKALMALKTRNAIVFAFHPQAQNCSAHAAKIIYEAALAAGA
PKNIIQWVEKPSLENTTGLIQNPKIASILATGGPGMVNAALRSGNPSMGVGAGNGAVFVD
HTANLDRAVEDLLMSKRFDNGMICATENSAVVEAPVYDAWLQKMQEKGAYLVPKEDYAKI
EEFVFNDNHGVNGPVAGKSARWIADQAGVFLPEGKDVMLFELDAKNIGEKLSSEKLSPLL
SIYKAKDRNDGVKIVGALLDYQGAGHNAAIQIGSQTDPFINEFSDKIKSARILVNQPDSI
GGIGDIYTDALRPSLTLGTGSWGKNSLSHNLSTGDLLNVKTVAKRRNRPQWVRLPEKIYY
ENNAISYLQDETEDIKRAFIVADPGMVQFGFVDKVYDQLAVRDTPVKTALYGTVKPDPTL
GQTIEIARQMAEFKPDTVIALGGGSSLDAAKIARYIYEYSLDQPAGFMDDYDKVSELFLL
LQQKFVDIRKRIVKFHHATATKLFAIPTTSGTGSEVTPFAVITDDKTHVKYPLADYELTP
QVAIVDPEFVMTVPKRTVALSGLDTLSHALEAYVSVMSSEFTRPWALEAIKLVFENLVDS
YNFDPKNPTAAGEKARENMHYAATLGGMAFANAFLGINHSIAHKTGGEFGLPHGLCISIA
MQPVIRFNGVSGKVKRSPYPRYEVYRAQKDYADIARALGLKGNSDAELVEALCARIAQLF
KDLDVEPKLSANGVTKEQFEGALDEMVDLIYNDQCTPANPRQPFLEEIRELLWEQF*
>RS_GCF_001434575.1+NZ_AZDA01000018.1_43 NZ_AZDA01000018.1_43 # 46520 # 49132 # 1 # ID=53_43;partial=00;start_type=ATG;rbs_motif=GGAG/GAGG;rbs_spacer=5-10bp;gc_cont=0.425
MSKEQITKPKEEVDVNGMIDELVKKSHVSLKEMATFTQEQVDKVCEAVALAALDNHMKIA
KMAVAETKRGVVEDKAIKNMYASEYIWNSIRDDKTVGIIDDDDEKQMMKIAEPVGVVAGV
TPVTNPTSTVVFKTLISLKTRNTIIFGFHPQAQNCCVETAKIIRAAAIEAGAPEDAIQWI
SKPSIEATGALMNHDGVATVLATGGPGMVKAAYSTGKPALGVGPGNGPSYIEATADIKQA
VNDIVLSKTFDNGMVCASENSAVVDASIYDKVKQEFEYWNCYFLKKSEVPALEEAMFDAK
RGGVKGPIAGKSAYDIAKLAGINVAPDTKVLIAETDGVGPKYPISREKLSPVLSMYKANG
HEAAFKRCLELLEFGGLGHTASLHTRDEDLITEFGLKMPACRVLINQPSAVGGIGNIYNN
MVPSLTLGTGSYGKNSISHNVTDWDLLNIKTVAKRRNNMQWVKLPPKVYFERNSVRYLET
MEGINRAFLVCDPGMVQFGYSDRVLAELRKRKNNVEIEIFSQVEPNPSIETVEKGVAQMD
AFKPDTIIALGGGSAMDAGKFMWLMYEHPDVSFFGAKQKFLDIRKRTYKVPTSNKAKYIG
IPTTSGTGSEVTPYAVITDNKTHIKYPITDYAMQPDIAIIDSQFVETVPPRTTAWTGLDA
ITHATEAYVSTMSTEYTRGWALQALKLAFDNLKASYEGDKEARYNMANASTMAGMSFASA
FLGINHSIAHKLGGEFNLPHGLAIAITYPHVVRYNATTPTKLAMWPRYNHFRALKDYADI
ARYLGFEGNTDEELKESLVKHFVDLAHSVDVTLSLKANRVEKAHFDATVDELASLSYEDQ
CTTANPKEPLISELKQILIDEYDGKGVETK*
>RS_GCF_001434585.1+NZ_AZDB01000002.1_83 NZ_AZDB01000002.1_83 # 84121 # 86739 # -1 # ID=14_83;partial=00;start_type=ATG;rbs_motif=GGAGG;rbs_spacer=5-10bp;gc_cont=0.374
MLKGSKDTKVAAKPDKKENVKPVIDAMVAKAHEALDIMDGFTQEKVDHIVHQMAIAGLNA
SFDLAKLAYEETGRGLIEDKVIKNMFATEEIWHSIKRDKTVGIIEDDKEHRLIKVAEPLG
VLAGVTPVTNPTSTAMFKSLIALKTRNPIIFGFHPQAQKCSVAAAKVMLKAAVAAGAPEG
VIQWIEKPSIDATSYLMNNDGVASVLATGGPGMVKAAYSTGKPALGVGPGNGPAYIEKTA
NIKRAVNDIMISKTFDNGMVCAAENSAIVDADIYDDVKALLEKNKVFFIKKSDYKKLSDA
MFRPEGGVKGPIAGQSALNIAKLAGIKVPADTKVLGVEISKVGPDEPLSAEKLSPVLSVF
KVSGHKEGFAKADELLHFGGLGHTVGIHTMDEDLATEFGIKMKASRVLVNTPAAIGGIGN
LYNEMIPSLTLGTGSWGKNSISHNVSSFDLLNIKTIARRRNNMQWIKQPRVYYEKTSVRY
LEDLEGMKRAFIVCDPVMVQLGYVDTITDELKRNKFKVEYSMFSDVDNIVTTDVVKRGVT
QMNLFKPDTIIALGGGTTMDAAKDMWLFYEHPDVDLFGAKQGFIDIRKRTYKFPKPEKAQ
FVAIPTTFGTGAEVTPFSSIIDTKTGTKYPIADYALTPDVAIIDSQFVETMPENIMAESG
MDVLNNAIESYVANMASDYTRPYALQAIKLVFDNLEKAVNGDRDAQAEMHNASTLAGISF
GNAFAGVGHSITDVLTNAYGIRHGLASIIALPQVINYNFGQPTKMTMWPKYESFRADSDY
AAIASYVGLTGKNEEALKDALVKKIVDLAHTVGIKLSLKDNYIDKKEFNDQVDSLAEQAF
GDQFSFTNPKEPLISELKQILQNTYVGKGIEK*
>RS_GCF_001434705.1+NZ_AZDJ01000032.1_42 NZ_AZDJ01000032.1_42 # 40217 # 42829 # -1 # ID=5_42;partial=00;start_type=ATG;rbs_motif=GGAGG;rbs_spacer=5-10bp;gc_cont=0.579
MLKDKATVDTQATVDAMIDELVANAQAALAEMKGFDQAKVDNIVHQMAIAGLDHHMELAK
LAVEETKRGVYEDKAIKNMFATEEIWNTIKDDKTVGVIAEDKQKNLISIAEPIGVIAGVT
PVTNPTSTTMFKAEIAIKTRNPIIFAFHPLAQKSSARALEVMRDYAKQAGLPEGALQYVP
VPSMAATTALMNHPGVATILATGGPGMVKSAYSSGKPALGVGAGNVPAYIEATADIKQAV
NDVILSKSFDNGMVCASEQGIIVDEPIYADVKREMQAQGAYFVKQKDLKHFEETVIDLDK
QAVNPKIVGQSAWQIAQWAGIDVPKETPILVAELKGVGPKFPLSREKLSPVLAMVKAAGH
AEGFDLAEGMLNVGGRGHTAVIHTKNDDLALDYADRMSACRILVNSPSTMGGIGDLYNNM
IPSLTLGCGSYGGNSISHNVGTIDLLNIKTLAKRRNNMQWVKLPPKIYFEKNSVNYLETM
EGLERVFIVGDAGMDKLGYVKIVEDVLAKRDNPVQIQTFTDVEPDPSTDTVYAGTARMRA
FKPDTIVAIGGGSVMDAAKGMWLFYDADGDFFGAKQKFLDIRKRTYKFPKLNKTKLVCIP
TTSGTGSEVTPFAVITDSETGIKYPLADYALTPDVALVDSQFIESVPPKVVADTGLDVLC
HATESYVSTMASDYTRGLSLQAIKSVFDHLVDSYNGDLEAKARMHDASTIAGMAFANALL
GINHSIAHKLGQTFHLPHGRCIAITMPHVIRYNAMTPHKRAIWAKYGYHHAAEDYATIAR
YIGLPGNTTEELVEAYVQAIIELAGQVNVDLSLKGQGISKADVVNNADRIAELAYEDNCT
VTNPVEPLIADMKQMVLDEYEGPASSANVR*
>RS_GCF_001434735.1+NZ_AZDM01000004.1_22 NZ_AZDM01000004.1_22 # 25566 # 28184 # 1 # ID=34_22;partial=00;start_type=ATG;rbs_motif=GGAGG;rbs_spacer=5-10bp;gc_cont=0.453
MIDNKVKETKAAKTNTTDVDTVINGLVSKAQKALEIMDSFDQEKVDHITHQMVMAGQDKH
MDLALMAYEETGRGVAEDKAIKNMYATEEVWHSIRDHKTVGVIKDDKERQLITVAEPLGV
LAGITPVTNPTSTTLFKSIISMKTRNPIIFSFHPQALKSSIAAAKIVRDAAIAAGAPEGC
IQWIEEPSIEATTKLINHPGVASTLATGGPGMVKAAYSTGKPALGVGPGNGPVYIEKTAN
ILRAVNDLVLSKTFDNGMICATENSAVIDSDIYAEVKKELVKNGVFFVDKKDHDKLAEAM
FNPKTGSVKGPIAGKSAKGIAKLAGIKVPDNTKVLAAEITGVGPKYPLSAEKLSPVISIY
KAKNHEEGFKLCDELLHFGGMGHTAGIQTLDDDLALEFGKQMKAARVLVNTPGGFGGIGN
LYNEMTPSLTLGTGSWGANSISHNVTDYDLLNIKTIAKRRNNMQWIKLPRVYFEKTSVRY
LMDMPGINKVFIVTSPEMVEFGYVDKVLDELKRRPNPIEYSLFSGVEPDPTTDTVEKGVR
QMNAFKPDTIIALGGGSPLDAAKNMWLFYEDPKTSFFGAKQKFIDIRKRAYRFNKPKKAQ
MIAIPTTSGTGSEVTPFAVITDSKTHVKYPLADYALTPDVAIVDPQFVETVPKGNIAASG
LDTLCHGIESFVSTMASDYTRPLSLQAIKLVFDNLADSYNGNMHAKEEMHNAATLAGMAF
GNAFLGINHSIAHKLGGEFGLTHGIAIAITMPHVIRYNAKLPEKIAVWPKYEYFRANKDY
AEIARYVGIQGKNDDELIEGLVQRIIKLAHEVGVTLSLKAWGVDKAKFDAAVDRLAVLAY
EDQCTTANPKEPLIADLKQLMIDDYEGTNVEK*
>RS_GCF_001434785.1+NZ_AZDT01000063.1_131 NZ_AZDT01000063.1_131 # 142571 # 145183 # -1 # ID=18_131;partial=00;start_type=ATG;rbs_motif=GGAGG;rbs_spacer=5-10bp;gc_cont=0.544
MLKDVKTNPKTTTKEETVDQMIDRLVNKAHDALCAMDDFDQATVDHIVHQMAIAGLDHHM
ELAKAAYDETGRGVMEDKAVKNMFATEEIWHTIKHDKTVGIIKDDRERELITVAEPLGIL
AGVTPVTNPTSTTLFKSLIAVKTRNPIIFAFHPQAQKSSVMAAKVVRDAAIAAGAPEGVI
QWIDKPSIDATTALMNHPRVASVLATGGPGMVKAAYSTGKPALGVGPGNGPAYIEKTANI
KRAVYDIVLSKTFDNGMVCASENSAIIDKDIYDDVKKEMQDRGVYFVKKADHKALADAMF
RPEGGVKGPIAGMSAQKIADLAGIKVPATTKVLAAELTGVGPKYPMSQEKLSPVISVYKS
KDHAEAFKLADELLHFGGLGHTAAIHTMDDDLATEYGIKMKASRVLVNTPSALGGIGNLY
NEMIPSLTLGTGSWGKNSVSHNVSSFDLLNIKTIAKRRNNMQWIKLPRVYFEKTSVRYLD
DMPGIKRVFLVTDPAMVQLGYVDTVLNELKRQPNGMEYSLFSDVEPDPTTDTVNRGVALM
RQFKPDTIIALGGGSAMDAAKNMWLFYEDPKASFFGAKQKFLDIRKRAYKFNKPHKAQFV
AIPTTSGTGSEVTPFSVITDSKTHVKYPLADYALTPDVAIVDSQFIETVPKKTVAYSGLD
VLTHAIESYVSVMASDYTRPWSLQAIKLVMDNLTNSYNGDITARQEMHNASTLAGMAFAN
AFLGVDHSIAHKLGGEFGLPHGLAIAITLPHVIRYNFKEPTKMSMWPKYEYFRADEDYAQ
IARYLGLPGNTKEELKEALVKKVIDLAHSVGVTLSLKANGVDKAHFDKTVDHLAELAFED
QCTTANPKEPLVSELKQIMIDEYDGKGVEK*
>RS_GCF_001434835.1+NZ_AZDV01000027.1_11 NZ_AZDV01000027.1_11 # 10220 # 12838 # -1 # ID=4_11;partial=00;start_type=ATG;rbs_motif=GGAGG;rbs_spacer=5-10bp;gc_cont=0.559
MLKTTPAATKTATKNENETVDKMIDGLVAKAHTALCAMDDFTQEKVDHIVHQMAIAGLDH
HMELAKAAYAETGRGNVEDKAVKNMFATEEIWHSIKNDKTVGIIKDDHERQMITVAEPLG
ILAGVTPVTNPTSTTMFKSLIAVKTRNPIIFAFHPQAQQSSALAAKVVRDAAVAAGAPAD
VIQWIDTPSLEATTALMNQPQVASVLATGGPGMVKAAYSTGKPALGVGPGNGPAYIEKTA
NIKRAVYDIVLSKTFDNGMVCASENSAIIDTEIYGEVKTEMQARGVFFVQPADHAALAET
MFRPNGGVKGPIAGMSAQKIAQLAGIQVPANTKVLATEIKGVGPKFPMSQEKLSPVISIY
RATSHAQAFKLADELLHFGGLGHTAGIHTTDNELATKFGIKMKASRVLINTPSALGGIGN
LYNQMIPSLTLGTGSWGKNSVSHNVSAFDLLNIKTIAKRRNNMQWIKLPRVYFEKTSVRY
LDDMPGIKRAFVVSDPAMVELGYVDTVINELKRRPDGIEYSLFSDVEPDPTTATVDRGVA
QMRTFKPDTIIALGGGSAIDAAKNMWLFYEDPDASFFGAKQKFMDIRKRTYQFSKPKKAQ
FVAIPTTSGTGSEVTPFAVITDSKTHVKYPLADYALTPDVAIVDSQFIETLPKRTVAYAG
LDVFTHALESFVSTMASDYTRPWSLQAAKLVMDNLTASYNGDVHAREEMHNASTLAGMAF
ANAFLGITHSVAHKLGGEFGLPHGLAIAITLPHVIRYNFQEPTKLAMRPKYEYFRADEDY
AQMARYLGLAGNTKAELMEALVQKFIDLAHSVGVTLSLKANGVDRTHFDQALDKLSELAF
EDQCTVANPKEPLISELKQIMLDEYDGKGVEK*
>RS_GCF_001434835.1+NZ_AZDV01000027.1_12 NZ_AZDV01000027.1_12 # 13183 # 15798 # -1 # ID=4_12;partial=00;start_type=ATG;rbs_motif=GGAGG;rbs_spacer=5-10bp;gc_cont=0.551
MLKDVKVKLTKNDANTETVDQMIDRLVTKAHSALCAMDDFTQEKVDHIVHQMAIAGLDHH
MELAKAAYAETGRGNVEDKAVKNMFATEEIWHSIKNDKTVGIIKDDHERQLITVAEPLGI
IAGVTPVTNPTSTALFKSLIAVKTRNPIIFAFHPQAQKSSVMAAKIVRDAAVAAGAPEGV
IQWIDKPSLEATTALMNHPKVASVLATGGPGMVKAAYSTGKPALGVGPGNGPAYIEKTAN
IKRAVYDIVLSKTFDNGMVCASENSAIIDTEIYNDVKKEMQARGVYFIKKADHKALADAM
FRPEGGVKGPIAGMSAIKIADLAGIKVPADTKVLAAEVTGIGPKEPLSAEKLSPVLSVYK
ATSHEDAFKKADALLHFGGLGHTASIHTQDDDLATDYGIKMKASRVLVNTPSAVGGIGNL
YNEMIPSLTLGTGSWGKNSVSHNVSSFDLLNIKTIAKRRNNMQWIKLPRVYFEKTSVRYL
DDMPGIKRVFLVTSPSMVQLGYVDTVLNELKRRPDGIEYSLFSDVEPDPTTDTVNRGVAQ
MRTFKPDTIIALGGGSPIDAAKNMWLFYEDPSASFFGAKQKFLDIRKRTYRFKKPSKAQF
VAIPTTSGTGSEVTPFSVITDSKTHVKYPLADYALTPDVAIVDSQFIETVPKKTVAYSGL
DVLTHAIESYVSNMASDYTRPWSLQAIKLVMNNLTDSYNGDVHARAEMHNASTLAGMAFA
NAFLGITHSVAHKLGGEFGLTHGLAIAITLPHVIRYNFKEPTKLSMWPKYEYFRADEDYA
EIARFLGLPGTTKEELKEALVKKIIDLAHSVNVTLSLKANGVDKAHFDKVVDHLSELAFE
DQCTTANPKEPLIADLKQIMIDEYDGQGVEK*
>RS_GCF_001434845.1+NZ_AZDX01000046.1_6 NZ_AZDX01000046.1_6 # 4125 # 6815 # 1 # ID=79_6;partial=00;start_type=ATG;rbs_motif=GGAGG;rbs_spacer=5-10bp;gc_cont=0.384
MTVTKKVKKALSPEEKAKKYEQAEAYTNNLVEKALVAEKAYASYTQAEVDKIVAAAALAG
SEAALLLAHEAVDETQRGVVEDKDTKNRFATENIYNLIKDEKTVGIIGEDKVAGQVKIAA
PLGVLAGIVPTTNPTSTAMFKTLMALKTRNAIIFAFHPQAQKCSAHAAKILYDAAIAAGA
PKDIVQWVEVPSLDNTTALIRNSKIASILATGGPGMVNAALKSGNPSMGVGAGNGAIFVD
HTADLDRAVEDLLLSKRFDNGMICATENSVIVEAPVYDDWLKKMQDKGAYIVPKKDYQKI
ADFVFNDRHGVNGPVAGKPASWIATQAGVNLPKDKDVMLFELDAKDIGEKLSSEKLSPLL
SVYKAKDRQDGIKIVSALLNYQGAGHNAAIQIGSQSDPFINDYADQTKAARILVNQPDSL
GGIGDIYSDALRPSMTLGTGSWGKNSLSHNLSTNDLLNVKTVAKRRNRPQWVRLPEKIYY
EKNAVSYLQDEVEHINRAFIVADPGMVQFGFVDKLYDQLALRDEPVKTSIYGTVRPDPTL
GQTIEIAKQMEQFKPDTILAIGGGSALDAAKIARFIYEYSIDQPEGFLDSYEQVSELFTR
LQQKFIDIRKRIVKFHHQLNTKLVAVPTTSGTGSEVTPYAVITDDKTHVKYPLTDYELTP
QVAIVDPEFVMTVPKRTVAWSGLDTLSHALESYVSVMASDFTRPWALQAIKLVFENLSES
YKFDAKHPTREGEKARENMHYAACLAGMSFANAFLGINHSLAHKTGGEFGLPHGLAISIA
MQHVVHFNGVAGKVKRTPFPRYEVYSGQKDYADIARFIGIQGKDDAELVEKLCDKIQELM
TSVEVTPTLSANGVTKEHFEASLDKLVDLVYNDQCTPANPRQPSLEEIRQILIDQF*
>RS_GCF_001434895.1+NZ_AZEE01000027.1_446 NZ_AZEE01000027.1_446 # 543890 # 546511 # -1 # ID=4_446;partial=00;start_type=ATG;rbs_motif=GGAGG;rbs_spacer=5-10bp;gc_cont=0.460
MLKEMNSKSNNEKPKKTATVEEAIDALVEKAHDALCAMDEFDQAKVDHIVHQMAMAGLDN
HMRLAKMAFEETGRGVAEDKAIKNMFATEEIWHSIKNDKTVGIINDDHERQLITVAEPLG
ILAGVTPVTNPTSTTLFKSLIAVKTRNPIIFAFHPQAQKSSREAARVVRDAAIAAGAPEG
VIQWIEEPSLEATTALMNHPRVASVLATGGPGMVKAAYSTGKPALGVGPGNGPAYVEKTA
NIKRSVNDIVLSKTFDNGMVCATENSIVIDADIYDAVKKEMKARKVFFIKKSDQKALADA
MYDPKRGGVKGPIAGMSAVAIAKLAGIEVPEDTKVLAAELNVVGPENWLSAEKLCPVISV
YKVAGHEEAFQTCDDLLHFGGLGHTAAIHTLDEDLATEFGIKMKASRVLVNTPSALGGIG
NLYNEMVPSLTLGTGSWGKNSVSHNVSAFDLLNIKTIAKRRNNMQWIKLPRVYFEKTSVR
YLGTMPGVKRVFIVADPVMIELGYVDKVLGELKRQPDGIEYQLFSVTESDPTTDTVEKGT
AQMNNFQPDTIVALGGGSPMDAAKGMWMFYEHPDTSFFGAKQKFLDIRKRTYKFEKPKKA
QFIAIPTTSGTGSEVTPFAVITDSKTHVKYPLADYALTPDVAIVDSQFIESLPKRTISYA
GLDVLTHAIESFVSNMASDYTRPWSLQAIKLVFENLTASYNGDLAARERMHNAATIAGMA
FANAFLGVNHSIAHKLGGEFGLPHGLAIAITLPHVIRYNFKEPRKLTTWPKYEYFRADED
YAEIARYIGLTGKNNEELKEALVQKVIELAHSVDVTLSLKANGVDKKHFDETVDELAELA
YEDQCTTANPKEPLIGELRQIMIDEYDGKGVEK*
>RS_GCF_001434915.1+NZ_AZEF01000002.1_21 NZ_AZEF01000002.1_21 # 25158 # 27851 # 1 # ID=43_21;partial=00;start_type=ATG;rbs_motif=AGGAGG;rbs_spacer=5-10bp;gc_cont=0.393
MVKVMKPKAKKVLSAEEKAALMDEARKYTDGLVSKAVVAEKEYATFTQEQVDKIVAAAAL
AGSEAALTLAHEAVDETGRGVVEDKDTKNRFATENVYNTIKNDKTVGVIYENKVAGEVQI
AAPLGVLAGIVPTTNPTSTAMFKSLLALKTRNAIVFAFHPQAQKCSVHAAKILYDAAVAA
GAPKDIIQWVGKPSLYNTTALIQNPKLASILATGGPGMVNAALKSGNPSMGVGAGNGAVF
VDHTAHIKRAVEDLLLSKRFDNGMICATENSVVVEAPVYNEWLAEMEEKGAYVVPKKDYQ
KIADYVFNDRHGVNGPVAGRPAKWIAEQAGVKLPEGKDVMLFELDSKNIGEKLSSEKLSP
LLSVYKAKNREDGINIVAALLDYQGAGHNAAIQIGSQSDPFLNEFGDKTKAARILVNQPD
SIGGIGDLYTDALRASLTLGTGSWGKNSLSHNLSTKDLLNVKTVAKRRNRPQWVRLPENI
YYEKNAISYLQDIKNITRAFVVADPGMVKFGFVDKIYEQLEVRDDKVKTSIYGTVRPDPT
LGQTIEIAKQMRDFKPDTIIAIGGGSALDASKIARFIYEYSLDQEPGFLDSYEAVSELFT
RLQQKFIDIRKRIVKFHHQTHTKLVAIPTTSGTGSEVTPYAVITDDKTHVKYPLTDYELT
PQVAIVDPAFVMTVPKRTVALSGLDTLSHALESYVSVMASDFTRPWSLQAIKLVFENLEN
SYKFDPKHPTLDGETAREKMHYAATLGGMSFANAFLGINHSIAHKTGGEFGLPHGLVISI
AMQHVIRFNGVDGKVKRTPFPRYEVYRGQKDYADIARYLGLKGNTDAELVEAFCDKIAVL
MKKVEVVPTLSANGVTKQQFDASLDKLVDLIYNDQCTPANPRQPRLEEIRQLLIDQF*
>RS_GCF_001434935.1+NZ_AZEG01000016.1_21 NZ_AZEG01000016.1_21 # 22819 # 25512 # -1 # ID=68_21;partial=00;start_type=ATG;rbs_motif=AGGAGG;rbs_spacer=5-10bp;gc_cont=0.393
MVKVMKPKAKKVLSAEEKAALMDEARKYTDILVNKALKAEKEYSAFTQEQVDKIVAAAAL
AGSEAALTLAHEAVDETGRGVVEDKDTKNRFATENVFNTIKNDKTVGVIHEDKVAGEVQI
AAPLGVLAGIVPTTNPTSTAMFKSLLALKTRNAIVFAFHPQAQKCSVHAAKILYDAAVAA
GAPKDIIQWVEKPSLYNTTALIQNPKIASILATGGPGMVNAALKSGNPSMGVGAGNGAVF
VDHTAHIDRAVEDLLLSKRFDNGMICATENSVVVESTIYAQWLTKMEEKGSYVVPKKDYQ
KIADYVFNDKHGVNGPVAGRPARWIAEQAGIELPEGKDVMLFELDPKNIGEKLSSEKLSP
LLSVYKAKNREDGIKIVGELLNYQGAGHNAAIQIGSQSDPFLTEFGDKTKAARILVNQPD
SIGGIGDIYTDALRASLTLGTGSWGKNSLSHNLSTKDLLNVKTVAKRRNRPQWVRLPENI
YYEKNAISYLQDIENITRAFVVADPGMVKFGFVDKIYEQLAIRDEEVKTSIYGTVRPDPT
LGQTIEIAKQMRDFEPDTIIAIGGGSALDASKIARFIYEYSLDQEPGFLDSYEAVSELFT
RLQQKFIDIRKRIVKFHHQTHTKLVAIPTTSGTGSEVTPYAVITDDKTHVKYPLTDYELT
PQVAIVDPEFVMTVPKRTVALSGLDTLSHALESYVSVMASDFTRPWSLQAIKLVFENLEN
SYKFDPKQPNLAGETARENMHYAATLGGMAFANAFLGINHSIAHKTGGEFGLPHGLVISI
AMQHVIRFNGVAGRVKRTPFPRYEVYRAQKDYADVARYLGLKGNTDAELVEALCDKIAAL
MKAVEVVPTLSANGVTKQQFDGALNKLVDLIYNDQCTPANPRQPRLEEIRQLLIDQF*
>RS_GCF_001434985.1+NZ_AZES01000020.1_10 NZ_AZES01000020.1_10 # 8427 # 11045 # 1 # ID=79_10;partial=00;start_type=ATG;rbs_motif=GGAGG;rbs_spacer=5-10bp;gc_cont=0.370
MLKGSKDTKVSTKSDEKEDVKPVIDAMVAKAHKALDIMDGFTQKQVDHIVHQMAIAGLNA
SFELAKLAYKETGRGMVEDKVIKNMYATEEIWHSIKRDKTVGIIEDDKEHRLIKVAEPLG
VLAGVTPVTNPTSTAMFKSLIAMKTRNPIIFGFHPQAQNCSVAAAKVMLKAAIDAGAPEG
VIQWIEKPSIEATSYLMNNEGVASVLATGGPGMVKAAYSTGKPALGVGPGNGPAYIEKTA
NIKRAVNDIVLSKTFDNGMVCASENSAIVDADIYDEVKSLFEKNKIYFIKKSDYKKLAET
MFRPEGGVKGPIAGKSAIEIAKLAGIKVPADTKVLGVELSKVGPDEPLSAEKLSPVLSVY
KVAGHKEGFEKADELLHFGGLGHTVGIHTMDEDLATEFGIKMKASRVLVNTPAAIGGIGN
LYNEMIPSLTLGTGSWGKNSISHNVSSFDLLNIKTIAKRRNNMQWIKQPRVYFEKTSVRY
LEDLEGMKRAFIVCDPVMVQLGFVDTITDELKRSKFHVEYSMFSDVDNIVTTDVVKRGVT
QMNLFKPDTIIALGGGTTMDTAKDMWLFYEHPDVDLFGAKQGFIDIRKRAYKFPKPEKAQ
FVAIPTTYGTGAEVTPFSSIIDTQTGTKYPIADYALTPDVAIIDSQFVETMPKDIIAESG
MDVLNNAIESYVANMASDYTRPYALQAIKLVFDNLEKAAAGDKDAQEEMHNASTLAGMSF
GNAFAGVGHSITDALTNAYGIRHGLASIIALPQVINYNFEQPTKITMWPKYESFRADSDY
AAIARYIGLTGKDDRALKDALVKKVVDLAHGLGIKLSLKDNYINKKEFDENVDALSEAAF
GDQFSFTNPKEPLISELKQILEDMYVGKGIEK*
>RS_GCF_001434985.1+NZ_AZES01000104.1_13 NZ_AZES01000104.1_13 # 12105 # 13640 # -1 # ID=35_13;partial=00;start_type=ATG;rbs_motif=AGGAG;rbs_spacer=5-10bp;gc_cont=0.379
MENFDKDLRSIQEARDLARAGHQAAIDISTFSQEQIDAILKAMSVAGEKHAVELAQLAVE
DTGFGNVADKTYKNHAAATLLYEQIKDEKTVGIISKDTELKTMDVAEPVGLVMGIVPSTN
PTSTVIFKSMIALKARNAIVFAPHPAAAKCTFRAAEIMNEAAKSAGAPDNIITCVSNSTM
GSTNELMHAKEIKLIIATGGPGMVKAAYSSGKPAIGVGAGNSPSYIERSADVKESVSQII
ASKSFDYGTICASEQSIICEKCNKDEVVSELEKQGGYFMDDAETEAVCNLLFKNGGHAMD
AKFVGRSPQVISKAAGFEVPADTKILIGKQSGVGEGNPLSYEKLTTVLAFYVVEDWKEAC
QLSIELLQNGIGHTMNLHTNREDIVLKFAAKPASRILVNTGGSQGGTGISTGLPISFTLG
CGTCGGSSVSENVSPKHLLNIKKVAFGLKDVTTLVEDDKSFNHPELKDVVKECVNKTQCD
SSLEHVTKDMSDKELKVLTELVRKTLSEMNA*
>RS_GCF_001434985.1+NZ_AZES01000104.1_20 NZ_AZES01000104.1_20 # 16727 # 17851 # -1 # ID=35_20;partial=00;start_type=ATG;rbs_motif=AGGAGG;rbs_spacer=5-10bp;gc_cont=0.364
MNKFSMKTEIISGNNSISELSNMPIKNALVVCDPFMVKSGKISAVTDALDKLDVKYDIFS
EVVPDPSIDVVSGGLFKGISLKPDTIIALGGGSAMDTAKVIKHLMDNIEIKLICIPSTSG
TGSEVTSFAVISDPSVNGKYALVDEDMIPDIAILDPSLTMSVPATITADTGMDVITHDLE
AYVSLNSTSFTDALAEKSIRIVWNELPKVVKNGNDVEARKVVHDASCMAGMAFSGASLGI
CHSLAHALGGRFHKAHGRLNAMLLPYVIQYNSGIDGSEETEALHRYAQIARVLNISSYTD
RSTVNLLIGNLKRLTDQLSIPKTIAQLGIDENEYKSAVPDMAKAALKDRCTVTNPVVPTQ
EDLENIYLKLVKGS*
>RS_GCF_001435035.1+NZ_AZEU01000138.1_5 NZ_AZEU01000138.1_5 # 4631 # 6049 # 1 # ID=81_5;partial=00;start_type=ATG;rbs_motif=AGGAG;rbs_spacer=5-10bp;gc_cont=0.481
MSNNVTQMNPQAQVESAVNELVENAQTAFKAYQTFTQEQVDAICVAVVKAATAHAKDLAF
LAWKETGRGVAEDKAIKNIYASQYIWNSMKDQKTVGLISESPMDHIKKYAEPLGVIAGVT
PVTNPTSTVIFKALMALKTRNAIIFGLHPQAQQCGAATCKILNEAAVRVGAPDNLIQYIH
EPSIEASSALMNHQGVALVLATGGPGMVKAAYSTGKPALGVGPGNAPAYIEATADIEATV
NDITLSKSFDNSMICASENSIVVDRAIYPQIKASFEKHHAYFVPENEVEKLSEAVIDPQR
RTVRGPIAGQSAEHIAKLAGIKVPKGTKLLIAKLDGIGPNFLLSGEKLCPVLSMYIANDH
ESGFALCRALLDYGGLGHTAAIHTQDMQLADEFGEQMPACRVLVNTPASLGGIGGLFNKL
APSLTLGTGSYGKNSISHNLTAMDLLNIKTVAGATRHPNELIGELRDLIHSR*
>RS_GCF_001435035.1+NZ_AZEU01000292.1_48 NZ_AZEU01000292.1_48 # 45586 # 48204 # 1 # ID=262_48;partial=00;start_type=ATG;rbs_motif=GGAGG;rbs_spacer=5-10bp;gc_cont=0.484
MLKDKTAPEKSELDVNKMIDDLVKNAQAALEVMKGFDQAKVDHIVHRMAIAGLDHHMELA
KLAVEETGRGVYEDKAIKNMFATEEIWHSIKDDKTVGVIAEDKQKNVVSIAEPIGVIAGV
TPVTNPTSTVMFKAEIAIKTRNPIIFSFHPGAQQSSSRALEVLRDEAVKYGLPAGALQFI
PVPSIEACQALMHHPGVATILATGGPGMVKSAYSSGKPALGVGAGNAPAYIEETADIKQA
VNDIMLSKSFDHGMVCASEQGMVVDASIYDKVRKEFEDQGAYFIQPKDMKKFTETVINTE
KMAVQPRIVGQSAWQIANWAGIDIPKDCQLIIAELPEPGDKYPLSHEKLSPVLAMFKAKD
HADGFAKAEKMLDIGGLGHTAVIHTADQDLALEYADRMQACRILVNTPSTMGGIGDLYNN
MIPSLTLGCGSYGGNSISHNVGTIDLLNIKTLAKRRNNMQWVKLPPKIYFERNSVRYLEK
MDGLDRVLIVGDRGMEKLGYVRIVEDVLKGRTNNVDIQTFLDVEPDPSSNTVYKGTAIAK
DFKPDAIVAIGGGSVMDAAKGIWLFYDGDGDFFGAKQKFLDIRKRTYKFPKPTKSKLVCI
PTTSGTGSEVTPFAVITDSDTGIKYPLADYALTPDVALVDSQFIETVPPKVVADTGLDVI
CHATESFVSTMASSYTRGLSLEALKLAFDNLELSYKGDLEAKAKMHDASTIAGMAFANAL
LGINHSIAHKLGQTYHLPHGRCIAITFPHVVRYNAKTPTKRAVWSKYNYFKADEDYAQIA
RYLGLKGNTTAELVESFVQAYIDLAGRVGVKMSLKEQGITKEAVVENADRIAELAYEDNC
TVTNPVEPLIADMKQILLDEYEGTESSESVRP*
>RS_GCF_001435095.1+NZ_AZFC01000028.1_70 NZ_AZFC01000028.1_70 # 81010 # 83619 # -1 # ID=30_70;partial=00;start_type=ATG;rbs_motif=GGAGG;rbs_spacer=5-10bp;gc_cont=0.581
MLKETKPKSNEPKEETVDQMIDRLVDKAHDALCAMDDFTQEQVDHIVHQMAIAGLDHHME
LAKAAFDETGRGVMEDKAVKNMFATEEIWHTIKHDKTVGIIKDDKERELITVAEPLGILA
GVTPVTNPTSTTLFKSLIAVKTRNPIIFAFHPQAQKSSAMAAKVVRDAAIAAGAPEGVIQ
WIDKPSIEATTALMNNDRVASVLATGGPGMVKAAYSTGKPALGVGPGNGPAYIEKTANIK
RAVYDIVLSKTFDNGMVCASENSAIIDADIYNDVKKEMEARGVFFVKKADHKALAEAMFR
PQGGVKGPIAGMSAIKIAELAGIKVPAATKVLATEITGVGPKYPMSQEKLSPVISVYKSK
GHAEAFKLADELLHFGGLGHTAAIHTMDEDLATEYGIKMKASRVLVNTPSALGGIGNLYN
EMIPSLTLGTGSWGKNSVSHNVSSFDLLNIKTIAKRRNNMQWIKLPRVYFEKTSVRYLDD
MPGIKRVFLVTDPAMVQLGYVDTVLNELKRQPNGMEYSLFSDVEPDPTTDTVNRGVALMR
AFKPDTIIALGGGSAMDAAKNMWLFYEDPKASFFGAKQKFLDIRKRAYKFNKPKKAQFIA
IPTTSGTGSEVTPFSVITDSKTHVKYPLADYALTPDVAIVDSQFIETVPKKTVAYSGLDV
LTHAIESYVSVMASDYTRPWSLQAIKLVMDNLTNSYNGDITARQEMHNASTLAGMAFANA
FLGVDHSIAHKLGGEFGLPHGLAIAITLPHVIRYNFKEPTKLSMWPKYEYFRADEDYAQI
ARYLGLPGTTKEELKEALVKKIIDLAHSVGVTLSLKANGVDKAHFDKAVDHLAELAFEDQ
CTTANPKEPLVSELKQIMIDEYDGKGVEK*
>RS_GCF_001435195.1+NZ_AZFQ01000053.1_81 NZ_AZFQ01000053.1_81 # 91877 # 94570 # -1 # ID=40_81;partial=00;start_type=ATG;rbs_motif=GGAGG;rbs_spacer=5-10bp;gc_cont=0.419
MTTITKTVKKTLSPEEKAKQYEKAEAYTNGLVQKALAAEQRYATFSQEAVDKIVAAAALA
GSEAALTLAHEAVDETQRGVVEDKDTKNRFATENVYNLIKNDKTVGIIGEDKVAGKVEIA
APLGVLAGIVPTTNPTSTAMFKTLLALKTRNAIVFAFHPQAQNCSVHAAKILYDAAVAAG
APKDIVQWVEKPSLDKTTALIRNPKIASILATGGPGMVNAALKSGNPSMGVGAGNGAVFV
DHTADLDRAVEDLLLSKRFDNGMICATENSVVVEEPVYAAWMEKMLSKGAYLVPKSDYGK
IEDFVFNDRHGVNGPVAGKPAAWIASKAGLKLPADKDVMLFELNPKNIGEKLSSEKLSPL
LSVYKAKDRQDGIKIVAALLDYQGAGHNAAIQIGSQSDPFIDEYADQTKAARILVNQPDS
IGGIGDIYTDALRPSMTLGTGSWGKNSLSHNLSTQDLLNVKTVAKRRNRPQWVRLPEKIY
YEKNAISYLQDAVENIDRAFIVADPGMVQFGFVEKIYDQLALREDPVKTSIYGTVQPDPT
LGQTIEIAKQMAQFKPDTVIAIGGGSALDAAKIARFIYEYSLEQESGFLDSYAKVSELFT
RLQQKFIDIRKRIVKFHHQLETQLVTIPTTSGTGSEVTPYAVITDDHTHVKYPLTDYELT
PQVAIVDPEFVMTVPKRTVAWSGLDSLSHALESFVSVMASDFTRPWSLQAIKLVFENLEE
SYKFDPKHPTLKGEKAREKMHYAATLAGMAFANAFLGINHSLAHKTGGEFGLPHGLAISI
AMQHVIRFNGVAGKVKRTPFPRYEVYRGQKDYAQIARFIGLQGKNDAELIEQLCQKIDQL
MKAVGVTPKLSANGVTKEHFEEALDKLVDLVYNDQCTPANPRQPSLVEIRQLLIDQF*
>RS_GCF_001435235.1+NZ_AZGB01000003.1_98 NZ_AZGB01000003.1_98 # 106165 # 108855 # -1 # ID=25_98;partial=00;start_type=ATG;rbs_motif=AGGAGG;rbs_spacer=5-10bp;gc_cont=0.440
MAVTRKVKKALSPEEKAKQFEQAEAYTGGLVEKALIAEKVYANYTQAEVDKIVASAALAG
SEAALMLAHEAVDETQRGVVEDKDTKNRFATENIYNLIKNEKTVGVLSENKVAGQVEIAA
PLGVLAGIVPTTNPTSTAMFKTLMALKTRNAIIFAFHPQAQKCSVHAAKILYDAAVAAGA
PKNIVQWIETPSLDNTTALIRNPKIASILATGGPGMVNAALKSGNPSMGVGAGNGAIFVD
HTADLDRAVEDLLLSKRFDNGMICATENSVVVEAPVYNAWLKKMQAKGAYVVPKKDYQKI
ADFVFNDRHGVNGPVAGKPATWIAAQAGVELPAGKDVLLFELDPKNIGEKLSSEKLSPLL
SVYKAKDRQDGIKIVSALLNYQGAGHNAAIQIGSQADPFINEYADQTKAARILVNQPDSL
GGLGDIYTDALRPSLTLGTGSWGKNSLSHNLSTKDLLNIKTVAKRRNRPQWVRLPEKIYY
EKNAISYLQDQVEHISRAFIVADPGMVKFGFVDKIYDQLALRDDPVKTSIYGTVNPDPTL
GQTIEIAKQMAQFQPDTIIAIGGGSALDAAKIARFIYEYSLDQPAGFLESYEKVSELFTR
LQQKFIDIRKRIVKFHHQLNTKLVAVPTTSGTGSEVTPYAVITDDKTHVKYPLTDYELTP
QIAIVDPEFVMTVPKRTVAWSGLDSLSHALESYVSVMSSDFTKPWSLQAIKLVFENLAES
YKFDPQHPTREGEKARENMHYAACLAGMAFANAFLGVNHSLAHKTGGEFGLPHGLAISIA
MQHVIRFNGVAGKVKRTPFPRYEVYRGQKDYADVARFIGLQGKDDAELVEKLCQKIDKLM
AAVEVTPKLSANGVTKEHFEKSLDKLVDLVYNDQCTPANPRQPSLAEIRQLLIDQF*
>RS_GCF_001435315.1+NZ_AZGK01000015.1_14 NZ_AZGK01000015.1_14 # 17759 # 20377 # 1 # ID=7_14;partial=00;start_type=ATG;rbs_motif=GGAGG;rbs_spacer=5-10bp;gc_cont=0.443
MIDNKAKETKQKKDVTTDVDTVINGLVSKAQKALEIMDSFDQKKVDHITHQMVMAGQDKH
MDLAIMAYEETGRGVAEDKAIKNMYATEEVWHSIRDHKTVGVIKDDKERQLITVAEPLGV
LAGITPVTNPTSTTLFKSIISMKTRNPIIFSFHPQALKSSIAAAKIVRDAAIAAGAPEGC
IQWIEEPSIEATTKLINHPGVASTLATGGPGMVKAAYSTGKPALGVGPGNGPVYIEKTAN
ILRAVNDLVLSKTFDNGMICATENSAVIDTDIYAEVKKELVKNGVFFVEKKDQDKLAEAM
FNPKTGGVKGPIAGKSAKGIAKLAGIKVPDNTKVLAAEITGVGPKYPLSAEKLSPVISIY
KAKNHEEGFKICDELLHFGGMGHTAGIQTLDDDLALEFGKQMKAARVLVNTPGGFGGIGN
LYNEMTPSLTLGTGSWGANSISHNVTDYDLLNVKTIAKRRNNMQWIKLPRVYFEKTSVRY
LMDMPGINKVFIVTSPEMVEFGYVDKVLDELKRRPNEIEYSLFSGVEPDPTTDTVEKGVR
QMNAFKPDTIIALGGGSPLDAAKNMWLFYEDPKTSFFGAKQKFIDIRKRAYRFNKPKKAQ
MIAIPTTSGTGSEVTPFAVITDSKTHVKYPLADYALTPDVAIVDPQFVETVPKGNIAASG
LDTLCHGIESFVSTMASDYTRPLSLQAIKLVFDNLADSYNGNMHAKEEMHNAATLAGMAF
GNAFLGINHSVAHKLGGEFGLTHGIAIAITMPHVIRYNAKLPEKIAVWPKYEYFRANKDY
AEIARYVGIQGKNDDELIEGLVQRIIKLAHEVGVTLSLKAWGVDKAKFDAAVDRLAVLAY
EDQCTTANPKEPLIADLKQIMIDDYEGTNVEK*
>RS_GCF_001435325.1+NZ_AZGN01000023.1_9 NZ_AZGN01000023.1_9 # 6725 # 9349 # 1 # ID=27_9;partial=00;start_type=ATG;rbs_motif=GGAG/GAGG;rbs_spacer=5-10bp;gc_cont=0.387
MAKVQQKQTLTEEEKNKQIYNMVDDLVKRSHVALDKMANFTQEQVDKICEAIATAGEQNA
YPLAKMAVEETQRGVVEDKTTKNMYASENIWNSLRHEKTVGVIEEDKEQGLIKIAEPKGV
IAGVTPVTNPTSTVIFKTMLALKTRNTIIFGFHPQAQKCCVETAKILQKAAVEAGAPKDA
IQWISEPSLTATNDLMTNPGVQTILATGGPGMVKAAYSSGKPAIGVGPGNGPSYIEKSAN
IDRAVYDIVLSKTFDNGMVCASENSVVVDDEIYDRVKEEFKNWNCYFLNKEEIKKFEKHF
IDPKRGTVAGPVAGKSAYEIAKLCGVDVPHNTKVIIAEYEGVGRDFPLSAEKLSPVFTLY
RAKNYEDAFRICTDLLNYGGRGHTAGIHSNDDAIIRKFAMKMDACRILVNSPAALGGIGD
LYNNMLPSLTLGTGSYGANTFSHNIGARDLLNIKTVAMRRDNMQWVKVPAKTYFEHNAAN
YLRHMPDVHRFFIVTDEGVAAQGFADEITAIISKRRGNKEYEVFKAVTLDPTTDVIKDGV
HRMNIFKPDVIVAIGGGSVMDAAKAMRLFYENPEMTFEEAYQKFLDIRKRVVRFPKANNV
KLVCIPTTSGTGSEVSPVAIIKDAETGIKHTLCDYALNPDVSIVDDQFVEELPKRLIAWS
GFEALGHAIESYVSTMATDFTRGWSLEAIKTIFDNLKASYDGDMEARKRMHDAATIAGMA
YSNAFLGLEHSIAHTVGSTFDIPSGVSDAIALPQVIRFNSKRPEKLAMWPHYSVYRAQKD
YANIARALGLTGKNDEELVKKLVQKIIDLAHSVGIKLAFKEYGVDKMKFHSKVADLAVEA
YGDQNTVTNPVAPLIHQIGILMEDCYEGKGINEK*
>RS_GCF_001435345.1+NZ_AZGO01000055.1_64 NZ_AZGO01000055.1_64 # 66344 # 68974 # 1 # ID=12_64;partial=00;start_type=ATG;rbs_motif=AGGAG;rbs_spacer=5-10bp;gc_cont=0.548
MANQKKQTIESKESKQQQAQAMVDDLMQKSLDAFEKLRYYSQEQVDKICQAMALAAEEHH
MDLAVDAAKETGRGVAEDKAIKNIYASEYIWNNIRHDKTVGIIEDNDEDQTITIADPLGV
IAGIVPVTNPTSTTIFKSIISAKTRNTIIFSFHPQALQSSIKTAKILQEAAEKAGAPKNM
IQWIPQCSLEATNALITNPNTATILATGGPAMVKAAYSSGNPALGVGPGNGPAYIEKSAN
IARSIYDIVLSKTFDNGMICASENSVVVDDEIYDQVKEEFKKWNCYFIKPNEIKTFTDGF
IDPERHQVRGPIAGRSANAIAEMCGLKNVPANTKVLIAEYDGVGDKYPLSAEKLSPVLTM
YRASSRENAFDICRQLLHYGGEGHTAAIHTLDEDLATKYGLEMRASRIIVNSPSGIGGIG
NIYNNMTPSLTLGTGSYGGNSVSHNVTDWDLLNIKVIAKRRENRQWVKIPPKVYFQRNSL
KELRDIPNVERAFIVTGPGMSKRGYVQRVIDQLRLRQNRTAYLVFDDVEEDPSTNTVEKG
VAMMNDFKPDTIIALGGGSPMDAAKAMWMFYEHPETSWYGVMQKYLDIRKRAYQIKKPVK
SQMIAIPTTSGTGSEVTPFAVITDSKTHVKYPLADYALTPNIAIVDSQFVETVPAKTTAY
TGLDVLCHATESYVSVMASDYTRGWSLQTIKGAMEYLPKSVRGDKLARRKMHDFSTMAGM
AFGQAFLGITHSLAHKMGGAFGLPHGLLIAIAMPQVIRFNAQRPQKLALWPHYETYHATK
DYADLARFIDLQGNTDEELAEAYAKKYIEVAHECGVKLSLKDNGVTREQFDKVVDQLAVL
AYEDQCTTTNPVEPLVSQLKELLERCYDGTGVEDVK*
>RS_GCF_001435445.1+NZ_AZDH01000026.1_34 NZ_AZDH01000026.1_34 # 36821 # 39439 # 1 # ID=22_34;partial=00;start_type=ATG;rbs_motif=GGAGG;rbs_spacer=5-10bp;gc_cont=0.373
MLKGSKDTKASTKSDEKEDVKPVIDAMVAKAHKALDIMDGFTQKQVDHIVHQMAIAGLNA
SFELAKLAYKETGRGMVEDKVIKNMYATEEIWHSIKRDKTVGIIEDDKEHRLIKVAEPLG
VLAGVTPVTNPTSTAMFKSLIAMKTRNPIIFGFHPQAQNCSVAAAKVMLKAAVDAGAPEG
VIQWIEKPSIEATSYLMNNEGVASVLATGGPGMVKAAYSTGKPALGVGPGNGPAYIEKTA
NIKRAVNDIVLSKTFDNGMVCASENSAIVDADIYDEVKSLFEKNKIYFIKKSDYKKLADT
MFRPEGGVKGPIAGKSAIEIAKLAGIKVPADTKVLGVELSKVGPDEPLSAEKLSPVLSVY
KVAGHKEGFEKADELLHFGGLGHTVGIHTMDEDLATEFGIKMKASRVLVNTPAAIGGIGN
LYNEMIPSLTLGTGSWGKNSISHNVSSFDLLNIKTIAKRRNNMQWIKQPRVYFEKTSVRY
LEDLEGMKRAFIVCDPVMVQLGFVDTITDELKRSKFHVEYSMFSDVDNIVTTDVVKRGVT
QMNLFKPDTIIALGGGTTMDTAKDMWLFYEHPDVDLFGAKQGFIDIRKRAYKFPKPEKAQ
FVAIPTTYGTGAEVTPFSSIIDTQTGTKYPIADYALTPDVAIIDSQFVETMPKDIIAESG
MDVLNNAIESYVANMASDYTRPYALQAIKLVFDNLEKAAAGDKDAQEEMHNASTLAGMSF
GNAFAGVGHSITDALTNVYGIRHGLASIIALPQVINYNFEQPTKITMWPKYESFRADSDY
AAIARYIGLSGKDDRALKDALVKKIIDLAHGLGIKLSLKDNYINKKEFDENVDALSEAAF
GDQFSFTNPKEPLISELKQILEDMYVGKGIEK*
>RS_GCF_001435505.1+NZ_AZDO01000065.1_11 NZ_AZDO01000065.1_11 # 12870 # 15488 # 1 # ID=3_11;partial=00;start_type=ATG;rbs_motif=GGAGG;rbs_spacer=5-10bp;gc_cont=0.381
MLKGSKDTNTAAKTDKKEEVKPVIDEMVAKAQKALKIMDSFTQEQVDHIVHQMAIAGLNA
SFKLAKLAYEETGRGLVEDKVIKNMYSTEEIWHSIKRDKTVGIIEDDKEHRLIKVAEPLG
VLAGVTPVTNPTSTAMFKSLIALKTRNPIIFGFHPQAQKCSVAAAKVMLKAAVDAGAPED
VIQWIEKPSIEATSYLMNNDGVASVLATGGPGMVKAAYSTGKPALGVGPGNGPAYIEKTA
NIKRAVNDIMISKTFDNGMVCAAENSAIIDADIYDEVKSLFEKNKVFFIKKADYKILADA
MFRPEGGVKGPIAGQSALNIAKLAGIKVPADTKVLGVELSKVGPDEPLSAEKLSPVLSVF
KVAGHKEGFEKADELLHFGGLGHTVGIHTMDEDLATEFGIKMKASRVLVNTPAAIGGIGN
LYNEMIPSLTLGTGSWGKNSISHNVSSFDLLNIKTIAKRRNNMQWIKQPRVYYEKTSVRY
LEDLEGMKRAFIVCDPVMVQLGFVDTITDELKRSKVNVEYSMFSDVDNIVTTDVVKRGVT
QMNLFKPDTIIALGGGTTMETAKDMWLFYEHPDVDLFGAKQGFIDIRKRTYKFPKPEKAQ
FVAIPTTFGGGDQVTPFSSIIDTKTGTKYPIADYALTPDVAIIDSQFVETMPKDIMAESG
MDVLTNAVESYVANMASDYTRPYALQAIKLVFDNLEKAVAGDKDAQAEMHNASTLAGLSY
GNAFAGVAHSITDVLTNVYGIRHGLASIIALPQVINYNFEQPTKMTMWPAYESFRADSDY
AAMASYIGLSGKDERALKDALVKKIVDLAHAVGIKLSLKDNFIDKKDFDSKLDDLAEATF
GDQFSFTNPKEPLISELKQVLEDVYVGKGIEK*
>RS_GCF_001435525.1+NZ_AZDP01000033.1_11 NZ_AZDP01000033.1_11 # 11554 # 14172 # -1 # ID=107_11;partial=00;start_type=ATG;rbs_motif=GGAGG;rbs_spacer=5-10bp;gc_cont=0.506
MLKNVKENSKATPKETTETVDQMIDRLTAKAHDALCAMDDFNQEKVDHIVHQMAIAGLDQ
HMALAKAAFEETGRGVMEDKAIKNMFATEEIWHTIKKDKTVGIIKDDRERQLITVAEPLG
ILAGVTPVTNPTSTTLFKSLIAVKTRNPIIFAFHPQAQKSSVMAAKVVRDAAIAAGAPEG
VIQWIEKPSLEATTALMNHPMVASVLATGGPGMVKAAYSTGKPALGVGPGNGPAYIEKTA
NIKRAVYDIVLSKTFDNGMVCASENSAVIDHEIYADVKKEMEARGVFFIKKSDEKALADA
MFVPNGGVKGPIAGMSAQKIADLAGIKVPETTKVLAAEITGVGPKYPLSREKLSPVLSVY
KAKSQEDAFKLCDELLHFGGLGHTAGIHTMNDDLATEFGIKMKASRVLVNTPSAVGGIGN
IYNEMVPSLTLGTGSWGKNSVSHNVSSFDLLNIKTIAKRRNNMQWIKLPRVYFEKTSVRY
LDDMPGVKRVFLVTDPAMVELGYIDTVLNELKRQPNGIEYSLFSDVEPDPTTDTVNRGVA
QMRTFKPDTIVALGGGSAMDAAKNMWLFYEDPEASFFGAKQKFLDIRKRAYKFNKPHKAQ
FVAIPTTSGTGSEVTPFAVITDSKTHVKYPLADYALTPDVAIVDSQFIETVPKRTVAYSG
LDVLTHAIESYVSNMASDYTRPWSLQAIKLVMDNLTNSYNGDITAREEMHNASTLAGMAF
ANAFLGVDHSIAHKLGGEFGLPHGLAIAITLPHVIRYNFKEPTKLSMWPKYESFRADEDY
AQIARYLGLPGTTKEELKEALVKKITDLAHSVDVTLSLKANGVDKAHFDKVVDHLAELAF
EDQCTTANPKEPLVSELKQIMLDEYDGKNVEK*
>RS_GCF_001435575.1+NZ_AZEA01000016.1_11 NZ_AZEA01000016.1_11 # 11634 # 14252 # -1 # ID=8_11;partial=00;start_type=ATG;rbs_motif=GGAGG;rbs_spacer=5-10bp;gc_cont=0.444
MIDNKAKETKSAKAETTDVDTMINGLVSKAQKALEIMDSFDQEKVDHITHQMVMAGQDKH
MDLAIMAYEETGRGVAEDKAIKNMYATEEIWHSIRDHKTVGVIKDDKERQLITVAEPLGV
LAGITPVTNPTSTTLFKSIISMKTRNPIIFSFHPQALKSSIAAAKIVRDAAIAAGAPEGC
IQWIEEPSIEATNKLINNPGVASTLATGGPGMVKAAYSTGKPALGVGPGNGPVYIEKTAN
ILRAVNDLVLSKTFDNGMICATENSAVIDTDIYAEVKKQLVKNGVFFVEKKDQAKLAEAM
FNPKTCAVKGPIAGKSAKVIAKLAGIKVPDNTKVLAAEITGVGPKYPLSAEKLSPVISIY
KSKNHEEGFKICDELLHFGGMGHTAGIQTLDDDLALKFGEQMKAARVLVNTPGGFGGLGN
LYNEMTPSLTLGTGSWGANSISHNVTDYDLLNIKTIAKRRNNMQWIKLPRVYFEKTSVRY
LMDMPGIKKVFIVTSPEMVEFGYVDKVLDELKRRPDGVEYSLFSSVEPDPTTDTVEKGVR
QMNAFKPDTIIALGGGSPLDAAKNMWLFYEDPKTSFFGAKQKFLDIRKRAYRFNKPKKAQ
MIAIPTTSGTGSEVTPFAVITDSKTHVKYPLADYALTPDVAIVDPQFVETVPKGNIAASG
LDTLCHGIESFVSTMASDYTRPLSLQAIKLVFDNLADSYNGNMHAKEEMHNAATLAGMAF
ANAFLGITHSVAHKLGGEFGLTHGIAIAITMPHVIRYNAKLPEKIAAWPKYEYFRANKDY
AEIARYVGIQGKNDDELIEGLVQKIIKLAHEVGVTLSLKAWGVDKAKFDAAVDRLSVLAY
EDQCTTANPKEPLIADLKQIMIDDYEGTNVEK*
>RS_GCF_001435585.1+NZ_AZEC01000003.1_147 NZ_AZEC01000003.1_147 # 156088 # 157515 # 1 # ID=25_147;partial=00;start_type=ATG;rbs_motif=AGGAG;rbs_spacer=5-10bp;gc_cont=0.498
MTVALKKVYNADQNVATEVNDLVAQAQHAFKEYQQFDQAQVNAICQAVVNAAIAHSRALA
FLAWKETGRGNAEDKAIKNIYASQYIWNNIKDDKTVGKIAEDPVHGLTTYAEPLGVVAGV
TPVTNPTSTVIFKILMALKTRNAIIFGLHPQAQQCGAATIKVLSQAATNAGAPENLIQYI
HQPSIEATSALMNNPQVAIVLATGGPGMVKAAYSTGKPALGVGPGNAPAYIEKSADVHAA
VSDIMLSKTFDNGMICASENSIVIDADIEDKVKAEFTKQGAYFVPAEDVQKLSDAVIDPE
RHTVRGPIAGQSAEKIAKLAGIKVPAGTKVLIAAISGIGVNYPLSGEKLSPVLSMYRANN
EQAAFNICLALLNYGGLGHTAALHTKNKQVIADFGQKMPACRILVNQPASLGGIGGLFNA
LTPSLTLGTGSYGKNSISHNLSDKDLLNIKTVATPTRHPNDLINELRGVIRRQQL*
>RS_GCF_001435585.1+NZ_AZEC01000005.1_39 NZ_AZEC01000005.1_39 # 39108 # 41726 # 1 # ID=47_39;partial=00;start_type=ATG;rbs_motif=GGAGG;rbs_spacer=5-10bp;gc_cont=0.478
MLETAKKNQTVKELTPSVDEMINSLVDNAHEALKVLETFDQEKIDYIVHEMAIAGLNAHM
RLAKMAVEETGRGVYEDKAVKNMFATEEIWHAIKDDKTVGVIEDDQQHQIMKIAEPVGVI
AGVTPVTNPTSTTMFKALISIKTRNPIIFAFHPKAQKCSAEALEVIKKAAIAAGMPADAL
SYIPTPSIDATKALMNHPGVATVLATGGPGMVKSAYSTGKPALGVGAGNVPAYIEKTANI
RQAVNDIVLSKSFDNGMICASEQAAIVDADIYDEVKAEFIRQGAYMVKKDEIDKLSKVVI
NAERHSVNPDVVGKSANTIAEWAGLKVPKGTPVLVAEINGVGDEYPLSREKLSPVLALLK
AKDHEDGFKKAEEMLELGGMGHSACIHTDDDDLIVQYGLRMKACRILVNSPSSVGGIGDL
YNNMIPSLTLGCGSYGMNSVSHNVGTVDLLNVKTVAKRRNNLQWVKLPPKIYFEKNAVNY
LEKMQNISRVFIVADHGMEKLGYVKIVEDVLKLRHNPVQYQTFLDVEPDPSSDTVFHGQS
AMNDFKPDTVIAIGGGSVMDAAKGMWMFYQAPDSSFFRAKQKFLDIRKRTYKFPKLNDVK
LICIPTTSGTGSEVTPFAVITDSETGVKYPLADYALTPDVAIVDSKFIETVPKTVVADSG
IDVLCHAIESYVSTMASHYTRGLSLQAAKLVFDNLKKSYDGNQEAKSNMHDASTMAGMAF
ANALLGINHSIAHKLGGEYHLPHGRVIAITMPHVIRYNAKMPEKRAVWAKYNYFRADEDY
AEIARYVGLTGSSTQELVNKLADAIVKLAESVGIKMSLKDQGISKKQVDDAADRLAELAY
EDNCTITNPKEPLIADMAQIIRDEWAGPKSTF*
>RS_GCF_001435755.1+NZ_AZFI01000094.1_1 NZ_AZFI01000094.1_1 # 738 # 3419 # 1 # ID=452_1;partial=00;start_type=ATG;rbs_motif=GGAGG;rbs_spacer=5-10bp;gc_cont=0.412
MKTSEKSQSKVTIDPLDAQKKANEYTGKLVSKAVKAEEEYSTYTQEEVDKIVAAMALAGS
ENSLALAHEAVDETQRGVVEDKDTKNRFATENVYHTIKNDKTVGIIEDDVIRGSIKIAAP
LGVIAGIVPTTNPTSTVMFKAILAMKTRNAIVFSFHPQAQKCSAHAAQIVYEAAVKAGAP
KNIIQWIETPSLENTTGLIRNQNIATILATGGPGMVNAALSSGNPSLGVGAGNGAVFVDH
TARIDRAIEDLLLSKRFDNGMICATENSAVVEAPIYAEWLQKMQDRGAYLVPKKDYQKLA
DFVFNEKHGVNGKIAGKSAHWIADHAGIKMPNDKDVLMFELDRKNIGEKLSSEKLCPMIS
VYRAKDREEGVEIVCELLNYQGAGHNAAIQVGTQADPFIKEFANRTEVSRILVNQPDALG
GIGDIYTDAMRASLTLGTGSWGDNSLSHNLSTEDLLNIKTIAKRRNRPQWIRLPEDIFFE
KDSVTYLQEMPGLEKVFIVADPGMVQFGFVDKVYSQLDIRPNRVKTSLYGTVDPDPTLSQ
TIEIAKQMHQFKPDTIIAIGGGSALDAGKIARYIYEYSYDKEGFLDDYSKVSALFVKLQQ
KFMDIRKRIVTFKHQTHTKMVAIPTTSGTGSEVTPYAVITDDETHVKYPLTDYELTPEVS
IIDPRFALTVPARTVALSGLDTLSHALESYVSVMSSEFTRPWALQAIKLVFENLEDSYNY
RIEHRTKGGEKSRVNMHYAAALAGMSFANAFLGINHSLAHKTGGEFGLPHGLAISIAMKH
VIKFNGVSGKVKRTPFPRYEVYSAQKDYADIARYLGLKGKNDQELVDALCDKIDQLMKAV
GVTPTLSANGVTKEQFNGSLDKLVDLVYNDQCTAVNPRQPSLAEIKQLLQDQF*
>RS_GCF_001435775.1+NZ_AZFK01000040.1_26 NZ_AZFK01000040.1_26 # 23869 # 26484 # 1 # ID=63_26;partial=00;start_type=ATG;rbs_motif=AGGAGG;rbs_spacer=5-10bp;gc_cont=0.541
MAKQNETQVTQDPKARAEAMVDALVKKAHAALDVMQGFDQKTVDYITHQMVEAGQDKHME
LAIEAVKETGRGVVEDKAIKNMFATEEIWHHIRKHHTVGVIEDNKADELITVAEPLGVLA
GITPVTNPTSTTLFKAIIAMKTRNPIIFSFHPQALECSRHAAKIVRDAAIAAGAPEGAIQ
WIDEPSRETSTALINHPGIACTLATGGPGMVKAAYSTGKPALGVGPGNGPVYIEKSANLA
RAINDLVLSKTFDNGMICATENSAVIDKEIYAEVKAGLEANRVYFVPKQDHAKLRTTMFN
EKTGGVNGPIAGMSAMKIAEMAGIKVPADTQVLAVEVEEIGPKELLSGEKLSPVLSVYQA
QSKDDAFAKCEALLNYGGLGHTAAIQTTDMDLAREYGVAMKASRVIVNSPSGLGGIGNIY
NRMTPSLTLGTGSWGENSISHNVTDYDLLNIKTIAKRRNNMQWIKLPRIYFERDSVRYLK
DMPNINRVFIVTGPSIYAHGYVDVVVDQLKLRQNDVQYLVFSDVEADPSTKTVEKGVALM
KSFKPDTIIALGGGSPLDAAKGMWMFYEDENASFFGAKQKFLNIRKRAYRFDKPSKAQMV
AIPTTSGTGSEVTPFAVITDSETHVKYPLADYALTPDVAIVDPQFVDTVPKGNIAASGLD
VLAHAMESYVSSMASDYTRPLSLQAIKLVFQNLTKSYNGDPEARAAMHNASTLAGMAFGN
AFLGINHSIAHKLGGEFGLTHGICIAITMPHVIKFNATLPKKFSTWPKYEAFRAEEDYAT
IAKTIGLTGDSNQALIDQLCEKVKELAHSVGVTLSLKAWGVDKAHFDQVVDKLAALAYED
QCTTANPQEPLISDLKQIMIDEYDGKGVETK*
>RS_GCF_001435815.1+NZ_AZFV01000007.1_94 NZ_AZFV01000007.1_94 # 102331 # 104940 # -1 # ID=67_94;partial=00;start_type=ATG;rbs_motif=GGAGG;rbs_spacer=5-10bp;gc_cont=0.395
MLKGSKDTKVEEKEDVKPVIDAMVAKAHKALDIMDSFTQEQVDHIVHQMAIAGLNASFEL
AKLAHEETGRGLVEDKVIKNMFATEEIWHSIKRDKTVGIIEDDKEHRLIKVAEPLGVLAG
VTPVTNPTSTAMFKSLIALKTRNPIIFGFHPQAQKCSVAAAKVMLKAAVDAGAPEGVIQW
VEKPSIEATSYLMNNEGVASVLATGGPGMVKAAYSTGKPALGVGPGNGPAYIEKTANIKR
AVNDIMISKTFDNGMVCAAENSAIVDADIYDEVKSLLEKNKVYFIKKSDYKKLAEAMFRP
EGGVKGPIAGRSALEIADLAGIKVPADTKVIGVEISKVGPDEPLSAEKLSPVLSVYKVAG
HKEGFEKADELLHFGGLGHTVGIHTMDEDLATEFGIKMKASRVLVNTPAAIGGIGNLYNE
MIPSLTLGTGSWGKNSISHNVSSFDLLNIKTIAKRRNNMQWIKQPRVYYEKTSVRYLEDL
EGMKRAFIVCDPVMVQLGYVDTITDELKRSKVNVEYSMFSDVDNIVTTDIVQRGVTQMNL
FKPDTIIALGGGKTMETAKDMWLFYEHPDVDLFGAKQGFIDIRKRTYKFPKPEKAQFVAI
PTTFGNGGQVTPFSSIIDTKTGTKYPIADYALTPDVAIIDSQFVETMPKDIMAESGMDVL
TNAIESYVANMASDYTRPSALQAVKLVFDNLEKAVAGDKDAQAEMHNASTLAGLSYGNAF
AGVAHSITDALTNVYGINHGLASIIALPQVINYNFEQPTKMTMWPAYESFRADSDYAAIA
SYIGLSGKDERALKDALVKKIVDLAHAVGIKLSLKDNYIDKKDFDGRLDDLAEATFGDQF
SFTNPKEPLIAELKQVLKDVYVGKGIESK*
>RS_GCF_001435835.1+NZ_AZFX01000004.1_15 NZ_AZFX01000004.1_15 # 18426 # 21032 # 1 # ID=61_15;partial=00;start_type=ATG;rbs_motif=AGGAGG;rbs_spacer=5-10bp;gc_cont=0.448
MLKTEPKTNEVEVMINDLVVKANKALNVLEGFNQEKIDHIVHQMAIAGLNDHMKLAKMAV
EETGRGVYEDKAVKNMFATEEIWHAIKDDKTVGIIERDEDHKLVKIAEPLGVLAGVTPVT
NPTSTTMFKALIAIKTRNPIIFAFHPGAQKSSAAALDSLRVAAEEAGLPAGALSYVPTPS
IEATQKLMNHPGVASVLATGGPGMVKSAYSTGKPALGVGPGNVPSYIEASANIKQAVNDV
LLSKSFDNGMVCASEQAIIVDQEIYKEVTDELKAQHAYIATKEEVKRLSDVVIDKEKHAV
NGKIVGHSAVEIAGLAGIKVPEDTVVLIAPIDGVGDEYPLSREKLSPVLAMLKAKNHEDG
FALCQAMLELGGKGHSAAIHTTDDDLSIDFGIAMHASRILVNQPSTVGGIGDLYNNMLPS
LTLGCGSYGHNSISHNVGTFDLLNIKTVAMRRNNMQWVKLPSKIYFEKNSVNYLEKMSGL
ERVFIVGDQGMSKLGYVKKVEETLNRRETPVVYQTFVDVESDPSSNTVYKGAEMMRSFKP
DTIIAVGGGSVMDAAKGMWLFYTAPDASFWGAKQKFLDIRKRTYKFPNLDKVKLVCIPTT
SGTGSEVTPFAVITDSDTGIKYPLADYALTPSVAIVDSQFIETVPKTVVADSGLDVLCHA
IESFVSTMASHYTRGLSLQAAKLVFENLKKSWDGDKEARANMHDASTMAGMAFANALLGI
NHSIAHKLGGEYHLPHGRMITITMPHVIKYNSLVPTKRQVWAKYNYFRADEDYAEIARYI
GLKGNTTAELVDALIQAIVDLAESVGIKMSLREQGITKAQVTAAAGRLAELAYEDNCTIT
NPKEPLIADMKQIILDEYEGPVSSFSTK*
>RS_GCF_001435835.1+NZ_AZFX01000038.1_41 NZ_AZFX01000038.1_41 # 41151 # 42566 # 1 # ID=68_41;partial=00;start_type=ATG;rbs_motif=GGA/GAG/AGG;rbs_spacer=5-10bp;gc_cont=0.461
MTTATSTKTAPVDVNETINDLVSRAVAAFKQYQHFSQEQVDEICEAVVHTATSHAKELAI
LAHKETGRGNSEDKAIKNIYASQYIWNEIKDHKTVGVIERDRMNRLEKIAEPLGVIAGVT
PVTNPTSTVIFKILLALKTRNAIIFGLHPQAQECGSATCRLLADAIEKAGAPKNLIQWIH
QPSIEATSALMNHPQVNLVLATGGPGMVKAAYSTGKPAMGVGPGNAPAYIEKTANIKDAV
DDIMMSKTFDNGMICASENSIVIDREIYAEVKHTFESQHAYFVKPDEVAKLSETVIDPQR
HTVRGPIAGQSAEKIAEIAGIKVPAGTKLLIAGINGIGVNFPLSGEKLSPVLSMYVANDT
KAAFNICLGLLNYGGLGHTAVLHTTNREIIEAFGQQMPACRILVNTPGSLGGIGGLFNKL
TPSLTLGTGSYGNNSISHNLTDMDLLNIKTVAEATRRPHELINELRDIITN*
>RS_GCF_001435895.1+NZ_AZFZ01000048.1_15 NZ_AZFZ01000048.1_15 # 14334 # 16952 # -1 # ID=198_15;partial=00;start_type=ATG;rbs_motif=GGAGG;rbs_spacer=5-10bp;gc_cont=0.471
MLDNKVKAIKTAKPEKTNVDDMINKLVSKAQKALEIMDSFDQEKVDHITHAMVMAGQDKH
MELAIMAAEETGRGVAEDKAIKNMYATEEIWHSIRDHKTVGVIKNDTERQLITVAEPLGV
LAGITPVTNPTSTALFKSIIAMKTRNPIIFSFHPQAMKSSIAAAKVVRDAAIAAGAPEGA
IQWIDEPSIEATNKLINNPGVASTLATGGPGMVKAAYSTGKPALGVGPGNGPVYIERTAN
ILRAVNDIVLSKTFDNGMICATENSAVIDNEIYDEVKANFVKNGVYFVPKKEQGKLAEAM
FDPQRGSVRGPIAGKSAKAIAKLAGIKVPDNTKVLAAELTGVGKKFPLSAEKLSPVISVY
KAKSHEDAFAICEALLNFGGLGHTAAIQTTDDDIALKFGVKMKAARVLVNTPGGFGGIGN
LYNEMTPSLTLGTGSWGANSISHNVTDYDLLNIKTIAKRRNNMQWVKLPRVYFEKTSIRY
LDDMPGINKVFIVTTPGMVEHGYVDKVLDELKRRPNEIQYSLFSDVEPDPSTDTVEKGVA
QMRLFKPDTIIALGGGSPLDAAKNMWLFYEDPKTSFFGAKQKFIDIRKRAYRFNKPRKAQ
MIAIPTTSGTGSEVTPFAVITDSKTHVKYPLADYALTPDVAIVDPQFVESVPKGTVAASG
LDTLCHGIESFVSTMASDYTRPLSLQAIKLVFDNLTKSYNGDTHAREEMHNAATLAGMAF
GNAFLGITHSVAHKLGGEFGITHGIAIAITVPHVIRYNAKLPEKIAVWPKYEYFRANKDY
AEIARYVGVQGKNDEELIEGLVQKFIDLAHSVGVTLSLKAWGVDKDKFDAAVDRLSVLAY
EDQCTTANPKEPLIADLKQIMIDDYNGTNVEK*
>RS_GCF_001435935.1+NZ_AZGM01000022.1_95 NZ_AZGM01000022.1_95 # 97707 # 100346 # 1 # ID=106_95;partial=00;start_type=ATG;rbs_motif=AGGAG;rbs_spacer=5-10bp;gc_cont=0.507
MANSKKHQIEPKETEQDKQQAAEELIGGLVRKSQAAFEQLRNYTQEQVDNICQAMALAAE
EHHMDLAVDAANETGRGVAEDKAIKNIYASEYIWNNIRHDHTVGIIEDNDEDQTITIADP
LGIIAGVVPVTNPTSTTIFKSIISAKTRNTIIFSFHPQAFQSSVKTAKILQAAAEKAGAP
KDMIQWIPRCSRENTNALLQNPNIATILATGGPGLVKAAYSSGNPALGVGPGNGPAYIEK
SANIERSVYDIVLSKTFDNGMICASENSVVVDDEIYDQVKEEFKKWNCYFVKPDEMQTFS
DGFIDPERHQVRGPIAGRSANAIAGMCGLKNVPDNTKVLIAEIDGVGDDYPLSAEKLSPV
LTMYRASSRENAFDICRQLLHYGGEGHTAAIHTLDDDLATKYGLEMRASRIIVNSPSGIG
GIGNIYNNMTPSLTLGTGSYGGNSVSHNVTDWDLLNIKIIAKRRENRQWVKIPPKVYFQR
NSLKELRDIPNINRAFIVTGPGMSKRGYVQRVIDQLRLRQNETPFLVFDDVEEDPSTNTV
EKGVAMMNDFKPDTIIALGGGSPMDAAKTMWMFYEHPETSWYGVMQKYLDIRKRAYQIKK
PEKSQLIGIPTTSGTGSEVTPFAVITDSKTHVKYPLADYALTPNIAIVDSQFVETVPAKT
TAYTGLDVLCHATESYVSVMATDYTRGWSLQTIKGAMEYLPKSVKGDKLARRKMHDFSTM
AGMAFGQAFLGITHSLAHKMGGAFGLPHGLLIAIAMPQVIRFNAQRPQKLALWPHYETYH
ATKDYADIARFIGLQGKNDEELADAYAQKYIDVAHECGVTLSLKANGVTREEFDKVVDQL
AVLAYEDQCTTTNPVEPLVSQLKELLERCYEGTGVEDNN*
>RS_GCF_001435955.1+NZ_AYYT01000015.1_1 NZ_AYYT01000015.1_1 # 376 # 3033 # 1 # ID=7_1;partial=00;start_type=ATG;rbs_motif=AGGAGG;rbs_spacer=5-10bp;gc_cont=0.378
MVNKTNNKEEDARVYTDGLVEKALKAEQEYSTFSQEQVDKIVAAAALAGSEAALILAHEA
VDETGRGVVEDKDTKNRFATENVYNTIKNDKTVGVIEEDKIKGEVKIAAPLGVLAGIVPT
TNPTSTAMFKSLLALKTRNAIVFAFHPQAQKSSAHAAKIVYDAAVKAGAPKNIIQWIEEP
SLEKTTALIQNPKIASILATGGPGMVNAALKSGNPSMGVGAGNGAIYVDHTAHLDRAVED
LLLSKRFDNGMICATENSAVVEAPIYDEWLKKMEEKGAYVVPKKDYKKIEDFVFNDRHGV
NGPVAGKPARWIAEQAGVELPEGKDVMLFELSAKNIGEKLSSEKLSPLLSVYKAKDREDG
IKTVAALLDYQGAGHNAAIQIGSQSDPFVKEFGDRTKAARILVNQPDSIGGIGDIYTDGL
RASLTLGTGSWGKNSLSHNLSTSDLLNVKTVAKRRNRPQWVRLPEKIYYEKNAISYLQDE
TEDINRAFIVADPGMVKFGFVDKVYDQLAARENEVKTALYGTVRPDPMLGQTIEIAQQMA
QFEPDTVIAIGGGSALDATKIARYIYEYSLDQEPGFLDSYEKVSEVFKELQQKFVDIRKR
IVKFHHAKKTRMFAIPTTSGTGSEVTPYAVITDDNTHVKYPLTDYELTPQVSIVDPEFVM
TVPKRTVALSGLDSLSHALESYVSVMASDFTRPWSMQAIKLVFENLEASYNYDPKHPTLE
GEKARENMHYAATLAGMAFANAFLGINHSIAHKTGGEFGLPHGLAISIAMQHVIKFNGAS
GRVKRTPFPRYEVYRAQKDYADIARALGLKGNSDAELVDALCNKINNLMKKLDVEPKLSA
NGVTKEQFEKALDKMVDRVYDDQCTTANPRQPYLEEIRQLLIDQF*
>RS_GCF_001435975.1+NZ_AYYR01000009.1_42 NZ_AYYR01000009.1_42 # 41040 # 43670 # 1 # ID=124_42;partial=00;start_type=ATG;rbs_motif=GGAGG;rbs_spacer=5-10bp;gc_cont=0.477
MLKEMNQDKNQKTTTKTTKEETVDQMIDRLTANAHDALCAMDDFSQEKVDHIVHQMAIAG
LDNHMKLAKLAFEETGRGVTEDKAIKNMFATEEIWNSIKNDKTVGIINDDRERQMITVAE
PLGILAGVTPVTNPTSTTLFKSLIAVKTRNPIIFGFHPQAQKSSVEAARIVRDAAVAAGA
PEGVIQWIDKPSLEATSALMNHPMVASVLATGGPGMVKAAYSTGKPALGVGPGNGPAYIE
KTANIKRAVNDIVLSKTFDNGMVCASENSAVIDADIYDDVKKEMQDRKVFFIKKNQQKAL
AEAMFDEKRGGVKGPIPGMSAVAIAKMAGIDVPEDTKVLAAEINVVGPKNWLSAEKLCPV
ISIFKSADHKEGFSICNDLLHFGGLGHTAAIHTMDDDLATEFGIKMKASRVLVNTPSAIG
GIGNIYNEMIPSLTLGTGSWGKNSISHNVSSFDLLNIKTIAKRRNNMQWIKLPRVYFEKT
SVRYLNSMPGVQRVFIVASPAMISHGYVDKVLGELKRRSNEIQYQLFSVTESDPTTDTVE
KGTEQMNNFNPDTIIALGGGSPMDAAKGMWLFYEHPDASFFGAKQKFLDIRKRTYQLEKP
AKAQFVAIPTTSGTGSEVTPFAVITDSATHVKYPLADYALTPDVAIVDSQFVETVPKKTV
AYSGLDTLTHAIESFVSNMASDYTRPLSLQAIKLVFENLTASYNGDIDAREKMHNAATLA
GMAFANAFLGVDHSIAHKLGGEFGLPHGLAIAITLPHVIRYNFKEPRKLTMWPKYEYFRA
DEDYAEIARYIGLTGKNKEELKEALVNKIIDLAHSVDTTLSLKANGVDKKHFDASVDKLA
ELAYEDQCTTANPKEPLIGELRQIMIDEYDGKGVEK*
>RS_GCF_001435995.1+NZ_AYYQ01000008.1_20 NZ_AYYQ01000008.1_20 # 24122 # 25498 # 1 # ID=9_20;partial=00;start_type=ATG;rbs_motif=GGAGG;rbs_spacer=5-10bp;gc_cont=0.380
MTEVNEMINNLVKKANVALKEMSAFDQEKVDKIVDAMVQAGLEHSVELGNLAYSETGRGV
AHDKAIKNVFAAGQVGESIKNHKTVGIIDENKEDKTITVAEPLGVLAGITPVTNPTSTTI
FKSILSMKTRNAIVFSFHPQAMKSSAKAAEIVRDAAVAAGAPKDCIQWITEPSIEATNQL
INNPGIASTLATGGPAMVKAAYSTGKPALGVGPGNGPLYIEKSADVDAAVKDVVASKTFD
NGMICATENSLIIDNDIYEEIKQKLQASGVFFVKSADQAALAEAMFNPETGGVKGPIAGA
KATKIAKMAGIEVPEDTKVLAAELDGIGHDYLLSGEKLSPVVSVYKANDQADAFDIATRL
LEYGGLGHTAAIRTEDRDVAIKFGEEMQACRILVNTPCGLGGVGAINGLAPSLTLGTGTW
GANSIDHNVNDYDLINRKVIAGCLKNDYLDSLIAKYAD*
>RS_GCF_001435995.1+NZ_AYYQ01000012.1_1 NZ_AYYQ01000012.1_1 # 87 # 2720 # -1 # ID=15_1;partial=00;start_type=ATG;rbs_motif=None;rbs_spacer=None;gc_cont=0.366
MAMLMSVVSLKKGSNNIKEDKKDIDSKINEMVEKAHKALDIMYTFDQKKVDYITHQMVIA
GLNAHMKLAEMAHEETGRGIAEDKAIKNIYATEEIWHYIRNHKTVGIVNDDKERQLITVA
EPLGVVAGITPVTNPTSTTLFKAIIAMKTRNPIIFSLHPQAIKASIETAKILQKAAVEAG
APKDAIQWIEHPSREATTALINNPGVAITLATGGPGLVKAAYSTGKPALGVGPGNGPVYV
EKTAKINRAVNDIILSKTFDNGMICATENSAIIDHEIFDDVKNQMEANGVFFVANKDVKA
LGDTMFNKETGQVNGPIAGMNAKQIAKLANIKVPDNTKVLAAVLDGVGSKYPLSGEKLSP
VLSIYKAKDKQDAFKIADELLHYGGLGHTAAIQTEDENIAKEFGVKMKACRILVNTPGGL
GGVGNLYNEMRPSLTLGTGSWGANSISHNVTDYDLLNYKTIAKRRNNMQWIKLPRVYFEK
TSVRYLYDMPGVKRVFIVASPKMVELGYVDIVLDELKRRPNEIAYSLFSDVEQDPSTNTV
DKGVNLMQSFKPDTIIALGGGSPLDAAKAMWFKYENPEADFFGAKQKFLDIRKRAYRFDQ
PKKAKFVAIPTTSGTGSEVTPFAVITDSKTHVKYPLADYALTPDVAIVDSQFVETLPKGT
IAYAGLDTLCHGIESYVSNMASDYTRPWSLQAIKMVFDNLTASYNGDQYARREMHNAATI
AGMAFGNAFLGITHSVAHKLGGAFDKPHGLMIAITLPHVIRYNFKKPEKITIWPKYESFR
ADEDYARIARFLGLPGNTNAELREALINKFIELAHSVGVTLSLKANGIDKADFENKVDGL
ADLAYQDQCTTTNPKEPLIADLKQIMIDDYNGTNVEK*
>RS_GCF_001436025.1+NZ_AZEQ01000001.1_43 NZ_AZEQ01000001.1_43 # 43980 # 46619 # 1 # ID=1_43;partial=00;start_type=ATG;rbs_motif=AGGAG;rbs_spacer=5-10bp;gc_cont=0.494
MTVKAKATVKATEKPKDKEQTAEELINGLIDKSEKALDQLRTFSQEQVDKICQNLALAAE
EHHMDLAISAAEETGRGVAEDKAIKNIYASEYIWNNIRNDKTVGIIDEDDENQMITIADP
LGVIAGVVPVTNPTSTVIFKSIIALKTRNTIIFSFHPQAFKSCLKTGQILEAAAEAAGAP
KDVIQWIPQCSRENTTALLQNPRIATILATGGPGLVKAAYSSGNPALGVGPGNGPAYIEK
SANVDRSIYDIVLSKTFDNGMICATENSVVIDDEIYDQVKEAFKKWNCYFLKPSEIPTFT
NGFIDPDRHQVRGPIAGRSANDIAEMCGLKNVPANTKVLIAELDGVGPKYPLSAEKLSPV
LTMYRAKSREDAFRICSELLAYGGEGHTAAIHTNDDELIKEYSLKMKASRIIVNSPSGLG
GIGNVYNNMTPSFTLGTGSYGSNSISHNVSDWDLLNIKKVAMRRDNPQWVQIPPKVYFQR
NSLKYLKEIPNINKAFIVTGPGMVKRGYIQRVIDQLRLRNNRVQYEIFSDIEPDPSTDTV
DKGVAWMNDFQPDTIIALGGGSPMDAAKAMWMFYEHPDTTWNGVRQKYLDIRKRAYKIGR
PKKAQFIGIPTTSGTGSEVTPFAVITNSKTHVKYPLADYALTPDIAIVDSQFVESVPANT
TAWTGLDVLTHATESYVSVMATDYTRGWSLEAIKGVMENLEASVKGDKLARKKMHDSSTI
AGLAFANAFLGITHSLAHKMGGAFDLPHGLVIAIALPQVIRFNAKRPTKLAMWPHYEDYR
ADKDYAAIARFLGLKGDTTEELVEAYVQKIIELAHKCGVTLSLKANGVKREDFDKVVDQL
AVLAYEDQCTTANPVEPLVSQLKELLERCYEGTGVETEE*
>RS_GCF_001436035.1+NZ_AYYM01000018.1_4 NZ_AYYM01000018.1_4 # 2939 # 5554 # -1 # ID=10_4;partial=00;start_type=ATG;rbs_motif=GGAGG;rbs_spacer=5-10bp;gc_cont=0.388
MVEKKQPNVEAIKKNIDDMVAKAHVALDEMSNFDQKKVDHITHAMVIAGVNAHQMLGEMA
FKETGRGVAEDKAIKNLFATEEIWNNIRNDKTVGVIEENSEEDLIKVAEPLGVLAGITPV
TNPTSTTLFKSIISMKTRNAIIFSFHPQAIKSSIKAAQIIRDAAIAAGAPKDAIQWITEP
SREATNALIQNPGVACTLATGGPGLVKAAYSTGKPALGVGPGNGPVYIEETANIPRAVND
LVLSKTFDNGMICATENSAVIDASIYDDVKEQLSLNRVYFIPDNEKQKLTDAMFDSTRLS
VKGPIAGATAQQIADMAGIKAPKDTQVLAVEMTGIGPKYPMSGEKLSPVISVYKSKNHED
AFKIVAKLLNYGGLGHTAAIQTRNDQLAVDFGVAVKASRVLVNSPAGLGGVGNLYNNMTP
SLTLGTGSWGNNSISHNVTDYDLLNIKTIAKRRNNMQWIKLPKIYFEKNSVRYLKDMPNI
KKAFIVTSPSMVKYHYVDKVLDELNARPDGVQYYIFDDIHDEPTTDIVQAGVTQMRGFKP
DTIIALGGGSPLDAAKMMWLIYENPETNFFGAKQKFLDIRKRAYRFEKPSKSQMVAIPST
SGTGSEVTPFSVITDSKLHIKYPLADYALTPDVAIIDPQFVATVPKKTIAASGLDALTHA
IESYVSVMASDYTRPLSLQAIKMIFENLTDSYNGNMEARDKMHTASTIAGMAFANAFLGI
THSIAHKLGGQFGITHGIAIAITLPHVIRYNFEKPKKIATWPKYESFRADQDYAEIARYL
GLPGSTNEELKEALVHKFIELAHSVGVTLSLKAQGVNKADLEAAATHLAELAYSDQCTTA
NPKEPLFADLKKMILEEYDGVGVETETDKEV*
>RS_GCF_001436045.1+NZ_AZER01000008.1_2 NZ_AZER01000008.1_2 # 1635 # 4262 # -1 # ID=4_2;partial=00;start_type=ATG;rbs_motif=AGGAG;rbs_spacer=5-10bp;gc_cont=0.434
MSKDKKHVETSTTKSKEQAAQEMIQGLMDRSLAAFHELRNYSQEQVDNICQAMALAAEEH
HMDLAVDAANETGRGVAEDKAIKNIYASEYIWNNIRHDKTVGIIEDNDEDQTITIADPLG
VIAGVVPVTNPTSTTIFKSIISAKTRNTIIFSFHPQALKSSIKTAKILQEAAEKAGAPKN
MIQWIPECSLEATNALLKHPDTATILATGGPAMVKAAYSSGNPALGVGPGNGPAYIEKTA
NIARSVYDIVLSKTFDNGMICASENSVVVDDEIYDQVKEEFAKWNCYFIKPDEMDTFTEG
FIDTKRHQVRGPIAGRSANAIADMCGLKNVPEHTKILIAEYEGIGDDYPLSAEKLSPVLT
MYRASSHENAFDICRQLLHYGGEGHTAAIHTLDDDLATKYGLEMRASRIIVNSPSGIGGI
GNIYNNMTPSLTLGTGSYGGNSVSHNVTDWDLLNIKVIAKRRENRQWVKIPPKVYFQRNS
LKELRDIPNINRAFIVTGPGMSKRGYVQRVIDELRLRQNETPFLVFDDVEEDPSTNTVEK
GVAMMNDFKPDTIIALGGGSPMDAAKAMWMFYEHPETSWYGVMQKYLDIRKRAYQIKKPS
KSQLIGIPTTSGTGSEVTPFAVITDSKTHVKYPLADYALTPNIAIVDSQFVETVPPKTTA
YTGLDVLCHATESYVSVMATDYTRGWSLQTIKGVMEYLPASVKGNKLARRKMHDFSTMAG
MAFGQAFLGINHSLAHKMGGAFGLPHGLLIAIALPQVIRFNSKRPQKLALWPHYETFHAT
KDYADIARFIGLQGNSDKELAEAYAEKVIDLAHQCGVTLSLKANGVSREDFDKVVDKLAV
LAYEDQCTTTNPVEPLVSQLKELLERCYEGTGVED*
>RS_GCF_001436095.1+NZ_AYYK01000025.1_67 NZ_AYYK01000025.1_67 # 65919 # 68525 # -1 # ID=21_67;partial=00;start_type=ATG;rbs_motif=GGAGG;rbs_spacer=5-10bp;gc_cont=0.387
MSKTETKTNEVSTMIEELVAKANKALDILEDFNQEQIDHIVHQMAIAGLNDHMKLAKMAV
EETGRGVYEDKAVKNMFATEEIWNSIKNNKTVGVIEKDEDHKLVKIAEPLGVLAGVTPTT
NPTSTTMMNALIAIKTRNPIIFAFHPAAQKCSAAALDCIRVAAEEAGLPEGALAYVSTPS
IEATQTLMNHPGVASVIATGGPGMVKAAYSTGKPALGVGPGNVPSYIEKTANIKQAVNDT
LVSKSFDNGMVCASEQAIIVDHEIYNDVLAELKAQHAYVANEEEVKRLTEVVIDPVKHAV
NGKIVGHSAIEIAGLAGITVPNDTVVLVTPIDGVGDEFPLSREKLSPVLAMVKAKDHKDG
FALCQAMLELGGKGHSAAIHTADEDLSIDFGTKMHASRILVNQPSTFGGIGDLYNNMIPS
MTLGCGSYGHNSVSHNVGAFDLLNIKTVAMRRNNMQWVKLPSKIYFEKNSVNYLEKMEGL
KRVFIVGDQGMAKLGYVKKVEDTLNRRQEPVIFQTFVDVEPDPSSDTVYKGAEAMRSFKP
DTIIAIGGGSVMDAAKGMWLFYSHPDASFWGAKQKFMDIRKRTYKFPTMDDVKLVCIPTT
SGTGSEVTPFAVITDSETGIKYPLADYALTPNVAIVDAQFIETVPKTVVADSGLDVLCHA
IESFVSTMASHYTRGLSLQAAKLVFDNLKKSYEGDKEARANMHDASTMAGMAFANALLGI
NHSIAHKLGGEYHLPHGRVITITMPHVIKYNSLVPTKRQPWAKYNYFRADEDYAEIARYV
GLKGNTTEELVDALIKAIVELAESVGIKMSLKAQGVTKEQVTSAAERLAELAYEDNCTIT
NPKEPLIADMKQIILDEYEGPKSSFAKK*
>RS_GCF_001436115.1+NZ_AYZQ01000004.1_157 NZ_AYZQ01000004.1_157 # 136883 # 139495 # 1 # ID=7_157;partial=00;start_type=ATG;rbs_motif=GGAGG;rbs_spacer=5-10bp;gc_cont=0.487
MLKPVTETEVKSVDVDQMIDELVTNAHRALDEMRHFDQAKIDHIVHQMAIAGLDQHMELA
KLAVEETGRGVYEDKAIKNMFATEEIWHSIKDNKTVGIISEDKERQIVQIAEPIGVIAGV
TPVTNPTSTTMFKAEISIKTRNPIIFAFHPSAQKSSAKALEVIRTAAEAAGLPKGALQYI
EVPSMDATKALMTHPGIATILATGGPGMVKSAYSSGKPALGVGAGNAPAYIEATANIKQA
VNDLILSKSFDNGMICASEQAVIVDDSIYKEVRAEFAAQGAYLVKPKEIKQLESTVINLE
KGAVNPKVVGQSANTIAEWAGLAVPADTPILVAEIKDVGADYPLSREKLSPVLAMIKASG
HDDAFKKAEAMLDLGGLGHTAVIHTKDDELALKYADTMQAGRILVNTPSALGGIGDLYNE
MIPSLTLGCGSYGGNSISHNVGTVDLLNIKTVAKRRNNMQWMKLPPKIYFEKNSVRYLEK
MEGLKRVFIVGDRGMEKLGYIKTVEDVLANRSEPVQVQTFVDVEPDPSTDTVYKGAQMME
DFQPDTIIAIGGGSVMDAAKGMWLFYDAKDADFFGAKQKFLDIRKRTYKFPKLTNSQLVC
IPTTSGTGSEVTPFAVITDSKTHIKYPLADYALTPDVALVDSQFIESVPPVVVADTGLDV
LAHATESYVSVMATDYTRGLSLQAIKLVFDNLEASYKGDLEAKARMHDASTIAGMAFANA
LLGINHSIAHKLGQEFHLPHGRCIAITMPHVIRFNASQPKKRAIWAKYNYFRADEDYATI
ARYLGLKGNTTAELVEAYVQAIIDLAQRVGIKMSLKEQGISKSQCDQTVDQLAELAYTDN
CTVTNPQEPLIRDLKNIILAEYNGPEVADY*
>RS_GCF_001436215.1+NZ_AYYP01000001.1_17 NZ_AYYP01000001.1_17 # 22351 # 25035 # -1 # ID=69_17;partial=00;start_type=ATG;rbs_motif=GGAGG;rbs_spacer=5-10bp;gc_cont=0.442
MAAKEKKVPTAEEKAAEMEKARAYTDSLVQKALKAEAEFATFTQEQVDKIVAAAALAGSE
AALMLAHEAVDETGRGVVEDKDTKNRFATENVYHAIKNDKTVGIIEEDKTKGEVKIAAPL
GVLAGIVPTTNPTSTAMFKSIITLKTRNAIVFAFHPQAQKCSAHAAKIVYDAAVAAGAPK
DIIQWIETPSLANTTALIQNPKIASILATGGPGMVNAALKSGNPSLGVGAGNGAIYVDHT
AHLDRAVEDLLLSKRFDNGMICATENSAVVEAPIYDEWLKKMQEKGAYLVPKKDYQKIAD
FVFNDRHGVNGPVAGMPAKWIAEHAGVDLPAGKDVMLFELDEKNIGEKLSSEKLSPLLSV
YKAKDRENGVQIVAKLLDYQGAGHNAAIQIGSQADPFVTEFGDRTKAARILVNQPDSIGG
IGDVYTDALRASLTLGTGSWGKNSLSHNLSTADLLNVKTVAKRRNRPQWVRLPEKIYYEK
NAISYLQDEYEDINRAFIVADPGMVQFGFVDKVYAQLEVRNNEVKTAIYGTVRPDPTLGQ
TIEIAKQMAQFKPDTVIAIGGGSALDAAKIARYIYEYSLDQEPGFLESYEAVSELFTRLQ
QKYLDIRKRIVKFHHSTNTKLFAIPTTSGTGSEVTPFAVITDDHTHVKYPLADYELTPQV
AIVDPEFVMTVPKRTVALSGLDSLSHALESYVSVMASDFTRPWALQAIKLVFENLETSYK
YDPKHPTLEGETARENMHYAATLAGMSFANAFLGINHSLAHKTGGEFGLPHGLAISIAMQ
HVIRFNGASGNVKRTPFPRYEVYRGQKDYADIARYLGLKGKDDAELVEALCAKIAELMKA
LDVEPKLSANGVTKEQFDKSLDKLVDLVYNDQCTPANPRQPYLSEIRQMLIDQF*
>RS_GCF_001436225.1+NZ_AYYO01000037.1_15 NZ_AYYO01000037.1_15 # 19488 # 20903 # 1 # ID=39_15;partial=00;start_type=ATG;rbs_motif=AGGAG;rbs_spacer=5-10bp;gc_cont=0.559
MPETATVEPQTSAEDQINDLVAKAQLAFDAYQSYTQEQVDAICQAMVTAAAAHAKELATL
AYKETGRGNAEDKTIKNIYAAQYIWKQIKNDKTVGTIEVDEAKKIEKIAEPLGIIAGVTP
VTNPTSTVIFKILLALKTRNAIIFSLHPQALQCGVATARLMAQAAVDAGAPANLVQWISH
PSIEASNALLQHPGVSIVLATGGPGLVKAAYSTGKPALGVGPGNAPAYIEKTANVKSAVT
DIMLSKTFDNGMICASENSIVVDREILSEVKDEFTKQGAYFVPEADLQKLSDAVIDPQRH
TVRGPVAGQSAEKIAELAGIKVPAGTKLLIGKLDGIGTNFPFSGEKLSPTLSMYVANTTD
AAMNMCLGLLNYGGLGHTAVLHTQDNNIVDRFGHEMPACRILINTPGSLGGIGGLFNGLT
PSLTLGTGTYGKNSISHNLSTGDLLNIKYVSRPTRHPIEFINELRALVQAR*
>RS_GCF_001436255.1+NZ_AZEI01000032.1_11 NZ_AZEI01000032.1_11 # 15352 # 17976 # 1 # ID=47_11;partial=00;start_type=ATG;rbs_motif=GGAGG;rbs_spacer=5-10bp;gc_cont=0.445
MIENKVAEKKAPKTEGKTDVDTMINGLVSKAQKALKIMDSFDQEKVDHITHEMVMAGQDK
HMELAQMAYDETGRGVAEDKAIKNMYATEEIWHSIRNHKTVGVIKDDKERQLITVAEPLG
VLAGITPVTNPTSTALFKSIISMKTRNPIIFSFHPQALKSSIAAAKVVRDAAIAAGAPEG
CIQWITEPSIEATDKLINNPGVASTLATGGPGMVKAAYSTGKPALGVGPGNGPVYIEKTA
NILRAVNDLVLSKTFDNGMICATENSAVIDTEIYDEVKAQLVKNGVYFVPKNEHQKLSDA
MFDPKRGSVRGPIAGKSAKGIAKLAGIKVPANTKVLAAEITGVGPKHPLSAEKLSPVISV
YRAKTQQDAFDICEKLLNFGGLGHTAGIQTLDDDVALKFGIKMKAARVLVNTPGGLGGVG
NLYNEMTPSLTLGTGSWGANSISHNVTDYDLLNIKTIAKRRNNMQWIKLPRVYFEKTSIR
YLDDMPGINKVFIVTTPGMVEHGYVDTVLDELKRRPNEIEYSLFSDVETDPTTDTVEKGV
RQMRAFQPDTIIALGGGSPLDAAKNMWLFYEDPKTSFFGAKQKFIDIRKRAYRFQKPRKA
QMIAIPTTSGTGSEVTPFAVITDSKTHVKYPLADYALTPDVAIVDSQFVETVPKGTVAAS
GLDTLCHGIESYVSTMASDYTRPLSLQAIKLVFENLTKSYNGDTHAREEMHNAATLAGMA
FGNAFLGITHSVAHKLGGEFGITHGIAIAITVPHVIRFNAKLPEKIAVWPKYEYFRANKD
YADIARYIGIQGKNDEELIEGLVQKFIELAHSVGVTLSLKAQGVDKAKFEASLDRLATLA
YEDQCTTANPKEPLIADLKQIMIDDYDGKDVERD*
>RS_GCF_001436275.1+NZ_AZEH01000034.1_150 NZ_AZEH01000034.1_150 # 150460 # 153150 # -1 # ID=36_150;partial=00;start_type=ATG;rbs_motif=GGAGG;rbs_spacer=5-10bp;gc_cont=0.419
MTVTKTVKKALLPEEKEKRYEHAEIYTNKLVEKALTAERLYATYSQQKVDKIVAAAALAG
SEAALMLAHEAVDETQRGVVEDKDTKNRFATENVYNTIKDDKTVGIVGEDKVSGKVEIAA
PLGVLAGIVPTTNPTSTAMFKTLLALKTRNAIIFAFHPQAQRCSVHAAKILYEAAVEAGA
PKDIVQWIETPSLENTTALIHNPKIASILATGGPGMVNAALKSGNPSMGVGAGNGASFVD
HTANLDRAVEDLLLSKRFDNGMICATENSVVVEEAVYTSWMEKMLAKGAYLVPKKDYKKV
EDFVFNDRHGVNGPVAGKPASWIAAQAGIELPADKDVLLFELNPKKIGEKLSSEKLSPLL
SVYKAKDRQAGIEIVSALLNYQGAGHNAAIQIGSQTDPFINEYADKTKAARILVNQPDSI
GGIGDIYTDALRPSLTLGTGSWGKNSLSHNLSTKDLLNVKTVAKRRNRPQWVRLPEKIYY
EKNAITYLQDMVENIKRAFIVADPGMVQFGFVEKIFDQLNMRKKPVETSMYGTVRPDPTL
GQTIEIAKQMAQFKPDTVIAIGGGSALDAAKIARFIYEYSLEQEPGFLDSYEKVSELFTR
LQQKFIDIRKRIVKFHHQLETQLVTIPTTSGTGSEVTPYAVITDDRTHVKYPLTDYELTP
QIALVDPEFVMTVPKRTVSWSGLDTLSHALESYVSVMASDFTRPWSLQAIKLVFENLEDS
YKFDAAHPTARGEKARENMHYAATLAGMAFANAFLGINHSLAHKTGGEFGLPHGLAISIA
MQHVIHFNGVAGKVKRTPFPRYEVYRGQKDYADIARFIGLQSGNDAELVDQLCQKIDQLM
KSVGVTPKLSANGVTKEHFERALDKLVDLVYNDQCTPANPRQPSLSEIRQLLIDQY*
>RS_GCF_001436295.1+NZ_AYYY01000014.1_8 NZ_AYYY01000014.1_8 # 7000 # 9609 # -1 # ID=28_8;partial=00;start_type=ATG;rbs_motif=GGAGG;rbs_spacer=5-10bp;gc_cont=0.445
MVVKAETKQENNVEDMINKLVSAGHVALDALDGFDQEKIDHIVHQMAMEALDHHMELAKL
AVEETGRGVVEDKAVKNIYASEYIWHSIKNDKTVGIIKDDKERQLVTVAEPLGVIAGITP
VTNPTSTTIFKSLLAVKTRNPIIFAFHPQAQKCSVAAAKIVLKAAVEAGAPENIIQWIET
PSLEATTGLINNDGVASVLATGGPGMVKAAYSTGKPALGVGPGNGPVYIEKTANIKRAVN
DILLSKTFDNGMICASENSAVIDDEIFDAVTAEFKAHNAFFVAKKDQKALRDAMFDPKRG
GVKGPIPGMSAYDIAKMAGITVPKETKILVTEISEVGPQELLSAEKLCPVLSIYHAKGQD
NAFELCDALLHFGGLGHTAAIQSEDDDVIMKFGIQMKASRVIVNTPSALGGIGNMYNEMI
PSLTLGTGSWGKNSISHNVSSFDLINVKTIAKRRNNMQWVKLPKVYFEKTSVRYLEDMED
INKVMLITGPSMVKYGYADIVVNELKRRPNGDKIQYEIFSDIEPDPSTNTVTRGLNQIRE
FQPDTIIALGGGSPLDAAKAMWLFYEHPESSFFGAKQKFLDIRKRTYKLECANKAKFVAI
PTTSGTGSEVTPFAVITDSDTHVKYPLADYALTPDVAIVDSQFIQTVPKKTIAESGLDVL
AHATESFVSALASDYTRPLSMQAAKLVFDNLEASYNGDAHAREEMHNASTLAGMAFGNAF
LGINHSVAHKLGGEFGLAHGLCIAITYPHIIRYNASEPQKFQAWPKYEYFRANKDYADLA
RYVGVNGSTDEELIEGLIQKFIKLAHAVGIKLSLKANGVKKADFDKAIDNGMAELAYEDQ
CTTANPKEPLIADLKQIMIDDFDGKGVEK*
>RS_GCF_001436305.1+NZ_AZFO01000029.1_16 NZ_AZFO01000029.1_16 # 17412 # 20039 # -1 # ID=28_16;partial=00;start_type=ATG;rbs_motif=GGAG/GAGG;rbs_spacer=5-10bp;gc_cont=0.394
MAKTQQKETLTEEEKKKQIYDMVDNLVKKSHVALDQMANFTQEQVDKICEAVATAGEQNA
YPLAKMAVEETKRGVVEDKTTKNMYASENIWNSLRHEKTVGVIDEDKELGLTKIAEPKGV
IAGVTPVTNPTSTVIFKAMLALKTRNTIIFGFHPQAQKCCVETGKIIRAAAVAAGAPADA
VQWIEEPSLDATTDLMNNPGVQTILATGGPGMVKAAYSSGKPAIGVGPGNGPSYIEKSAN
IDRAVYDIVLSKNFDNGMVCASENSVVVDTEIYDRVKEEFKKWNCYFLNKEEIKKFEEHF
IDPRRGTVAGPVAGKSAYDIAKLCGVDVPKTTKVIVAEYKGVGRKFPLSAEKLSPVFTLY
RAKDHDDAFRICTELLNYGGRGHTAGLHSSDKKVIDEFAMKMDACRILVNSPAALGGIGD
LYNNMLPSLTLGTGSYGANTFSHNIGARDLLNIKTVAMRRDNMQWVKVPSKTYFEHNAAN
YLRHMPNVNRFFIVTDEGVADQGFADEITDIISKRRGQKEYEVFKAVTLDPNTDVIKDGV
HRMNIFKPDVVIAIGGGSVMDAAKVMRLFYENPDMKFEEAYQKFLDIRKRVVRFPKINGV
ELVCIPTTSGTGSEVSPIAVISDAKTGIKHTLCDYALTPDVSIVDDQFVQEMPKRLIAWS
GFEALGHAIESYVSTMATDFTRGWSLEAIKIIFANLKNSYDGDLAARKQMHDAATIAGMA
YSNAFLGLEHSIAHTVGSTFDIPSGVSDAIALPQVIRFNSKRPEKLAMWPHYSVYRADKD
YADIAKAIGLTGSSKEELIEGLVQKIIDLAQSVGIKMAYKDYGVDQNDFEKKVDQLAVEA
YGDQNTVTNPSAPLISEIAQLMRDSYEGKDISINK*
>RS_GCF_001436375.1+NZ_AZGA01000005.1_84 NZ_AZGA01000005.1_84 # 93238 # 94653 # -1 # ID=85_84;partial=00;start_type=ATG;rbs_motif=GGA/GAG/AGG;rbs_spacer=5-10bp;gc_cont=0.460
MQNIKEKETLVNLPVENMINIMVDRSQEAFRTLKTFDQAKIDKICAAVADTARRHAKSLA
TLAYKETGRGNANDKAIKNLYASQYIWNQIKDDKTVGIIEDDKANGIQKVAEPLGVVAGV
IPVTNPTSTVIFKILLALKTRNTIIFGLHPQAQTCGSATCRLLQTAAEQAGAPKNAIQWI
PQPSIEATDKLMNHPGVAIVLATGGPAMVAAAYSTGKPALGVGPGNAPVYIEKSADTKAA
VTDIMTSKTFDNGMICASENSVVVERANYDAVKKEFKKQGAYFVPEKDVEKLSEAVIDPK
RHTVRGPIAGQAATKIAELAGIKVPADTKLLIAEINGIGTNFPLSGEKLSPVLTMYEAND
RRDAFNLCLALLNYGGLGHTAVLHSKDNDCIEAFGEQMPACRILINTPGSLGGIGGLFNK
LTPSLTLGTGSYGKNSISHNLTDMDLLNIKSISRATRHPLELIAELRDLFA*
>RS_GCF_001436375.1+NZ_AZGA01000070.1_32 NZ_AZGA01000070.1_32 # 29904 # 32528 # -1 # ID=14_32;partial=00;start_type=ATG;rbs_motif=GGxGG;rbs_spacer=5-10bp;gc_cont=0.436
MLNVDKKDKATQPGTVNVQEMVDGLVKDAQAALKIMHGFDQEKVDSIVHEMAIAGLNKHM
YLAKLAVEETGRGVYEDKAVKNMFATEEIWHAIKDDKTVGVIEDDREKEIIKIAEPVGVI
AGVTPVTNPTSTAMFKAMIAIKTRNPIIFAFHPGAQKSSAAAVDIIKEAAVKAGLPAGAL
SYIPTPSIDATKTLMNHPGVATVLATGGPGMVKSAYSTGKPALGVGPGNVPAFIEKTADV
KQAVNDIMLSKSFDNGMICASEQAAIVEAPIYKAVKEEFAAQGAYMVKPSELQKLSDTVI
DPEKHAVNPKIVGHSAIEIANLAGIKVPKGTQVLVAEIDGVGDQYPLSREKLSPVLALLK
AKDVQAGFKLSEAMLDLGGAGHSAVIHTSANNNDLMVEFGIRMHACRILVNSPSSVGGIG
DLYNNMIPSLTLGCGSYGRNSISHNVGTFDLLNIKIVAKRRNNMQWVKLPPKIYFEKNAI
NYLEKMQDIKRAFIVGDHDMEKFGYVKIIEDALMNRKEPVQFESFLDVEPDPSTDTVYKG
TEMMRTFKPDTVIAIGGGSCMDAAKGMWMFYQAPESSFFKAKQKFLDIRKRTYKFPKLDD
VKLICVPTTSGTGSEVTPFAVITDSETGVKYPLADYALTPDVAIVDSQFIQSVPKTVVAD
SGLDVLCHAIESYVSTMASNYTKGLSLQAIRLVFENLKQSYDGDPAAREHMHDASTMAGM
AFANALLGINHSIAHKLGGQYHLPHGRMIVITMPHVIHYNAKTPEKRAIWAKYSYFRADQ
DYADIARTIGLQGKNNAELVDALCNAIVDLAESVGVKMSLKDQGISKADVEKNADQLAEL
AYEDNCTITNPKEPLIADMAQIIRDEWAGPKSSF*
>RS_GCF_001436395.1+NZ_AZGJ01000013.1_8 NZ_AZGJ01000013.1_8 # 7407 # 10022 # 1 # ID=35_8;partial=00;start_type=ATG;rbs_motif=GGAGG;rbs_spacer=5-10bp;gc_cont=0.431
MLKEIKKTTIKIDKNESVDQMIDRLTKKAHEALCAMDDFTQEQVDHIVHQMAMAGLDNHM
KLAKLAYAETGRGVVEDKAIKNIFATEEIWNSIKNDRTVGIINDDRERELITVAEPLGIL
AGVTPVTNPTSTTLFKALIAVKTRNPIIFAFHPQAQKSSVEAARIVAEAAVNAGAPEGVV
QWIDKPSIEATSALMNHPMVASVLATGGPGMVKAAYSTGKPALGVGPGNGPAYIEKTAKI
KRAVNDIVLSKTFDNGMVCASENSAIIDADIYKDVKDEMEKRKVYFIKKADHKKLADAMF
DTKRGGVKGPIAGMSAVKIAELAGIDVPEDTKVLAAEITKVGPEDWLSAEKLSPVLSIYK
SKDHKDAFRLANDLLHFGGLGHTAAIHTEDDDLATEFGIKMKASRVLVNTPSAIGGIGNI
YNEMIPSLTLGTGSWGKNSVSHNVSSFDLLNIKTIAKRRNNMQWVKLPRVYFEKTSVRYL
NSMPGISKVFIVASPSMIEHGYVDKVLGELKRRPNEIEYSLFAVTESDPTTDTVNKGTEQ
MRTFQPDTIIALGGGSPMDAAKGMWLFYEHPDASFFGAKQKFLDIRKRTYQLEKPNKAQF
VAIPTTSGTGSEVTPFAVITDAKTHVKYPLADYALTPDVAIVDSQFVQTVPKRTVAYSGL
DTLTHAIESFVANMASDYTRPLSLQAIKLVMENLTDSYNGDAQAREKMHNAATLAGMAFA
NAFLGVDHSIAHKLGGEFGLPHGLAIIITLPHVIRYNFKEPKKLTMWPKYEYFRADEDYA
EIARYLGLKGNTKEELKEALVKKVIDLAHSVGVTLSLKANGVDKAHFDAEVDRLAELAYE
DQCTTANPKEPLISELKQIMIDEYDGKGVEK*
>RS_GCF_001436415.1+NZ_AYZB01000002.1_76 NZ_AYZB01000002.1_76 # 93026 # 95614 # 1 # ID=28_76;partial=00;start_type=ATG;rbs_motif=GGAGG;rbs_spacer=5-10bp;gc_cont=0.438
MIKKAVVEPVVENTVTEIVTDLVTRAQRALAILETFDQAKIDHIVHQMAIAGLDQHMALA
KMAVEETGRGIYEDKAIKNIFATEEIWHAIKDNKTVGVIEEDPEHGITKIAEPVGVIAGV
TPVTNPTSTTIFKAEIAIKTRNPIIFAFHPNAQHCSAQALNVIKAAAVKAGLPADALLYI
EAPSLAATQALMNHEGIATVLATGGPGMVKAAYSTGKPALGVGAGNAPAYIEASANIKQA
VNDLILSKSFDNGMICASEQAVIVDAQIYAAVKAEFQAQGVYFAQDNELAALNEAIIDPD
KNAVRPSIPGQSAAKIAQLAGIDIPEATPVLIAEIKGVGDQYPLSHEKLSPVLAMIKAQN
REEGIQLCEAMLDLGGLGHTASLHTTDEDLPLEFAKRMKACRVLVNTPSAQGGIGDLYND
MLPSLTLGCGSYGHNSISHNVSTIDLLNIKTLTNRRNNMQWMKLPSKIYFEKNSVNYLEK
MADLNKVFIVADQGMVDLGYVRIVEAVLARRSKQVQVQTFTDVQPDPSTDTIYQGAEAMK
QFQPDTVVAIGGGSVMDAAKGMCLFYNSQDADFFGAKQKFLDIRKRTYKFPNLDRTKLIC
IPTTSGTGSEVTPFAVITDSETHIKYPLADYALTPDVAIVDSQFIESVPSRVVAHTGMDV
LCHATESYVSVMASNYTKGLSLQAIKLVFDNLQASYAGDKTAKANMHDASTMAGMAFANA
LLGINHSLAHKLGGAFNLPHGLMIAITMPHVIRYNAKTPTKRALWAKYSYFRADEDYAEI
ARYLGLPGKNTAELVAAYADAVTQLAKNIGIKMRLRDNGVTQADFDRHVADLAELAYEDN
CTVTNPKEPLIKELKGILEAEF*
>RS_GCF_001436455.1+NZ_AYYU01000009.1_38 NZ_AYYU01000009.1_38 # 35903 # 38500 # -1 # ID=89_38;partial=00;start_type=ATG;rbs_motif=AGGAGG;rbs_spacer=5-10bp;gc_cont=0.360
MVLAKKSESQTNNEASVQSMINKYVKRAHESLDIMANFDQEKIDKICEAVAIAGEQNNYA
LAKMAVEETGRGVVEDKAIKNMFATENIWNSLRHEKTVGVISEDKEKELIKIAEPVGVIA
GVTPVTNPTSTVLFKSLIALKTRNTIIFGFHPQAQRCCVKTAEIIRKAAVSAGAPKNCIQ
WIEKPSIEATGALMNHPEVQLILATGGPAMVKAAYSSGKPAIGVGPGNGPAYIEETADIK
RAVYDIVLSKTFDNGMVCASENSVVVDSSIYEQVKKEFASWKCYFLKKNEIKPFTEKFID
PKRGTVAGPIAGKSAYEIAKLCGINVPEDTKVLIAEYKGVGKDYPLSAEKLSPVFTLYKA
KNHEDALRICTELLNYGGRGHTAGIHTNNQALIKEFSIKMSACRILVNTPAALGGVGDLY
NNLLPSLTLGTGTYGANALSHNVSASDLLNIKTVAMRRDNMQWVKVPKKTYFEHNAANYL
RHMPDVSRFFIVTDQTVANEFGNRITDILANRLGEKSYEIFQAVNPDPDSDVIFDGVHRM
KIFKPDVIIALGGGSVMDAAKAMRLFYENPDMSFEDSYQKFLDIRKRTVRFPKDNKVKLV
CIPTTSGSGSEVSPFAIIKDAKTGIKHPLCDYSLNPDVAIVDDQFVQNLPENLIAAAGFE
ALAHAIESYVSTMATDFTRGWSMEAIDLIFENLEKSYKGDLAARNRMHNAATLAGMAYGN
AFLGVGHSIAHCLSSHFNLPSGVSDILVMPAVIRFNAQRPNKLAMWPHYATYRADRDYAK
IAQSLGIKGTKNDELIEGLCQKISDLAHSLDISLSLKDYGISKSEFEKQLGEIAVEAYGD
QNTVTNPSAMLISEIKDLLLKIYQA*
>RS_GCF_001436505.1+NZ_AYYI01000042.1_8 NZ_AYYI01000042.1_8 # 4141 # 5619 # -1 # ID=66_8;partial=00;start_type=TTG;rbs_motif=GGAGG;rbs_spacer=5-10bp;gc_cont=0.384
MKLEDQDLISIQEVRRLLKQAKKAQQEFSHFSQNQIDSICAAIADAGEQASVKLAKMAQE
ETGFGKWQDKVTKNVFASKAVYEKYKDLKTVGVLQEHQAEKVMDIAVPMGVIAGLIPSTN
PTSSIFYKALIAVKAGNGIVFSPHPNALKAILEAVQIVSDAATQAGAPKGLISCMTVPTL
PGTQELMQNDMTNLILATGGGAMVHAAYSSGTPALGVGPGNGPAFIEKSANVRHAVSRII
DSQTFDNGTICASEQSIIVESVNKKEVKAELKAQGAYFMDETEVAKLSQFILRANGTMNP
QIVGKSVQAIADLADLNVPEATKVLIAPDNVENVGPNDPYAREKLAPILAYFEVPDVNAA
EQLAQKLLLNEGAGHTAMIHTENQAVARHYALNVPTSRILVNTAGSLGGIGATTNLKPAL
TLGCGAVGGSATSDNINPLNLLNLRRVAYGIHEVDEVRVSESSSNSDLSQTGVIPDSLVD
ALVDQVLEKLSN*
>RS_GCF_001436505.1+NZ_AYYI01000061.1_18 NZ_AYYI01000061.1_18 # 18809 # 21430 # -1 # ID=87_18;partial=00;start_type=ATG;rbs_motif=None;rbs_spacer=None;gc_cont=0.423
MMLKTATTTVKTESKSESVKPMIARLVQRSQQALVNMNGFSQKQVDQICEAIALAALDHH
MELAKMAVAETHRGVVEDKAIKNIYASEFVWNSIRHDKTVGIIRDDDEEQIMQIAEPLGI
IAGVTPVTNPTSTVIFKTLLALKGRNTIIFGFHPQAQKACVRTAEIIQAAAINAGAPANC
IQWISQPSIEATNALMHHPDIATILATGGPSMVKAAYSSGNPALGVGSGNGPAYIEKTAD
IKQAVNDIVLSKTFDNGMVCAAENSVIVDDAIYGAVKKEFNDWNCYFVKEAEQATLAAAM
FDAKRGGVKGPIAGKSAYAIAQLAGITVPKDTKVLIAEIDGIGPNYPLSQEKLSPVLSLY
KAADHAQAFKQAKALLKFGGLGHTAAIHTRDDQLVSAFGTQMLACRILVNSPSALGGIGN
LYNNMTPSLTLGTGSYGKNSVSHNVTDKDLINIKTIAKRRNNIQWVKLPPKVYFERNSLR
YLAHMHDINRVFLVCDPGMVKLGYVDRVLDVLHQRPNHIEIAIFSEVEADPATTTVDAGV
TRMRAFNPDAIIALGGGSALDAAKFMWLLYEHPETSFFAAKQKFLDIRKRAYRLPIPNKA
KYIGIPTTSGTGSEVTPYAVITDAETQIKYPITDYAMQPDVAIVDSQFVETLPPRTVAWT
GLDTITHATEAYVSVMSSDYTRGWALQALKLAFDNLKASYEGNRQARQKMHDAATMAGMA
FASSYLGVNHAIAHKLGGEFHLAHGLAIAITYPQVVRYNATLPTKIAIWPKYSHYTALAD
YATIARYLGLKGDNDEALKEALVARFIELAHSVGVKLSLQANGVAHKHFEKVVGHLAVLA
YEDQCTPTNPREPLISELETIMRREWDGQGVEK*
>RS_GCF_001436555.1+NZ_AYZR01000009.1_279 NZ_AYZR01000009.1_279 # 271414 # 274044 # -1 # ID=4_279;partial=00;start_type=ATG;rbs_motif=GGAGG;rbs_spacer=5-10bp;gc_cont=0.431
MAKENQNKPKQDVEVKTTSVDDVINGLVANAVDALHEMDSFDQAKVDYITHQMVMAGLDA
HMDLAIMAADETGRGVAEDKAVKNIFATEEIWHHIRDHKTVGIIEDDKERQLIKVAEPLG
VLAGITPVTNPTSTTLFKSIISMKTRNPIIFSFHPQAMKSSVAAAKVVRDAAVAAGAPEG
IIQWIEEPSLEATTKLINHPDVASTLATGGPGMVKAAYSTGKPALGVGPGNGPVYIEKTA
NIARAVNDIVLSKTFDNGMICATENSAVVDDAIYDDIKEQFERNGVFFINAEDKAALADA
MFDAKRGGVKGPIAGKSAIQIAELAGIKVPENTKVLAAELANGEIGPKFPLSGEKLSPVL
SFYRVNGHDEAFAVCEALLNYGGLGHTAGIQTTDEDLAVEFGKQMKSARVLVNTPGGFGG
IGDLYNQMTPSMTLGTGSWGANSISHNVTDYDLLNIKTIAKRRNNMQWIKLPRVYFEKTS
VRYLDSMPGIEKVFIVTSPSMVEHGYVDIVLDELKRRPNEIQYSLFSSVEPDPTTDTVNK
GVAQMRAFQPDTIIALGGGSPLDAAKNMWLFYEDPEASFFGAKQKFLDIRKRAYRFNKPK
KAQFVAIPTTSGTGSEVTPFAVITDSKTHVKYPLADYALTPDVAIIDPQFVETVPKGTVA
ASGLDVLCHGIESFVSVMASDYTRPLSLQAIKLVFENLTDSYNGDPTARAEMHNAATLAG
MAFGNAFLGINHSIAHKLGGEFGLTHGIAIAITMPHVIRYNFKLPKKIAVWPKYESFRAD
KDYAEIARYVGLKGDSDEELKEALVNKIIELAHSVGVSLSLKDWGVDKAQFDATVDELAK
LAYEDQCTTANPKEPLMADLKQIMIDEYDGRGVEKK*
>RS_GCF_001436645.1+NZ_AYZI01000008.1_39 NZ_AYZI01000008.1_39 # 41451 # 44060 # -1 # ID=49_39;partial=00;start_type=ATG;rbs_motif=AGGAG;rbs_spacer=5-10bp;gc_cont=0.446
MKRETQTNQVAQTIDELVKKSQAALDTMSQFDQAKVDKITQAMVMAGVDAHQMLGQLAYE
ETGRGVAEDKAIKNLFATEEIWHSIRNDKTVGVINDNPEEDYQQVAEPLGVIAGITPVTN
PTSTTLFKAIIAMKTRNTIIFSFHPQALQSSIKAAKIVRDAAVAAGAPADAIQWITKPSR
EATNYLINHPHVACTLATGGPGLVKAAYSTGKPALGVGPGNGPVYIEKTANILRAVNDLV
LSKTFDNGMICATENSAVIDQQIYSAVKAELEKNRVYFVPQAEQQQLTEAMFDPERLSVK
GPIAGATAQQIAELANLKIPVDTQVLAVEMTGIGPDYPMSGEKLSPVISVYTATDQNDAI
AKVEKLLEYGGLGHTAAIQTSDDELATKFGVAVKASRVIVNSPSGLGGIGNLYNNMTPSL
TLGTGSWGENSISHNVTDMDLLNIKTIAKRRNNMQWIKLPRIYFEKNSVRYLKDMPNITK
AFIVTSPSMVKYHYVDKVLDELNARQNQVQYYIFDDIHGEPNLEMVQAGVTQMQAFQPDT
IIALGGGSPLDAAKMMWLIYEQPDTDFFGARQKFLDIRKRVYRFEKPRKSQMVAIPSTSG
TGSEVTPFSVITDEQHHVKYPLADYALTPDVAIVDPQFVMSVPQGTVAASGLDALTHAIE
SYVSTMASDYTRPLSLQAIKLIFDNLTAAYHGDQHARAEMHTASTIAGMAFANAFLGITH
SIAHKIGGEFGITHGIAIAITLPHVIRYNFKQPKKIATWPKYESFRADQDYAMIARYLGL
PGQTNEELKEALVHRFIELAHSVGVTLSLEAQGVNEAELEKRSQRLAELAYGDQCTTANP
KEPLIEDLRQIIQAEYHGTGVESSADNAD*
>RS_GCF_001436695.1+NZ_AYZG01000020.1_2 NZ_AYZG01000020.1_2 # 1722 # 4331 # 1 # ID=36_2;partial=00;start_type=ATG;rbs_motif=AGGAGG;rbs_spacer=5-10bp;gc_cont=0.349
MVQDKKAEKENKAIDVNKMIDSYVEKAHNALDEMANFNQEQVDKICEAIASAGEQNSYLL
AKMAVEETGRGVVEDKTIKNMFASENIWNSLRHEKTVGVIEEDKEKQLIKIAEPKGVIAG
VTPVTNPTSTVIFKAMLALKTRNAIIFGFHPQAQKSCVKTGEIIREAAIKAGAPKDAIQW
IEYPSLEATSTLMNHPNVQTILATGGPGMVKAAYSSGKPAIGVGPGNGPSYIEKTANIPE
SVYDIVLSKTFDNGMICSSENSVVVDEDIYNKVKEEFKSWNCYFLKPDEIKKFEEKFIDP
KRGTVAGPVAGRSAYQIAKLCGVDVPEDTKVIIAEYKGVGKKYPLSAEKLSPVFTMYKAK
DHEDAYKICTDLLNYGGRGHTAGVHSQDEKVIDDFSMKMDACRILVNSPASVGGVGDLYN
NMLPSLTLGTGSYGANTFSHNIGARDLLNIKTVAKRRDNMQWIKVPKKTYFEHNAANYLK
HMPDVERFFIVTDEGVASKYINKITDIISQRRGKKSYEVFQAVTKDPDTDIIADGVHRMN
IFKPDVVIAVGGGSVMDAAKAMRLFYENPDMSFEDAYSKFLDIRKRTVRFPKYNAIQLVC
IPTTSGTGSEVSPFSIIKDTKTGIKHTLCDYSLNPDVAIVDDQFVETMPKELIARSGFEA
LAHAVESYVSTMATDFTRGWSMEAIKLIFENLEKSYNGDQSARSRMHNAATLAGMAYANA
FLGVGHAIAHTESSEFGVPSGLSDAIAMPYVIKFNSKKPRKLAMRPHYSTFRADKDYAEI
ARSLGLKGDTTQELVDALIKKVVELGHGVGMKLSLKANGVNETDFNNKIENMAIEAYGDQ
NVVTNPSALLIGEIKELMKETYAGKGIEA*
>RS_GCF_001436735.1+NZ_AYZE01000008.1_148 NZ_AYZE01000008.1_148 # 168081 # 170771 # -1 # ID=3_148;partial=00;start_type=ATG;rbs_motif=AGGAGG;rbs_spacer=5-10bp;gc_cont=0.380
MTMTKKMKKTVSPEEKAEHYEQAEVYTKNLVERALIAEELYSTYSQAEVDRIVAAAALAG
SEAALELAHEAVIETKRGVVEDKDTKNRFATENIYNLIKNEKTVGVINEDKVAGQVRIAA
PLGVLAGIVPTTNPTSTTMFKTLMALKTRNVIIFAFHPQAQKCSAHAAKILYDAAVAAGA
PKDIVQWIEVPSLDNTTALIRNSKIASILATGGPGMVNAALKSGNPSMGVGAGNGAIFVD
HTADLDRAVEDLLLSKRFDNGMICATENSVVVEEAIYTQWLEKMENKGAYVVPKKDYQKV
ADFVFNDNHGVNGPVAGKSASWIAKEAGISLPNDKDVMLFELDAKNIGEKLSSEKLSPLL
SVYKAHTRQEGIKIVTALLDYQGAGHNAAIQIGSQSDPFITEYAKQTKAARILVNQPDSI
GGIGDIYTDALRPSLTLGTGSWGKNSLSHNLSTNDLLNIKTVAKRRNRPQWVRLPEKIYY
EKNAISYLQDEVEDIKRVFIVADPGMVKFGFVDKIYEQLALREKMVKSSIYGTVKPDPTL
GQTIEIAKQMGQFKPDTIIALGGGSALDAAKIARFIYEYSLDQPDGFLDSYEKVSELFTR
LQQKFIDIRKRIVKFHHQLNTQLITIPTTSGTGSEVTPYAVITDDKTHVKYPLTDYELTP
QIAIVDPEFVMTVPQRTVAWSGLDTLSHALESYVSVMASDFTRPWSLQAIKLVFENLALS
YKFDSKNPTRAGEKARENMHYAACLAGMAFANAFLGINHSLAHKTGGEFGLPHGLAISIA
MQHVIRFNGVVGKVKRTPFPRYEVYRGQRDYAEIARFIGLEGNNDAQLVEALCKKINELM
NEVEVKPTLSANGVTKENFEKSLGKLIDLVYNDQCTPANPRQPSLEEIKQLLEDQF*
>RS_GCF_001436755.1+NZ_AYZD01000027.1_34 NZ_AYZD01000027.1_34 # 37264 # 39957 # -1 # ID=27_34;partial=00;start_type=ATG;rbs_motif=AGGAGG;rbs_spacer=5-10bp;gc_cont=0.408
MVKVMKPKAKKVLSAEEKAALMDEARKYTDGLVNKAVKAEKEYSTFTQEQVDKIVAAAAL
AGSEAALTLAHEAVDETGRGVVEDKDTKNRFATENVFNTIKNDKTVGVIHEDKVAGEIQI
AAPLGVLAGIVPTTNPTSTAMFKSLLSLKTRNAIVFAFHPQAQKCSVHAAKILYDAAVAA
GAPRDIIQWVETPSLYNTTALIQNPKIASILATGGPGMVNAALKSGNPSMGVGAGNGAVF
VDHTAHVDRAVEDLLLSKRFDNGMICATENSVVVEAAIYDQWLAKMEEKGSYVVPKKDYQ
KIADYVFNDRHGVNGPVAGRPAKWIAEQAGVKLPQGKDVMLFELDPKNIGEKLSSEKLSP
LLSVYKAKNREDGIKIVADLLNYQGAGHNAAIQIGSQSDPFLTEFGDKTKAARILVNQPD
SIGGIGDIYTDALRASLTLGTGSWGKNSLSHNLSTKDLLNVKTVAKRRNRPQWVRLPENI
YYEKNAISYLQDIENITRAFVVADPGMVKFGFVDKIYEQLEIRDDEVKTSIYGTVRPDPT
LGQTIEIAKQMRDFQPDTVIAIGGGSALDASKIARFIYEYSLDQEPGFLDSYEAVSELFT
RLQQKFIDIRKRIVKFHHQTHTKLVAIPTTSGTGSEVTPYAVITDDKTHVKYPLTDYELT
PQVAIVDPAFVMTVPKRTVALSGLDTLSHALESYVSVMASDFTRPWSLQAIKLVFENLEN
SYKFNPKEPDLAGETARENMHYAATLGGMAFANAFLGINHSIAHKTGGEFGLPHGLVISI
AMQHVIRFNGVAGRVKRTPFPRYEVYRAQKDYADVARYLGLKGRTDAELVEALCDKIAGL
MKAVEVVPTLSANGVTKQQFDSALDKLVDLIYNDQCTPANPRQPRLEEIRQMLLDQF*
>RS_GCF_001436775.1+NZ_AYZC01000052.1_6 NZ_AYZC01000052.1_6 # 5123 # 7747 # 1 # ID=72_6;partial=00;start_type=ATG;rbs_motif=GGAG/GAGG;rbs_spacer=5-10bp;gc_cont=0.378
MAKAQQKETVTEEDKNKQIYNMVDDLVKKSHVALDKMANFSQEQVDKICEAIAIAGERSA
YPLAKMAVEETGRGVVEDKTTKNMFASENIWNSLRHEKTVGVIKEDKEQGLTKIAEPVGV
IAGVTPVTNPTSTVVFKSMIALKTRNTIIFGFHPQAQKCCVKTAEIIREAAIKAGAPENC
IQWIEKPSMEATNDLMANPGVQTILATGGPGMVKAAYSSGKPALGVGPGNGPSYIEKTAN
IARAVYDIVLSKTFDNGMVCASENSVVVDDEIYDQVKEEFKKWNCYFLNPAEIKKFETHF
IDPRRGTVAGPVAGRSALKIAKLCGVNVPADTKVIIAEYKGVGKKYPLSAEKLSPVFTLY
RAKNHEDGFRICTNLLNYGGRGHTAGIHTSDDDLVRKFANSMSACRILVNTPAALGGIGD
LYNNMTPSLTLGTGSYGANSMSHNISAMDLLNIKTVAKRRDNMQWIKVPTKTYFEHNAAN
YLRHMPNVNRFFIVTDEGIAEQGFADEITDIISKRRGTKEYEVFKAVSLNPTTDIVKDGV
HRMNIFKPDVIIAIGGGSVMDAAKAMRLFYENPDMSFEDAYQKFLDIRKRVVRFPTSNDV
QLVCIPTTSGTGSEVSPVAIIKDTKTGIKHTLCDYALIPDVSIVDDQFVEKLPKRLIAWS
GFEALGHAIESYVSTMATDFTRGWSIEAIQTIFNNLKASYDGDLDARKRMHDAATIAGMA
YSNAFLGLEHSIAHTVGSTFDIPSGVSDAIALPQVIRFNAKRPKKLAMWPHYSVYRAESD
YAHIAKSLGLTGADDHELVEKLVQKIIDLAHSVGIRLAFKEYGIDKNKFNAKVNSLAVEA
YGDQNTVTNPVAPLVEQIVQLMKDCYEGKGINKK*
>RS_GCF_001436895.1+NZ_JQAY01000002.1_21 NZ_JQAY01000002.1_21 # 26060 # 28756 # -1 # ID=12_21;partial=00;start_type=ATG;rbs_motif=GGAG/GAGG;rbs_spacer=5-10bp;gc_cont=0.473
MADAPKKKVLTEEEKAARFEAAKKMTSELVDKSEVALKEFSTYTQEQVDKIVAAMALAGS
ENSLLLAHEAHDETGRGVVEDKDTKNRFASESVYNAIKNDKTVGVISEDRVTGKVELAAP
LGILAGIVPTTNPTSTTIFKSMLAAKTRNTIVFAFHPQAQKSSAHAAKIVYDAAVAAGAP
KNFIQWIDKPSLDGTTTLIQNPKIASILATGGPSMVNAALKSGNPSMGVGAGNGAVFVDA
TANVDRAVEDLLLSKRFDNGMICATENSLVIEAPVYDEVMRKLQEQGAYLTPKKDYEKVA
NFVFKPNAEGFGVNGPVAGMSGKWIAEQSGLKLPEDKDVLLFELDKKNIGEALSSEKLSP
LLSVYKAADREDAIEIVRALLNYQGAGHNAAIQIGAQDDPFVKEYADKIEASRILVNQPD
SIGGVGDIYTDAMRPSLTLGTGSWGKNSLSHNLSTYDLLNIKTVARRRNRPQWVRLPKDI
YYESNAITYLQELPNIDRAFIVADPGMVKFGFVDKILDQFALRQDQVKTSIYGSVQPDPT
IGQAIEIARQMSEFQPDTVVLIGGGSALDAGKIARFLYEYSAEEGHEGILNDDAALKELF
GELAQKFMDIRKRIVKFDHQHLTQMVAIPTTSGTGSEVTPFAVITDDETHVKYPLADYEL
TPQVAIVDPEFVMTVPKRTVAFSGLDALSHALESYVSVMASEFTRPWALQAIKLIFDNLE
TSYKYDPANPTKEGQEARSKMHYASTLAGMSFANAFLGINHALAHKTGGAFGLPHGLAIS
IAMKHVIKFNAVTGNVKRTPFPRYETYTAQKDYADIARYLGLQGKNDAELVEALLAKIDQ
LFAGVEVVPTLSANGVSKADFDKALETLPDLVYNDQTTPGNPRQPRLEEIRTLLSDQF*
>RS_GCF_001437055.1+NZ_JQBW01000004.1_217 NZ_JQBW01000004.1_217 # 220080 # 222710 # 1 # ID=10_217;partial=00;start_type=ATG;rbs_motif=AGGAG;rbs_spacer=5-10bp;gc_cont=0.519
MATEKHNKPTQPAAHPEGAEAQAMIDDLMDKSEVAFNQLRTFTQEQVDHICQALALAAEE
HHMDLAMEAAEETGRGVAEDKAIKNIYASEYIWNNIRHDKTVGIIKDDDQNQTVTIADPL
GIIAGVVPVTNPTSTVIFKSIICLKTRNTIVFSMHPQAMKASIHTAQILEKAAEEAGAPK
NVIQWIPRPSRDATVDLLQHKKTATILATGGPGLVKAAYSSGNPALGVGPGNGPAYIEHT
ANIPRSIYDIVLSKTFDNGMICASENSIVVDDEIYDQVKDELRKWNCYFLKKSEIPTFTK
GFIDPKRHQVAGPIAGKSAKAIADMCGLKNVPANTKVLIAEYEGVGPDYPLSAEKLSPVL
TMYRAHSHKEAFDICKQLLHFGGEGHTAAIHTTDNDLATKYGLEMRASRIIVNSPSALGG
IGNIYNNMTPSLTLGTGSYGKNSVSHNVTDYDLLNYKVIAKRRENRQWVKIPPKVYFQRN
SLKELQDIPNIDRAFIVSGPGTVRRGYVQRVIDQLRLRPHETHFQVFDEVEPDPSTATVE
KGVSLMNDFKPDTIIAIGGGSPMDAAKAMWMFYEHPDTSWNGVKQKYLDIRKRAYQIGKP
HKAQYIGIPTTSGTGSEITCFSVITDSKTHVKYPLADYALTPDIAIVDSQFVETIPPKTI
AHDGLDVLCHAIESYVSVMATDYTRGWSLQAIKGVMETLVDSVHGDQDARRRMHNYSTIA
GMAFGQAFLGINHSLAHKMGGAFDLPHGLCIAIALPQVIRFNAKRPEKLAMWPHYATYHA
TKDYADIARFLHLPGKTDEELVENLVQRIIKLAHDCGLTLSLKANGVKKADFDKQVDHLA
VLAYEDQCTTTNPVEPLVSQLKTLLQRCYDGTGVED*
>RS_GCF_001437125.1+NZ_JQCA01000022.1_1 NZ_JQCA01000022.1_1 # 38 # 2653 # 1 # ID=92_1;partial=00;start_type=TTG;rbs_motif=None;rbs_spacer=None;gc_cont=0.512
MTIEEENPKLKSTEKTETVDQMIDRLTAKAHDALCAMDDFTQEKVDHIVHQMAIAGLDQN
MTLAKAAFEETGRGVMEDKAIKNMFATEEIWHSIKHDKTVGIIKDDRERQLITVAEPLGI
LAGVTPVTNPTSTTLFKSLIAVKTRNPIIFAFHPQAQKSSVMAAKVVRDAAIAAGAPEGV
IQWIDKPSLDATTALMNHPMVASVLATGGPGMVKAAYSTGKPALGVGPGNGPAYIEKTAK
IKRAVYDIVLSKTFDNGMVCASENSAVIDQEIYTAVKQEMQDRGVFFIKKADEKALADAM
FRPEGGVKGPIAGMAAVKIAALAGIEVPANTKVLAAELKGVGPKFPLSQEKLSPVISVYK
AKDKADAFQICDDLLHFGGLGHTAGIHTTNDDLATEFGIKMKASRVLVNTPSAIGGIGNL
YNEMIPSLTLGTGSWGKNSVSHNVSSFDLLNIKTIAKRRNNMQWIKLPRVYFEKTSVRYL
DDMPGIKRVFLVTSPSMVELGYIDTVLNELKRQPNGIEYSLFSDVEPDPTTDTVERGVAQ
MRTFKPDTIIALGGGSPIDAAKNMWLFYEDPNASFFGAKQKFLDIRKRTYKFHKPHKAQF
VAIPTTSGTGSEVTPFSVITDSKTHVKYPLADYALTPDVAIVDSQFIQTVPKKTVAYSGL
DVLTHAIESYVSAMASDYTRPWSLQAIKLVMENLTASYNGDVTAKEEMHNASTLAGMAFA
NAFLGVDHSIAHKLGGEFGLPHGLAIAITLPHVIRYNFQEPTKLAMWPKYETFRADEDYA
QIARYLGLAGTTKEELKEALVAKVIDLAHSVGVTLSLKANGVDKAHFDRTVDKLAELAFQ
DQCTTANPREPLVSELKQIMIDEYDGKNVEE*
>RS_GCF_001437155.1+NZ_JQAR01000011.1_2 NZ_JQAR01000011.1_2 # 1571 # 4261 # 1 # ID=3_2;partial=00;start_type=ATG;rbs_motif=GGAGG;rbs_spacer=5-10bp;gc_cont=0.408
MTITKKVKKTLSPEEKAKQYEQAEAYTGSLVEKALIAEKSYATYTQAEVDKIVAAAALAG
SEAALLLAHEAVDETQRGVVEDKDTKNRFATENVYNLIKNEKTVGIIGENKVAGQVKIAA
PLGVLAGIVPTTNPTSTAMFKTLLALKTRNAIIFAFHPQAQKCSAHAAKILYDAAIAAGA
PKNIVQWIEVPSLDNTTALIRNPKIASILATGGPGMVNAALKSGNPSMGVGAGNGAIFVD
HTADLDRAVEDLLLSKRFDNGMICATENSVVVEAPVYNDWLKKMQDKGAYIVPKKDYQKV
ADFVFNDRHGVNGPVAGKTARWIAEQSGVVLPEDKDVMLFELDPKNIGEKLSSEKLSPLL
SVYKAKDRQDGIEIVSKLLNYQGAGHNAAIQIGSQSDPFINDYADQTKAARILVNQPDSL
GGIGDVYSDALRPSMTLGTGSWGKNSLSHNLSTSDLLNVKTVAKRRNRPQWVRLPEKIYY
EKNAVSYLQDQVENINRAFVVADPGMVKFGFVDKLYEQLSLRDEPVKTSIYGTVRPDPTL
GQTIEIAKQMAQFGPDTIIAIGGGSALDAAKIARFIYEYSLDQPEGFLDSYDQVSELFTR
LQQKFIDIRKRIVKFHHQLNTKLVAVPTTSGTGSEVTPYAVITDDNTHVKYPLTDYELTP
QIAIVDPEFVMTVPKRTVAWSGLDTLSHALESYVSVMASDFTRPWALQAIKLVFENLSES
YKFDAKNPTRGGEKARENMHYAACLAGMSFANAFLGINHSLAHKTGGEFGLPHGLAISIA
MQHVVRFNGVAGKVKRTPFPRYEVYSGQKDYADIARFIGLQGKNDAELVEKLCQKIEELM
ASVDVTPKLSANGVTKEKFEASLDKLVDLVYNDQCTPANPRQPSLDEIRQILIDQF*
>RS_GCF_001437205.1+NZ_JQAZ01000004.1_47 NZ_JQAZ01000004.1_47 # 44977 # 46350 # -1 # ID=27_47;partial=00;start_type=TTG;rbs_motif=GGAGG;rbs_spacer=5-10bp;gc_cont=0.464
MTEEVQTMVDGLVKNAQDAFAQLEDMSQTQVDQIVFAMAKAGYDARNELAEMAVKETKRG
NVPDKVTKNIYASKVIWNTLKDMQTVGVLHENKTLGLTEIAEPMGVVAGVTPVTNPTSTV
IFNSMIAIKARNPIVFGFHPFSQQSSVKTGEIIRKAAIEAGAPENCIQWIDKPSLEASDA
LMDHPDVAIVLATGGNSMVKTAYSTGKPALGVGPGNVPVYVDASANLKETVDDLVTSKSF
DNGMICAAESTAIVDAKIYDAFKDEMNQHHAYVVPLDQVEAVQNVAINMEKQSANNKIVG
HTAQEIADLAGVKVPAGTKVLVTEIGGVGPDYPLSREKLSPVLALVKADTPEQAFEYSEG
VLDLGGLGHTAILHSQDQDMIEAFSKAMKAVRILINQPGAQGGIGGLYNNLIPSLTLGCG
SWGHNSVSNNVTALNLINIKHVSQRRDNLHLLDDDFA*
>RS_GCF_001437255.1+NZ_JQBD01000111.1_2 NZ_JQBD01000111.1_2 # 96 # 1496 # -1 # ID=15_2;partial=00;start_type=ATG;rbs_motif=4Base/6BMM;rbs_spacer=13-15bp;gc_cont=0.383
MIKDLDNKKDVDEPQLMVNDLVKKAHIALDRLSVMDQEQIDKIVHAMAEAGYHARQKLAK
MAVDETGRGVYEDKVIKNQFATKDIYNSIKNDKTVGIISDDKETGIMKVAEPVGVIASAT
PVTNPSSTVFHNALLAIKTRNPIVFAFHPFAQKTCVETGRVIAEAAVKAGAPENSVQWIT
KPSMDATTDLMNHDGVATVVATGGAGMVKSAYSTGKPALGVGPGNVPVYVEKTADLKQSL
DDIVLSKAFDNGMICASESNMVVDAEIYADVKSGLKERGAYFVKDADMENFESTVMNREK
ESVNPKVAGQSAYSIAQWAGIEDCPKDAKFLVAEMNGLGGEYILSHEKLSPVLTMVKAKD
QDDAVHLMKRGLNLGGLGHTVGLHTKDDALINRFALEMDACRILINTPTSQGAIGYKYNN
VTPSLTLGCGSWGKNSISHNLEDWDLLNIKTVAKRLPKLRHEGLDF*
>RS_GCF_001437355.1+NZ_JQBM01000002.1_109 NZ_JQBM01000002.1_109 # 112058 # 114754 # 1 # ID=2_109;partial=00;start_type=ATG;rbs_motif=AGGAG;rbs_spacer=5-10bp;gc_cont=0.436
MAEAPKNKKKELTPEEKAQKKADAEAQTQALVEKAQVAFNEFKTFSQEQVDKIVAAMALA
GSENSLLLAHEAHDETGRGVVEDKDTKNKFASESVYNAIRNDRTVGVISEDKVKGQVKVA
APLGILAGIVPTTNPTSTTIFKSMMAAKTRNVIIFAFHPQAQKSSVHAAQIVYDAAVKAG
APKNFIQWIENPSIDATNALITNPGIASILATGGPGMVNAALHSGNPSMGVGAGNGAVYI
DATANIERAVEDLLISKRFDNSMICAAENSVVIDASVYDKFMDQLQKQGGYLVPKKDYQK
IADYAFKPNAEGYGVAGPVAGRPGPWIAEQAGVKVPEGKDILLFELDKKNIGEALSSEKL
SPMLSVYKAESRDEAIEIVRSLLNYQGAGHNAAIQIGAQNDPFVKEYADAVEASRILVNQ
PDTLGGIGDVYSDAMRPSLTLGTGSLGKNSLSHNLSTDDLLNVKTVARRRNRPQWVRLPE
NIYYESNGISYLQDVEGVERAFIVADPGMVQFGFVDEVLDQLALREEPVKTSIYGTVKPD
PTLGQTIEIAKQMADFKPDTVILIGGGSALDAGKIARYIYEYSQQHEGVLDDPEAMKELF
QKLQQKFIDIRKRIVKFEEQPLTKMIAIPTTSGTGSEVTPFAVITDDETHVKYPLADYAL
TPQAAIVDPEFVMTVPKRTVAYSGLDSLSHALESYVSVMASDFTRPWALQAIKLIFDNLV
ESYNYDPQHPTKEGQTARANMHYAATLAGMSFANAFLGLNHAIAHKTGGEFNLPHGLAIS
IAMPHVIKFNAVTGNVKRTPFPRYETYRAQKDYADIARYIGLEGKDDAALVDALLAKIKE
LTDALDVDTTLTGNGVSKKAVEESVDRLSDLVYDDQTIGTNPRQPFLEEIKQLLLDEI*
>RS_GCF_001437405.1+NZ_JQBY01000008.1_46 NZ_JQBY01000008.1_46 # 54132 # 55532 # -1 # ID=65_46;partial=00;start_type=ATG;rbs_motif=4Base/6BMM;rbs_spacer=13-15bp;gc_cont=0.379
MIKDLDNKKAIDEPQAMVNDLVKKAHIALDRLSVMDQEQIDKIVHAMAEAGYHARQKLAK
MAVDETGRGVYEDKVIKNQFATKDIYNSIKNDRTVGIISDDKETGIMKIAEPVGVIASAT
PVTNPSSTVFHNALLAIKTRNPIVFAFHPFAQKTCVETGKVIAEAAVKAGAPENCVQWIT
KPSMAATTDLMNHDGIATVVATGGAGMVKSAYSTGKPALGVGPGNVPVYVEKSANIKQSL
DDIVLSKSFDNGMICASESNMVVDADIYDEVKSGLKARGAYFVKSADMENFAYTVMNREK
ESVNPKVAGQSAYAIAQWSGIEDCPKDAKFLVAEMDGLGGDYILSHEKLSPVLTMVKATS
QDDAMHLMKRGLNLGGLGHTVGLHTEDDDLITRFALEMDACRILINTPTSQGAIGYKYNN
ITPSLTLGCGSWGKNSISHNLEDWDLLNIKTVAKRLPKLRHESLDF*
>RS_GCF_001437425.1+NZ_JQCD01000031.1_114 NZ_JQCD01000031.1_114 # 118541 # 121237 # 1 # ID=13_114;partial=00;start_type=ATG;rbs_motif=GGAG/GAGG;rbs_spacer=5-10bp;gc_cont=0.426
MADTPKTKKKELTPEEKAQKRADAEKMTQELVEKAQVAFEEFKTYTQEQVDEIVAAMALA
GSSHSLQLAHEAQEETGRGVVEDKDTKNKFASESVYNAIRHDKTVGVISEDKVKGQVKVA
APLGILAGIVPTTNPTSTTIFKSMMAAKTRNVIVFAFHPQAQQSSVHAAKIVYDAAVAAG
APKNFVQWIEKPSIDATDALITNPGIASILATGGPGMVNAALHSGNPSMGVGAGNGAVYI
DATADVNRAVEDLLISKRFDNSMICAAENSVVIDASIYDEFMKRLQSQGGYLVPKRDYKK
IADYAFKPNDEGYGVAGPVAGRPARWIANEAGVKMPDDKDVMLFELDKKNIGEALSSEKL
SPMLSVYKADSRDEAIEIVRALLNYQGAGHNAAIQIGAQNDPFVKEYADAVEASRILVNQ
PDTLGGIGDVYSDAMRPSLTLGTGSWGKNSLSHNLSTDDLLNVKTVARRRNRPQWVRLPE
NIYYESNAISYLQDIENVDRAFIVADPGMVQFGFVDQVMDQLALRETTVKTSVYGTVKPD
PTIGQTIEIARQMAEFKPDTVILLGGGSALDAGKIARYIYEYSQNHEGILDQPDELQELF
QELQQKFMDIRKRIIKFEAQPLTQMVAIPTTSGTGSEVTPFAVITDDATHVKYPLADYAL
TPQVAIVDPEFVMTVPKRTVAFSGMDSLSHALESYVSVMASDFTRPWALQAIKLIFDNLE
ESYNYDPKHPSKEGQTARANMHYAATLAGMSFANGFLGLNHAIAHKTGGEFDLPHGLAIT
IAMPHVIKFNAVTGNVKRTPFPRYETYRAQKDYADIARYIGLEGKDDAALVDALIAKIKE
LTDALDIDPTLSGNGVDKKAVKDSVDRLSDYVYDDQTIGTNPRQPFLSEIRELLLDEI*
>RS_GCF_001437435.1+NZ_JQCB01000004.1_168 NZ_JQCB01000004.1_168 # 170415 # 173060 # -1 # ID=34_168;partial=00;start_type=ATG;rbs_motif=GGAGG;rbs_spacer=5-10bp;gc_cont=0.444
MVVKTDKKAVKETTETTDVANMIQTLVDKGHEALVKMDDYDQKRIDHIVHEMAMAALDNH
MELAKLAVEETGRGIVEDKAIKNIYASENIWHKIKDDKTVGIIREDDVEEITEVAEPLGV
IAGITPVTNPTSTVVFKAEIAVKTRNPIIFAFHPQAQNSCVAAAKIVRDAAVAAGAPEGM
IQWIDEPSIEATNLLINNDGIASTLATGGPGMVKAAYSTGKPALGVGPGNGPVYIEKSAN
IKRAVNDVTLSKTFDNGMVCASENSAVIDADIYDDVMAEFQRLGSYLVKKSDQKALGEAM
FNPVTHGVKGPIAGKSAFEIAKLAGIKVPENTKVLLAEIDGVGPDYPLSAEKLSPVLSVY
KANSREEALVRCEELLDFGGLGHTAGIQTEDEALMTEFGVRMKASRVLVNTPSAVGGIGN
IYNNMIPSLTLGTGSWGKNAVSHNVSSFDLINVKTIAKRRNNMQWIKIPSKVYFEKNSVR
YLTDMEGVEKVFVVASPSMVKNGYVDIVRDRLRKRPNGSEVQIEVFDQVEPDPSTDTVDR
GVRLMNEFKPDTIIAIGGGSPLDAAKNMWMFYEHPGADFFGAKQKYLDIRKRTYSFEKAT
KAKFVAIPTTSGTGSEVTPFAVITDSKTHVKYPLADYALTPDVAIVDPQFIMTVPKRTIA
YSGLDVFCHALESYVSSLASDYTRPWSLQALKLVLNNLTASYNGDPKAKEEMHNASTLAG
MAFANAYLGINHSVAHKLGGEFGLAHGLCIAITLPHTIRYNAQMPNKLAMWAKYEYYRAD
EDYADVARYLGLKGNTTEELVESLVQAFIDLAHSVGVELSLKANGVDKKHFDETVDKLAE
LAYEDQCTTANPKEPLISELKEILEEDFDGKGVETKTRGLY*
>RS_GCF_001437605.1+NZ_JQCQ01000009.1_22 NZ_JQCQ01000009.1_22 # 15742 # 18342 # 1 # ID=89_22;partial=00;start_type=ATG;rbs_motif=AGGAGG;rbs_spacer=5-10bp;gc_cont=0.401
MVVAKKSQDEVKVEKVIDKMVEKSHVALDAMADFTQEQVDKICEAVALAALENHMKLAKL
AVAETGRGIVEDKAIKNIYASEYIWNSIRHDKTVGVIKDDDETQIMEIAEPVGVIAGVTP
VTNPTSTVVFKTLIALKTRNTIIFGFHPQAQQACVETGKILAKAAVEAGAPENAIQWIEE
PSIEATSALMNNDGVATVLATGGPGMVKAAYSTGKPALGVGPGNGPAYIEKTADIKQAVN
DIALSKTFDNGMVCASENSAVVDADIYAEVKKEMQHLGFYFAKKSEIKPLGEAVMDPNRH
TVRGPVAGKSAYEIAKMAGITVPEDTKVLVAEINGVGVKYPLSGEKLSPVLSMYKVSGHE
EAFKRCDELLNYGGLGHTASLHTTDDDLIREFGLHMKACRVLINTPSAVGGIGNIYNNMV
PSLTLGTGSYGKNSISHNVSDFDLLNIKTVAKRRNNMQWVKLPPKVYFERNSVRYLESME
GLKKVFIVCDPGMMKLGFTDRVVAELNKRAEAPEIEIFSDVEPNPSTNTVYRGVDQMRSF
EPDTIIALGGGSAMDAAKGMWLFYEHPDASFMSAKQKFLDIRKRTYRVPTANKAKYIGIP
TTSGTGSEVTPFAVITDSETHVKYPIADYALTPDVAIVDSQFVETVPARTTALTGLDVIT
HATESFVSVMATDYTKGWSLQALKTAFKYLKPAYDGDPVAKQKMHDASTIAGMAFANAFL
GINHSIAHKLGGEFDMPHGLCIAITYPHVVRYNAKTPRKIAMYPMYTHFTADEDYAEIAR
YLGLKGNTTEELVESLAQAYIDLAHSMDVDLSLKGNGVTKKHFDDSVDKLAELAYEDQCT
TANPKEPLISELKEILVKEWDGKDIN*
>RS_GCF_001437605.1+NZ_JQCQ01000029.1_7 NZ_JQCQ01000029.1_7 # 5782 # 7170 # 1 # ID=22_7;partial=00;start_type=TTG;rbs_motif=GGAG/GAGG;rbs_spacer=5-10bp;gc_cont=0.382
MANDVKENSVQESINTLVVKGHKALDQLAELNQEQIDAIVKAMAKAGFHARSRLAKMAVE
ETGRGVYEDKVLKNQFATLDIYHSIQNDKTVGIISDDKETGIMKVAEPVGVVASVTPVTN
PTSTVFHNALLAIKTRNPIIFGFHPFAQKSCVEAGKIILNAAVEAGAPADCIQWIAEPSM
DATSALMNHEGIATIVATGGSAMVKAAYSTGKPALGVGPGNVPVYIEKSADIQQSIDDIV
ISKSFDNGMICASESNLIVDAEVYDQVKEGLQKQGAYFVKPEDMESFTDVVMSREKHSVN
PRVAGQPAAQIAEWANIKDCPSDAKFLVAEVKSLGGDEILSHEKLSPVLAMVSAKDQNDA
MRLLKRGLYFGGLGHTAGLHTNDDALINRFALEMNACRLLINTPTSQGAIGYRYNNVTPS
MTLGCGSWGKNSISHNLEDWDLLNIKTVAKRLPKLRHESIDF*
>RS_GCF_001438655.1+NZ_JQBR01000002.1_203 NZ_JQBR01000002.1_203 # 201832 # 203232 # -1 # ID=12_203;partial=00;start_type=ATG;rbs_motif=4Base/6BMM;rbs_spacer=13-15bp;gc_cont=0.406
MIKDLDNKKEIDETQVMVNDLVKKAHIALDRLSVMNQEQIDKIVHAMAKAGYHARQKLAK
MAVDETGRGVYEDKVIKNQFATKDIYNSIKNDRTVGVISNDREKGIMKIAEPIGVIASAT
PVTNPSSTVFHNALLAIKTRNPIVFAFHPFAQKTCVETGRIIAEAAVKAGAPENCVQWIT
KPSMAATTELMNHDGIATVVATGGAGMVKSAYSTGKPALGVGPGNVPVYVEKTANLKQTL
DDIVLSKSFDNGMICASESNMIVDAEVYDDVKNGLKARGAYFVKAADMENFESVVMNREK
ESVNPKVAGQSAYSIAQWSGIEDCPKDAKFLVAEMAGLGGDYILSHEKLSPVLTMVKATS
QDEAMHLMKRGLNLGGLGHTVGLHTEDDDFITRFALEMDACRILINTPTSQGAIGYKFNN
ITPSLTLGCGSWGKNSISHNLSDWDLLNVKTVAKRLPRLRHESLEF*
>RS_GCF_001438705.1+NZ_JQBP01000004.1_26 NZ_JQBP01000004.1_26 # 35842 # 38544 # 1 # ID=16_26;partial=00;start_type=ATG;rbs_motif=GGAG/GAGG;rbs_spacer=5-10bp;gc_cont=0.441
MAETKAPKKAKKVLTPEEKAARVEAAEKMTGALVEKAQKAAVEFSTYTQEQVDKIVAAMA
LAGSENSLLLAHEAVEETGRGVVEDKDTKNRFASESVYNAIKNDKTVGVINEDRVTGKVE
LAAPLGVLAGIVPTTNPTSTAIFKSMLAAKTRNTIVFAFHPQAQKSSAHAAKIVYDAAVA
AGAPENFIQWIDKPSLEGTTALIKNPGIASILATGGPSMVHAALTSGNPSMGVGAGNGAV
YIDSTADVERAVEDLLLSKRFDNGMICATENSAVVAADIYDQFMKQMQEQGAYLVPAKDH
EKLAEGVFVKNADGYGVQGPVAGMSGQNIAKRAGISVPADSDVLLVELDKKNIGEALSSE
KLSPVLSVYKAGSRQEAISIVRSLLAYQGAGHNAAIQIGAQDDPFVKEYADAVEASRILV
NQPDSIGGVGDIYTDALRPSLTLGTGSWGKNSLSHNLSTYDLLNVKTVARRRNRPQWVRL
PKDIYYESNSITYLQDLTGVSRAFIVADPGMVQFGFVDKVLDQFNLSTTPVKTSLYGTVR
PDPTISQAVEIARQMSDFKPDTVIALGGGSALDAGKISRFLYEYSTTHPGILEDDDALKN
LFGELQQKFMDIRKRIVKFDQPRSTQLVAIPTTSGTGSEVTPFAVITDDETHVKYPLADY
ELTPQVAIVDPEFVMTVPKRTVAYSGLDALSHALESYVSVMSSEFTRPWALQAIKLIFDN
LVASYNYDPSHPTLEGRQARTKMHYAATLAGQSFANAFLGINHSVAHKTGGEFDLPHGLA
ISIAMPHVIKFNAVTGNVKRTPFPRYETYTAQKDYADIARHLGLQGKNDAELVDALLKEI
KKLTDALDIDTTLSGNGVSKKDFDASIDKLMDLVYNDQCTAGNPRQPRLEEIRQLLIDQF
*
>RS_GCF_001438805.1+NZ_JQCF01000020.1_11 NZ_JQCF01000020.1_11 # 8253 # 10859 # -1 # ID=13_11;partial=00;start_type=ATG;rbs_motif=GGAGG;rbs_spacer=5-10bp;gc_cont=0.385
MVKVSKDTKVDEKEDVKPVIDAMVAKAHKALDIMDGFTQEQVDHIVHQMAIAGLNASFEL
AKLAYQETGRGLVEDKVIKNMYATEEIWHSIKRDKTVGIIEDDKEHRLIKVAEPLGVLAG
VTPVTNPTSTAMFKSLIALKTRNPIIFGFHPQAQKCSVAAAKVMLKAAVDAGAPEGVIQW
VEKPSIEATTYLINNEGVASVLATGGPAMVKAAYSTGKPALGVGPGNGPAYIEKTANIKR
AVNDIVLSKTFDNGMICAAENSAIVDADIYDDVKALLEKNKVYFIKKADHKKLADAMFRP
QGGVKGPIAGQSALNIAKLAGIKVPDDTKVLGVEITGVGPDEPLSAEKLSPVLSVYKVAG
HKEGFEKADELLHFGGLGHTVGIHTMDEDLATEFGIKMKASRVLVNTPAAIGGIGNLYNE
MIPSLTLGTGSWGKNSISHNVSSFDLLNIKTIAKRRNNMQWIKQPRVYYEKTSVRYLEDL
EDMKRALIVCDPVMVQLGYVDTITDELKRSKVHVEYSMFSDVDNIVTTEVVKRGVTQMNL
FKPDTIIALGGGTTMDAAKDMWLFYEHPDVDLFGAKQGFVDIRKRAYKFPKPEKAQFVAI
PTTFGTGAEVTPFSSIIDTKTGEKYPIADYALTPDIAIIDSQFVETMPKDIMAESGMDVL
NNAVESFVANMASDYTRPYALQAIKLVFDNLDKAVNGDKDAQAEMHNASTLAGMSFGNAF
AGVGHSITDVLTNAYGIRHGLASIIALPQVINYNFEQPTKITMWPKYESFRADSDYAAIA
SYVGLTGKDERALKDALVKKIVDLAHSVGIKLSLKDNFIDKKDFDERLDSLSEAAFGDQF
SFTNPKEPLISELKQVLENAYVGKGIEK*
>RS_GCF_001438845.1+NZ_JQCL01000035.1_1 NZ_JQCL01000035.1_1 # 579 # 3185 # -1 # ID=75_1;partial=00;start_type=ATG;rbs_motif=GGAGG;rbs_spacer=5-10bp;gc_cont=0.455
MMKATETTKTDKNTNEVNDLIARSKKALAELKSYSQEQIDELCEKVAVAALDNHMKLAKM
AVEETKRGVVEDKAIKNIYASEYIWNSIRHDKTVGILEDDDEKQLMTIAEPVGIVAGVTP
VTNPTSTVVFKTLISLKGRNTIVFGFHPQAQKSCAETARVIQTAIAAAGGPADAVLFIEH
PSIEATNDLMHHPDVATILATGGPSMVTAAYSSGKPALGVGPGNGPTYIEKTADIKQAVN
DIVLSKTFDNGMVCASENSAIIDKEIYADVMAEFKRLGCYLVKSKDVQALSDAVIDPNRH
TVRGPVAGKSAYEIAQMAGLKDVDKNARVLLAEIDGVGVKHPLSGEKLSPVLTVYKATSH
EAAFKRANELLHYGGLGHTAGIHTKDDELIKQFGLEMPACRILVNTPSAVGGIGNIYNNM
KPSLTLGTGSYGGNSISHNVTDTDLINIKTVAKRRNNMQWVKMPPKVYFERNSLRYLETM
AGIKKVFLVCDPGMVKFGYADRVTAVLNKRKEPVDIDIFSEVEPNPSSDTVYKGVARMKT
FEPDTIIALGGGSAMDAAKGMWLFYEHPETSFLGAKQKFLDIRKRAYKVPVPNKVTYIGI
PTTSGTGSEVTPYAVITDSQTHVKYPITDYAMQPDVAIIDPQFVETVPARTTAWTGLDVI
THATESYVSTMASDYTRGWSIQALKLAFKYLKASYDGDKHAREKMHNASTLAGMAFANAF
LGINHSIAHKLGGEFNLPHGLAIAITYPQVVRYNAEIPTKLAMWPKYNHNTALKDYADIA
RALGFPGKTDEELKESLVKAFIDLAHSMDVTLSLKANRVEKKHFDESVDHLAELAYEDQC
TTANPREPLISELKTILEREWDGQGTEK*
>RS_GCF_001438845.1+NZ_JQCL01000057.1_203 NZ_JQCL01000057.1_203 # 215656 # 217026 # -1 # ID=100_203;partial=00;start_type=ATG;rbs_motif=AGGAGG;rbs_spacer=5-10bp;gc_cont=0.472
MLKEIDKKTEVKQSIDRLVLNASLAANRLEVMDQNQIDKAVTAMAHAAHAARGMLAAMAV
EETGRGNYRDKVAKNDFAAKNIYNYIKDDKTVGIINDDPVSGVTKVAEPVGIIAGVTPVT
NPTSTVIFNAMLALKTRNPIIFGFHPFAQKSCVETGRIIRDAAEAAGAPKDWIQWIKEPS
LEATNTLMNHKGVATIIATGGAGMVKTAYSTGKPALGVGPGNVPCFIEKTANVKQAVSDV
IISKSFDNGMICASESNLIVDDSIYDQVKSELSHNGVYFVGPDNFKALESTVMNLEKQAV
NPKVAGQTPWQIAQWAGFDVPVDTKVLAVEIPDIGGDQVFSREKLSPVLAVVHAKDTQNG
FNLMKRSLSLGGLGHTATLHTTDEKVMNQFALEMTACRALINVPSSQGAIGFKYDNVAPS
LTLGCGTWGHNSISHNLEDWDLLNIKTVAKRLDKIR*
>RS_GCF_001591685.1+NZ_BCVJ01000040.1_8 NZ_BCVJ01000040.1_8 # 6813 # 9503 # 1 # ID=40_8;partial=00;start_type=ATG;rbs_motif=GGAGG;rbs_spacer=5-10bp;gc_cont=0.427
MSKEKPKKKVLTPEEKEAKMQAARVYTDGLVEKALKAEQEYATFTQEQVDKIVAAAALAG
SEAALTLAHEAVDETGRGVVEDKDTKNRFATENIYNLIKNEKTVGVISEDKIKGQVKIAA
PLGVLAGIVPTTNPTSTTMFKALMALKTRNAIVFAFHPQAQNCSVHAAKVIYEAALAAGA
PKNIIQWVEKPSLENTTGLIQNPKIASILATGGPGMVNAALRSGNPSMGVGAGNGAVFVD
HTANLDRAVEDLLMSKRFDNGMICATENSAVVEAPIYDAWLQKMQEKCAYLVPKEDYAKI
EDFVFNDNHGVNGPVAGKSARWIAEQAGVFLPEDKDVMLFELDAKNIGEKLSSEKLSPLL
SIYKAKDRTDGVKIVGALLDYQGAGHNAAIQIGSQTDPFINEFGDKIKSARILVNQPDSI
GGIGDIYTDALRPSMTLGTGSWGKNSLSHNLSTGDLLNIKTVAKRRNRPQWVRLPEKIYY
ENNAISYLQDETEDIKRAFIVADPGMVQFGFVDKVYDQLAVRDTPVKTALYGTVKPDPTL
GQTIEIARQMAEFKPDTVIALGGGSSLDAAKIARYIYEYSLDQPAGFMDDYAKVSELFLL
LQQKFVDIRKRIVKFHHATETKLFAIPTTSGTGSEVTPFAVITDDKTHVKYPLADYELTP
QVAIVDPEFVMTVPKRTVALSGIDTLSHALEAYVSVMSSEFTRPWALEAIKLVFENLVDS
YNFDPKNPTSAGEKARENMHYAATLGGMAFANAFLGINHSLAHKTGGEFGLPHGLCISIA
MQPVIRFNGTSGKVKRSPYPRYEVYRAQKDYADIARALGLKGNSDAELVEALCARIAQLF
KDLDVEPKLSANGVTKEQFEGALDEMVDLVYNDQCTPANPRQPFLEEIRELLWEQF*
>RS_GCF_001591845.1+NZ_BCVR01000001.1_8 NZ_BCVR01000001.1_8 # 6681 # 9311 # 1 # ID=1_8;partial=00;start_type=ATG;rbs_motif=GGAG/GAGG;rbs_spacer=5-10bp;gc_cont=0.376
MAKAQQKETPTEEEKKKQIYDMVDNLVKRSHVALDEMANFTQEQVDKICEAVATAGEQNA
YPLAKMAVEETKRGVVEDKTTKNMYASENIWNSLRHEKTVGVIEEDKELGLTKIAEPKGV
IAGVTPVTNPTSTVIFKAMLALKTRNTIIFGFHPQAQKCCVETGKIIQAAAVAAGAPKDA
ILWIEEPSLDATTDLMNNPGVQTILATGGPGMVKAAYSSGKPAIGVGPGNGPSYIEKSAN
IGRAVYDIVLSKNFDNGMVCASENSVVVDDAIYDKAVEEFKKWGCYFLNKEEIKKFEEHF
IDPRRGTVAGPVAGKSAYEIAKLCGVDVPKTTKVIVAEYKGVGRKFPLSAEKLSPVFTLY
RAKNHDDAFKICSELLDYGGRGHTAGIHSSDQNIIDEFAMKMDACRILVNSPAALGGIGD
LYNNMLPSLTLGTGSYGANTFSHNIGARDLLNIKTVAKRRDNMQWVKVPSKTYFEHNAAN
YLRHMPNVNRFFIVTDEGVADQGFADEITDIISKRRGQKEYEVFKAVTLDPDTDVIKDGV
HRMNIFKPDVIIAIGGGSVMDAAKVMRLFYENPEMSFEEAYQKFLDIRKRVVRFPKINGV
QLVCIPTTSGTGSEVSPIAVISDTKTGMKHTLCDYALTPDVSIVDDQFVQNMPKRLIAWS
GFEALGHAIESYVSTMATDFTRGWSLEAIKAIFANLKKSYDGDLDARKQMHDAATIAGMA
YSNAFLGLEHSIAHTVGSTFDIPSGVSDAIALPQVIRFNAKRPEKLAMWPHYSVYRAESD
YADIARAIGLTGSSDAELVEKLVQKIIELAHSVGIKMAYKDYGVDKTEFDKKVDQMAVEA
YGDQNTVTNPSAPLITQIVVLMKDCYEGKGISDNDK*
>RS_GCF_001592085.1+NZ_BCWD01000013.1_25 NZ_BCWD01000013.1_25 # 26621 # 29239 # -1 # ID=13_25;partial=00;start_type=ATG;rbs_motif=GGAGG;rbs_spacer=5-10bp;gc_cont=0.505
MLKNVKETTPTTDNNNDETVAEMMTRLTSKAHDALCAMDDFTQEQVDHIVHQMAIAGLDH
HMELAKAAFEETGRGVMEDKAVKNMFATEEIWHSIKNNKTVGIIKDDHERQLITVAEPLG
ILAGVTPVTNPTSTTLFKSLIAVKTRNPIIFAFHPQAQKSSVMAAKVVRDAAIAAGAPEG
VIQWIDKPSLEATTALMNHPMIASVLATGGPGMVKAAYSTGKPALGVGPGNGPAYIEKSA
NIKRAVYDIVLSKTFDNGMVCASENSAVIDAAIYDDVKQEMQDRGVFFIKKSDHKALADA
MFRPAGGVKGPIAGMAATKIADLAGIKVPANTKVLAAEISGVGPDAPLSQEKLSPVISVF
KAKSKDDAFKLCDELLHFGGLGHTADIHTMNDDLATEFGIKMKASRVLVNTPSAIGGIGN
LYNEMVPSLTLGTGSWGKNSVSHNVSAFDLLNIKTIAKRRNNMQWIKLPRVYFEKTSVRY
LNDMPGVKRVFLVTDPAMVELGYIDTVLNELKRQPNGIEYSLFSDVEPDPTTDTVNRGVT
QMRMFKPDTIVALGGGSAMDAAKNMWLFYEDPDASFFGAKQKFLDIRKRTYKFNKPHKAQ
FVAIPTTSGTGSEVTPFAVITDSETHVKYPLADYALTPDVAIVDSQFIETVPKKTVAYSG
LDVLTHAIESYVSNMASDYTRPWSLQAIKLVMDNLTASYNGDITAREEMHNASTLAGMAF
ANAFLGVDHSIAHKLGGEFGLPHGLAIAITLPHVIRYNFKEPTKLSMWPKYDYFRADEDY
AQIARFLGLEGSTREELKEALVHKVIDLAHSVGVTLSLKANGVDKAHFDRTVDHLAELAF
QDQCTTANPKEPLVAELKQIMLDEYDGKNVEK*
>RS_GCF_001761545.1+NZ_CP017326.1_160 NZ_CP017326.1_160 # 158858 # 161569 # 1 # ID=1_160;partial=00;start_type=ATG;rbs_motif=AGGAG;rbs_spacer=5-10bp;gc_cont=0.460
MTEGTTATPLKKVKKVLTPEERAARKEAAEIMIQELVTKAQVALEEFSQLNQAQVDKIVA
AMALAGSENSLLLAHEAHDETGRGVVEDKDTKNRFASESVYNAIKNDKTVGVISEDKITG
KVELAAPLGILAGIVPTTNPTSTAIFKSMLTAKTRNTIIFSFHPQAQRSSIHAAKIVYDA
AVAAGAPKNFIQWIEKGSIEATTALMQNPHIASILATGGPAMVHAALTSGNPSMGVGAGN
GAVFIDATANVDRAVEDLLLSKRFDNGMICATENSAVVHAAIYDEWMKKMEDQGAFRVAN
KDFPKVADAVFQPNAEGFGVQGPVAGMSGAWIADRAGIKLPADKDVLLFELDKKNIGEAL
SSEKLSPLLSVYKVASREEGIEVVRALLNYQGAGHNAAIQIGAQDDPFVKEYADAVEASR
ILVNQPDSIGGVGDIYTDAMRPSLTLGTGSWGKNSLSHNLSTYDLLNIKTVARRRSRPQW
VRLPKDIYYESNAITYLQELPNVDRAFIVADPGMVQFGFVDKILNQFALREDQVKTSIYG
SVKPDPTIGQAIDIARQMAEFKPDTVVLIGGGSALDAGKIARFIYEYSASHEGILQDDAA
LKDLFKELAQKFMDIRKRIVKFEHQSLTQMVAIPTTSGTGSEVTPFAVITDDETHIKYPL
ADYELTPQVAIIDPEFVMTVPKRTVAFSGMDALSHALESYVSVMNSEFTRPWALQAIKLV
FENLETSYKYDPKNPTKEGQEARSKMHYAATLAGMSFANAFLGINHALAHKTGGAFGLPH
GLAITIAMNHVIKFNAVTGNVKRTPFPRYETYTAQADYADIARFLGLQGKDDAALVDALT
KKIAALAAALDIDTTLSGNGVSKKDFDAALDEITELAYDDQTTPANPRQPRLEELRQLFI
DQF*
>RS_GCF_001891125.1+NZ_CP015247.1_112 NZ_CP015247.1_112 # 115071 # 117773 # 1 # ID=1_112;partial=00;start_type=ATG;rbs_motif=AGGAG;rbs_spacer=5-10bp;gc_cont=0.406
MAEAIAKKPAKKVLTPEEKAELQTQAEKMTEGLVEKSQKALAEFSTFSQEQVDKIVAAMA
LAGSENSLLLAHAAHDETGRGVVEDKDTKNRFASESVYNAIKFDKTVGVISEDKIQGKVE
LAAPLGVLAGIVPTTNPTSTTIFKSMLTAKTRNTIIFAFHPQAQKSSVLAAQIVYDAAVK
AGAPENFIQWIEKPSLYATSALIQNPHIASILATGGPSMVNAALKSGNPSMGVGAGNGAV
YIDATVDTDRAVSDLLLSKRFDNGMICATENSAVIQAPIYDEILTKLQEQGAYLVPKKDY
KKIADYVFKPNAEGFGIAGPVAGMSGRWIAEQAGVKIPDGKDVLLFELDQKNIGEALSSE
KLSPLLSIYKVEKREEAIETVQSLLNYQGAGHNAAIQIGSQDDPFVKEYADAIGASRILV
NQPDSIGGVGDIYTDAMRPSLTLGTGSWGKNSLSHNLSTYDLLNIKTVARRRNRPQWVRL
PKEVYYEANAITYLQDLPTVNRAFIVADPGMVQFGFVSRVLGQLELRQEQVETNIYGSVK
PDPTLSQAVEIARQMADFKPDTVILLGGGSALDAGKIGRFLYEYSTRHEGILEDDEAIKD
LFLELQQKFMDIRKRIVKFYHARLTQMVAIPTTSGTGSEVTPFAVITDDETHVKYPLADY
ELTPEVAIVDPEFVMTVPQHTVAWSGLDALSHALESYVSVMASEFTRPWALQAIKLIFDN
LTNSYNYDPKHPTKEGQNARTKMHYASTLAGMSFANAFLGLNHSLAHKTGGEFGLPHGMA
IAIAMPHVIKFNAVTGNVKRTPYPRYETYTAQKDYADIARYLGLKGETDAELVDVLIAEI
KKLAASVGVNQTLSGNGVSKHDFDAKLEKMIDLVYNDQCTPGNPRQPSLAEIRQLLKNQF
*
>RS_GCF_001949975.2+NZ_BDDX01000005.1_75 NZ_BDDX01000005.1_75 # 77923 # 79299 # -1 # ID=6_75;partial=00;start_type=ATG;rbs_motif=AGGAGG;rbs_spacer=5-10bp;gc_cont=0.408
MVQVDEMINNLVSNAHTALAELEGLDQSQVDSIVDAMVQAGLDNSAELAKLAHEETGRGN
THDKTMKNIFASGQIGNFIKNHKTVGIIDEDDEAKTVTIAEPLGVLAGVTPVTNPTSTTL
FKAIIAMKTRNPIVFSFHPQALKSSIKAAEIVLDAAVKAGAPMNSIQWISEPSIDATNAL
IHHPGVATILATGGPAMVKAAYSSGKPALGVGPGNAPLYVEKSADLDAAVKDIVLSKTFD
NGMICATENSLVIDSAIYDDMKKRLSDAGVYFIAESDQDKLAQTMFNPETGGVNGPIAGR
SAKQIADMAGIEVPEGTKVLAAELTEVGLDHLLSGEKLSPVVSVYKVADSDHAYETLEAI
LNYGGLGHTAGIRSTNSDVITQFGIKMKACRILVNTPCCLGGVGSIVNGLEPSLTLGTGS
WGFNSISHNVTDFDLLNLKKIAYPRKNSNFEELIKKYM*
>RS_GCF_001971585.1+NZ_CP019323.1_1473 NZ_CP019323.1_1473 # 1523711 # 1526308 # 1 # ID=1_1473;partial=00;start_type=ATG;rbs_motif=GGAGG;rbs_spacer=5-10bp;gc_cont=0.366
MLKSSNKDTKQNDVGPVINEMVVKAQKALNIMDSYTQEQVDHIVHHMAIAGLNASLKLAK
LAHEETGRGVTEDKVIKNMFATEEIWHSIKRDKTVGIIEDDKEHRLIKVAEPLGVLAGVT
PVTNPTSTTMFKSLIALKTRNPIIFGFHPQAQKSSVAAAKVMLEAAVDAGAPENVIQWID
KPSIEATSALMNHPDVASVLATGGPGMVKAAYSTGKPALGVGPGNGPAYIEKTANIKRAV
NDIVLSKTFDNGMVCASENSAIVDQDIYNEVKEQLEKNKVYFIKKADHKALADAMFRPEG
GVKGPIAGKSAVEIAKLAGIKVPDDTKVIGVEITGIGPSEPLSAEKLSPVLSVFKSKDHK
DAFDKADKLLHFGGLGHTVAIHTMDEDLATEFGVKMKASRVLVNTPAAIGGIGNLYNEMI
PSLTLGTGSWGKNSVSHNVSSFDLLNIKTIARRRNNMQWIKQPRVYFEKTSVRYLEDLEG
MSRAFIVCDPVMVQLGYVNTIVDELKRSKTNVEYSMFSDVDSKVTTDMVQRGVTQMKLFK
PDTIIALGGGTTMDAAKDMWLFYEHPDVDLFGAKQGFIDIRKRTYKFPKPEKTQFVAIPT
TFGTGSEVTPFTSIIDSKTNIKYPIADYSLTPDVAIVDSQFVETMPKDVIAESGLDVLNN
AIESYVSNMASDYTRPYALQAIKLVFDNLVKAYNGDPDAQEEMHNASTLAGMSFGNAFAG
VGHSITDVLNNEFGIRHGLASIVALPQVIKYNFEQPTKIAMWPKYENFRADEDYAVIARS
IGLDGKGNAELRDMLINKIVELAHGVNVKMSLKENGIKKADFDKKVDDLSEAAFADQFSF
ANPKEPLISELKQVLINAYEGKGIK*
>RS_GCF_002088015.1+NZ_NARH01000041.1_11 NZ_NARH01000041.1_11 # 7806 # 10007 # -1 # ID=66_11;partial=00;start_type=TTG;rbs_motif=GGA/GAG/AGG;rbs_spacer=11-12bp;gc_cont=0.405
MKTRNTIIFGFHPQAQKCCVETGKIIRAAAVAAGAPADAVQWIEEPSLDATTDLMTNPGV
QTILATGGPGMVKAAYSSGKPAIGVGPGNGPSYIEKTANIDRAVYDIVLSKNFDNGMVCA
SENSVVVDTEIYDKVKEEFKKWNCYFLNKGEIKKFEEHFIDPRRGTVAGPVAGKSAYEIA
KLCGVDVPKTTKVIIAEYKGVGRNFPLSAEKLSPVFTLYRAKSHDDAFKICTDLLNYGGR
GHTAGLHSTDKKIIDEFAMKMDACRILVNSPAALGGIGDLYNNMLPSLTLGTGSYGANTF
SHNIGAKDLLNIKTVAMRRDNMQWVKVPSKTYFEHNAANYLRHMPNVNRFFIVTDEGVAD
QGFADEITDIISKRLGQKEYEVFKAVTLDPNTDVIKDGVHRMNIFKPDVIIAIGGGSVMD
AAKAMRLFYENPEMSFEEAYQKFLDIRKRVVRFPKINGVQLVCIPTTSGTGSEVSPIAII
SDAKTGIKHTLCDYALTPDVSIVDDQFVQTLPKRLIAWSGFEALGHAIESYVSTMATDFT
RGWSLEAIKTIFANLKKSYDGDLDARKRMHDAATLAGMAYSNAFLGLEHSIAHTVGSTFD
IPSGVSDAIALPQVIRFNAKRPEKLAMWPHYSVYRAESDYADIARAIGLTGSSDAELVEK
LVQKIIDLAESVGIKMAFKDYGVDKAEFDKKVDQLAVEAYGDQNTVTNPSAPLISQIAQL
MRDSYEGKGISTK*
>RS_GCF_002157585.1+NZ_BDGB01000057.1_33 NZ_BDGB01000057.1_33 # 33328 # 35940 # 1 # ID=57_33;partial=00;start_type=ATG;rbs_motif=GGAGG;rbs_spacer=5-10bp;gc_cont=0.452
MIDNKVKETNAAKTTNVDTVINGLVSKAQKALEIMDSFDQEKVDHITHQMVMAGQDKHMD
LALMAYEETGRGVAEDKAIKNMYATEEVWHSIRDHKTVGVIKDDKERQLITVAEPLGVLA
GITPVTNPTSTTLFKSIISMKTRNPIIFSFHPQALKSSIAAAKIVRDAAIAAGAPEGCIQ
WIEEPSIEATTKLINHPGVASTLATGGPGMVKAAYSTGKPALGVGPGNGPVYIEKTANIL
RAVNDLVLSKTFDNGMICATENSAVIDSDIYAEVKKELVKNGVFFVEKKDQDKLAEAMFN
PKTHGVKGPIAGKSAKGIAKLAGIKVPDNTKVLAAEITGVGPKYPLSAEKLSPVISVYKA
KNHEDGFKICDELLHFGGMGHTAGIQTLDDDLALEFGKQMKAARVLVNTPGGFGGIGNLY
NEMTPSLTLGTGSWGANSISHNVTDYDLLNIKTIAKRRNNMQWIKLPRVYFEKTSVRYLM
DMPGINKVFIVTSPEMVEFGYVDKVLDELKRRPNPIEYSLFSGVEPDPTTDTVEKGVRQM
NAFKPDTIIALGGGSPLDAAKNMWLFYEDPKTSFFGAKQKFIDIRKRAYRFNKPKKAQMI
AIPTTSGTGSEVTPFAVITDSKTHVKYPLADYALTPDVAIVDPQFVETVPKGNIAASGLD
TLCHGIESFVSTMASDYTRPLSLQAIKLVFDNLADSYNGNMHAKEEMHNAATLAGMAFGN
AFLGINHSIAHKLGGEFGLTHGIAIAITMPHVIRYNAKLPEKIAVWPKYEYFRANKDYAE
IARYVGIQGKNDDELIEGLVQRIIKLAHEVGVTLSLKAWGVDKAKFDAAVDRLAVLAYED
QCTTANPKEPLIADLKQLMIDDYEGTNVEK*
>RS_GCF_002217925.1+NZ_BCMF01000009.1_64 NZ_BCMF01000009.1_64 # 67667 # 70288 # -1 # ID=9_64;partial=00;start_type=ATG;rbs_motif=GGAGG;rbs_spacer=5-10bp;gc_cont=0.436
MLKEMNSKSNNEKPKKTVSVSDHIDALVEKAHDALCGMDEFDQKKVDHIVHQMAIAGLDQ
HMRLAKLAVEETGRGVWEDKAIKNMFATEEIWHTIKNDKTVGIIEDDKERQLIKVAEPLG
ILAGVTPVTNPTSTTMFKSLIAVKTRNPIIFGFHPQAQKCSVEAAKVMRDAAIAAGAPEG
VIQWIEEPSLEATSALMNHPQVASVLATGGPGMVKAAYSTGKPALGVGPGNGPAYIEKTA
NIKRAVNDIVLSKTFDNGMVCATENSIIIDTDIYDAVKKEMKDRKVFFIKKSEQKALADA
MYDPKRGGVKGPIAGMSAVNIAKLAGIEVPEDTKVLAAELNTVGPDNWLSAEKLCPVISV
YKSADHADGFKIANDLLHFGGLGHTAAIHTLDEDLATEYGIKMKASRVLVNTPSALGGIG
NLYNEMIPSLTLGTGSWGKNSVSHNVSSFDLLNIKTIAKRRNNMQWIKLPRVYFEKTSVR
YLGDMPGIKKAFIVADPAMISLGYVDKVLGELKRRPDGFEYQLFSVMESDPTTDTVEKGY
AQMKNFQPDTIIALGGGSPMDAAKCMWLFYEHPDASFFGAKQKFLDIRKRTYQFEKATKA
QFVAIPTTSGTGSEVTPFAVITDAKTHVKYPLADYALTPDVAIVDSQFIESLPKRTISYA
GLDVLTHAIESFVSNMASDYTRPWSLQAIKLVFENLTASYNGDLQAREEMHNAATIAGMA
FANAFLGVNHSIAHKLGGEFGLPHGLAIAITLPHVIRYNFKEPRKLTTWPKYEYFRADED
YAEIARYIGLTGKNKEELKEALVQKIIELAHSVDVTLSLKANGVDKKHFDASVDKLAELA
YEDQCTTANPKEPLIGELRQIMIDEYEGKGVEK*
>RS_GCF_002217945.1+NZ_BCMG01000007.1_92 NZ_BCMG01000007.1_92 # 107148 # 109769 # -1 # ID=7_92;partial=00;start_type=ATG;rbs_motif=GGAGG;rbs_spacer=5-10bp;gc_cont=0.436
MLKEMNSKENNKQAKKPVSVNEHIDALVNKAHDALCGMDDFTQEKVDHIVHQMAIAGLDQ
HMRLAKLAVDETGRGVWEDKAIKNMFATEEIWHSIKNDKTVGIIEDDKERQLIKVAEPLG
ILAGVTPVTNPTSTTMFKSLIAVKTRNPIIFGFHPQAQKSSVAAAKVMRDAAIAAGAPEG
VIQWIEEPSLEATTALMNHPKVASVLATGGPGMVKAAYSTGKPALGVGPGNGPAYIEKTA
NIKRAVNDIVLSKTFDNGMICATENSVIIDADIYNDVKQEMKARKVFFIKKADQKALADA
MYDPKRGSVKGPIAGMAAVKIAKLAGIDVPEDTKVLAAELTTVGPDNMLSAEKLCPVISV
YKSADHKEGFKIANDLLHFGGLGHTAAIHTEDEDLATEYGIKMKASRVLVNTPSALGGIG
NLYNEMIPSLTLGTGSWGKNSVSHNVSSFDLLNIKTIAKRRNNMQWIKLPRVYFEKTSVR
YLGSMPGVKKAFIVADPAMISLGYVDKVLGELKRRPDGIEYQLFSVMESDPTTDTVEKGY
AQMKAFKPDTIIALGGGSPMDAAKCMWLFYEHPDASFFGAKQKFLDIRKRTYQFEKAKKA
QFVAIPTTSGTGSEVTPFAVITDSKTHVKYPLADYALTPDVAIVDSQFIESLPKKTISWA
GLDVLTHGIESFVSNMASDYTRPWSLQAIKLVFDNLTASYNGDQHAREEMHNAATIAGMA
FANAFLGVNHSIAHKLGGEFGLPHGLAIAITLPHVIRYNFKEPRKLTTWPKYEYFRADED
YAEIARYVGLTGKNNEELKEALVHKIIDLAHSVDVTLSLKANGVDKKHFDEKVDDLAELA
YEDQCTTANPKEPLIGELRQIMIDEYDGKGVEK*
>RS_GCF_002217985.1+NZ_BCMI01000022.1_1 NZ_BCMI01000022.1_1 # 160 # 2781 # -1 # ID=22_1;partial=00;start_type=ATG;rbs_motif=GGAGG;rbs_spacer=5-10bp;gc_cont=0.448
MLKEMNTKSNDEKPKKPVSVKDTVDALVNKAHDALCGMDDFDQEKVDHIVHQMAIAGLNQ
HMRLAKLAVEETGRGVVEDKAIKNMFATEEIWHSIKNDKTVGIIEDDKERQLIKVAEPLG
ILAGVTPVTNPTSTAMFKSLIAVKTRNPIIFGFHPQAQKCSVEAAKVMRDAAIAAGAPEG
VIQWIEEPSLEATTALMNHPKVASVLATGGPGMVKAAYSTGKPALGVGPGNGPAYIEKTA
KIKRAVNDIVLSKTFDNGMICATENSVIIDADIYDDVKKEMKDRKVFFIKKSEQKALAEA
MYDPKRGGVKGPIAGMSAINIAKLAGIKVPEDTKVLAAELTTVGPDNLLSAEKLCPVISV
YKSADHKEAFKIANDLLHFGGLGHTAAIHTEDEDLATEYGIKMKASRVLVNTPSALGGIG
NLYNEMIPSLTLGTGSWGKNSVSHNVSSFDLLNIKTIAKRRNNMQWIKLPRVYFEKTSVR
YLGDMPGIKKVFIVASPAMIRLGYVDKVLGELKRRPDGMEYQLFSVVETDPTTDTVEKGY
TQMKNFEPDTIIALGGGSPMDAAKAMWLFYEHPDASFFGAKQKFLDIRKRTYQFEKATKA
KFVAIPTTSGTGSEVTPFAVITDAKTHVKYPLADYALTPDVAIVDSQFIETLPKKAISYA
GLDVLTHAIESFVSNMASDYTRPWSLQAIKLVFENLTASYNGDLQAREKMHNAATIAGMA
FGNAFLGVNHSIAHKLGGEFGLPHGLAIAITLPHVIRYNFKEPRKLTTWPKYEYFRADED
YAEIARYIGLTGKNKEELKEALVNKIIDLAHSVDVTLSLKGNGVDKKHFDEKVDDLAELA
YEDQCTTANPKEPLIGELRQIMIDEYDGKGVEK*
>RS_GCF_002370355.1+NZ_AP017929.1_91 NZ_AP017929.1_91 # 92601 # 95195 # -1 # ID=1_91;partial=00;start_type=ATG;rbs_motif=GGAGG;rbs_spacer=5-10bp;gc_cont=0.418
MVKKEGVKAVVDAVSEVDKMVTDLVTRAHEALKIMETFDQEKVDHIVHQMAIAGLDHHME
LAKMAVEETGRGIYEDKAIKNIFATEEIWHAIKDNKTVGVIEEDPEHGITKIAEPVGVIA
GVTPVTNPTSTTIFKAEIAIKTRNPIIFAFHPNAQKCSARALEVIKEEAVKAGLPADALL
FIEEPSLAATQALMNHTGIATVLATGGPGMVKAAYSTGKPALGVGAGNAPAYIEESANIK
QAVNDLILSKSFDNGMICASEQAVIVDAKIYNEVKKEFQAQGVYFAKASELPALNEAIID
PAKNAVRPAIPGQSAANIAKLAGIDIPEDTPVLIAEIKGVGHQYPLSHEKLSPVLAMIKA
KDREDGLALCEAMLDLGGLGHTASLHTTDDALPLEFARRMKACRVLVNTPSAQGGIGDLY
NEMIPSLTLGCGSYGHNSISHNVSTIDLLNIKTLAKRRNNMQWVKLPSKIYFEKNSVNYL
EKMADLNKVFIVADQGMVNLGYVRIVEEVLAKRANDVQMQIFSDVEPDPSTNTIYKGAAA
MRSFEPDAIVAIGGGSVMDAAKGMWLFYDSEEADFFGAKQKFLDIRKRTYKFPKLNKTKL
ICIPTTSGTGSEVTPFAVITDSETHIKYPLADYALTPDVAIVDSQFVESVPPRVVAHTGL
DVLCHATESYVSTMASNYTKGLSLQAIKLVFDNLKASYDGDITAKGNMHDASTMAGMAFA
NALLGINHSLAHKLGGAFNLPHGLMIAITMPHVIRYNATTPTKRALWAKYSYFRADEDYA
EIARYIGLKGNTTAELVEAYANAVTELAESVGIQMSLKANGVTKADFKQHVDELAELAYE
DNCTVTNPKEPLIKELKGILEAEF*
>RS_GCF_002583405.1+NZ_BCMJ01000004.1_200 NZ_BCMJ01000004.1_200 # 230661 # 233282 # -1 # ID=4_200;partial=00;start_type=ATG;rbs_motif=GGAGG;rbs_spacer=5-10bp;gc_cont=0.434
MLKEMNSKSNNEKPKKPVSINNQIDELVNKAHDALCGMDNFDQKKVDHIVHQMAIAGLDQ
HMRLAKLAVDETGRGVWEDKAIKNMFATEEIWHSIKNDKTVGIIEDDKERQLIKVAEPLG
ILAGVTPVTNPTSTTMFKSLIAVKTRNPIIFAFHPQAQKCSVEAAKVVRDAAIAAGAPEG
VIQWIEEPSLEATTALMNHPQVASVLATGGPGMVKAAYSTGKPALGVGPGNGPAYIEKTA
NIKRAVNDIVLSKTFDNGMVCATENSIIIDTDIYDAVKKEMKDRKVFFIKKSEQKALADA
MYDPKRGGVKGPIAGMSAVNIAKLAGIEVPEDTKVLAAELNTVGPDNWLSAEKLCPVISV
YKSANHEEGFKIANDLLHFGGLGHTAAIHTLDEDLATEYGIKMKASRVLVNTPSALGGIG
NLYNEMIPSLTLGTGSWGKNSVSHNVSSFDLLNIKTIAKRRNNMQWIKLPRVYFEKTSVR
YLGDMPGIKKAFIVADPAMISLGYVDKVLGELKRRPDGFEYQLFSVMESDPTTDTVEKGY
AQMKNFQPDTIIALGGGSPMDAAKCMWLFYEHPDASFFGAKQKFLDIRKRTYQFEKATKA
QFVAIPTTSGTGSEVTPFAVITDAKTHVKYPLADYALTPDVAIVDSQFIESLPKKTISYA
GLDVLTHAIESFVSNMASDYTRPWSLQAIKLVFENLTASYNGDLQAREEMHNAATIAGMA
FANAFLGVNHSIAHKLGGEFGLPHGLAIAITLPHVIRYNFKEPRKLTTWPKYEYFRADED
YAEIARYIGLTGKNKEELKEALVNKIIELAHSVDVTLSLKANGVDKKHFDETVDKLAELA
YEDQCTTANPKEPLIGELRQIMIDEYDGKGVEK*
>RS_GCF_002706375.1+NZ_CP017706.1_1562 NZ_CP017706.1_1562 # 1543404 # 1546031 # 1 # ID=1_1562;partial=00;start_type=ATG;rbs_motif=GGAG/GAGG;rbs_spacer=5-10bp;gc_cont=0.407
MAKTQQKETLTEEQKKKQIYDMVDNLVKKSHVALDEMANFTQEQVDKICEAVATAGEQNA
YPLAKMAVEETKRGVVEDKTTKNMYASENIWNSLRHEKTVGVIDEDKELGLTKIAEPKGV
IAGVTPVTNPTSTVIFKAMLALKTRNTIIFGFHPQAQKSCVETGKIIQAAAVAAGAPKDA
IQWIEEPSLDATTDLMNNPGVQTILATGGPGMVKAAYSSGKPAIGVGPGNGPSYIEKSAN
IDRAVYDIVLSKTFDNGMVCASENSVVVDDEIYDKVVDEFKKWNCYFLNKEEIKKFEEHF
IDPRRGTVAGPVAGKSAYEIAKLCGVDVPKNTKVIVAEYNGVGRKFPLSAEKLSPVFTLY
RAKNHDDAFRICSELLDYGGRGHTAGLHSSDKKIIDEFAMKMDACRILVNSPAALGGIGD
LYNNMLPSLTLGTGSYGANTFSHNIGAKDLLNIKTVAMRRDNMQWVKVPSKTYFEHNAAN
YLRHMPNVNRFFIVTDEGVADQGFADEITDIISKRRGQKEYEVFKAVTLDPNTDVIKDGV
HRMNIFKPDVVIAIGGGSVMDAAKAMRLFYENPEMSFEEAYQKFLDIRKRVVRFPKINGV
QLVCIPTTSGTGSEVSPIAIISDAKTGIKHTLCDYALTPDVSIVDDQFVQEMPKRLIAWS
GFEALGHAIESYVSTMATDFTRGWSLEAIKIIFANLKNSYDGNLAARKQMHDAATIAGMA
YSNAFLGLEHSIAHTVGSTFDIPSGVSDAIALPQVIRFNSKRPEKLAMWPHYSVYRADTD
YADIAKAIGLTGSSKEELIEGLVQKIIDLAQSVGIKMAYKDYGVDKAEFDKKVDELAVEA
YGDQNTVTNPSAPLISEIAQLMRDSYEGKNTSINK*
>RS_GCF_002706425.1+NZ_CP017713.1_1923 NZ_CP017713.1_1923 # 1965573 # 1968194 # -1 # ID=1_1923;partial=00;start_type=ATG;rbs_motif=GGAG/GAGG;rbs_spacer=5-10bp;gc_cont=0.432
MLKQTKTENKTEDKSVSVEKTIDGLVKKSQAALATMSTFTQEKVDAICEAMALAALDHHM
ELAKMAVEETHRGIVEDKAIKNIYASEYVWNSIRHDKTVGVIDDDDEEQIIKIAEPLGVV
AGVTPVTNPTSTVVFKSLISLKGRNTIIFGFHPQAQQACVRTAQILLDAAIEAGAPADCI
QWIADPSIEATGALMHHEDIATILATGGPGMVKAAYSSGNPALGVGPGNGPAYIEKTADV
KQAVNDIVLSKTFDNGMVCASENSAIVDQDIYAEVKAEFKYWNCYFVKKSELKALGEAMF
DEKRGGVKGPIAGKSAYQIAQLAGIDVPKDTKVLIAEIDGVGPKYPLSREKLSPVLSLYK
VKDHEAAFARAKELLEFGGLGHTASIHTRDDELVKQFGMDMLACRILVNSPSALGGIGNI
YNNMTPSLTLGTGSYGKNSISHNVSDMDLINIKTVAKRRNNMQWVKLPPKVYFERNSVRY
LEHMEGIKRVFLVCDPGMVEFGYSDRVLDVLRKRTNQVEIDIFSDVEPNPSTDTVYKGVA
RMDAFKPDTIIALGGGSAMDAAKFMWLMYEHPETSFFGAKQKFLDIRKRTYRVPVPNKAK
YIGIPTTSGTGSEVTPYAVITDSKTHVKYPITDYAMQPDIAIVDSQFVETVPKRTTAWTG
LDAITHATEAYVSVMSSEYTRGWALQALKLAFNNLKASYDGNREARQKMHDAATMAGMAF
ASAYLGINHSIAHKLGGEFDLPHGLAIAITYPQVVRYNATVPTKIAMWPKYSHFTALQDY
ADIARYLGLKGNTDEELKEALVQAFIDLAHSVDVTLNLKDNRVDKAHFDRSVDKLAELAF
EDQCTPANPKEPLISELKEILIREWDGQGVETK*
>RS_GCF_002706745.1+NZ_CP017702.1_1821 NZ_CP017702.1_1821 # 1860978 # 1863596 # -1 # ID=1_1821;partial=00;start_type=ATG;rbs_motif=GGAGG;rbs_spacer=5-10bp;gc_cont=0.390
MLKGSKDTNTAAKPDKKEEVKPVIDEMVAKAHKALEIMDSFTQEQVDHIVHQMAIAGLNA
SFRLAKLAYEETGRGLVEDKVIKNMYSTEEIWHSIKRDKTVGIIEDDKEHRLIKVAEPLG
VLAGVTPVTNPTSTAMFKSLIALKTRNPIIFGFHPQAQKCSVAAAKVMLKAAVDAGAPEG
VIQWIEKPSIEATSYLMNNEGVASVLATGGPGMVKAAYSTGKPALGVGPGNGPAYIEKTA
NIKRAVNDIMISKTFDNGMVCAAENSAIIDADIYDEVKSLLEKNKVFFIKKADYKKLADA
MFRPEGGVKGPIAGQSALNIAKLAGIKVPADTKVLGVELSKVGPDEPLSAEKLSPVLSVF
KVAGHKEGFEKADELLHFGGLGHTVGIHTMNEDLATEFGIKMKASRVLVNTPAAIGGIGN
LYNEMIPSLTLGTGSWGKNSISHNVSSFDLLNIKTIAKRRNNMQWIKQPRVYYEKTSVRY
LEDLQGMKRAFIVCDPVMVQLGFVDTITDELKRSKVNVEYSMFSDVDNIVTTDVVKRGVT
QMNLFKPDTIIALGGGTTMETAKDMWLFYEHPDVDLFGAKQGFIDIRKRTYKFPKPEKAQ
FVAIPTTFGGGDQVTPFSSIIDTKTGTKYPIADYALTPDVAIIDSQFVETMPKDIMAESG
MDVLTNAVESYVANMASDYTRPYALQAIKLVFDNLEKAVAGNKDAQAEMHNASTLAGLSY
GNAFAGVAHSITDVLTNAYGIRHGLASIIALPQVINYNFEQPTKMTMWPAYESFRADSDY
AAMASYIGLTGKDNRALKDALVKKIVDLAHAVGIKLSLKDNYIDKKDFDSKLDDLAEATF
GDQFSFTNPKEPLISELKQVLEDVYVGKGIEK*
>RS_GCF_002849895.1+NZ_CP018867.1_92 NZ_CP018867.1_92 # 93642 # 96260 # 1 # ID=1_92;partial=00;start_type=ATG;rbs_motif=GGAGG;rbs_spacer=5-10bp;gc_cont=0.372
MVKGSKDTKVSVKTDKKEEVKPVIDAMVVKAHKALDIMDSFTQEQVDHIVHQMAIAGLNA
SFELAKLAYKETGRGVVEDKVIKNMYSTEEIWHSIKRDKTVGIIENDKEHRLIKVAEPLG
VLAGVTPVTNPTSTAMFKSLIAMKTRNPIIFGFHPQAQESSVAAAKVMLKAAVDAGAPEG
VIQWIKKPSIEATSYLMNNDGVASVLATGGPGMVKAAYSTGKPALGVGPGNGPAYIEKTA
NIKRAVNDIVLSKTFDNGMVCASENSAIVDADIYDEVKSLFEKNKIFFIKKSEYKQLAEA
MFRPEGGVKGPIAGKSAVEIAKLAGIKVPSDTKVLGVEISKVGPDEPLSAEKLSPVLSVY
KVAGHKEGFEKADELLHFGGLGHTVGIHTMDEDLATEFGIKMKASRVLVNTPAAIGGIGN
LYNEMIPSLTLGTGSWGKNSISHNVSSFDLLNIKTIAKRRNNMQWIKQPRVYFEKTSVRY
LEDLEGMKRAFIVCDPIMVQLGFVDTITDELKRSKVHVEYSMFSDVDSIVTTDVVKRGVT
QMNLFKPDTIIALGGGTTMDTAKDMWLFYEHPDVDLFGAKQGFIDIRKRTYKFPKPEKAQ
FVAIPTTYGTGAEVTPFSSIIDTKTGTKYPIADYALTPDVAIIDSQFVETMPKSIIPESG
MDILNNAIESYVANMASDYTRPYALQAIKLVFDNLEKAAAGDKNAQAEMHNASTLAGMSF
GNAFAGVGHSITDALTNAYGIRHGLASIIALPQVINYNFEQPTKITMWPKYESFRADSDY
ANIARYIGLTGENDRALKDALVKKIIDLAHALGIKLSLKDNYIDKKEFDEKLDSLSEAAF
GDQFSFTNPKEPLISELKQVLENMYVGKGIEK*
>RS_GCF_002871555.1+NZ_PNGN01000008.1_61 NZ_PNGN01000008.1_61 # 60659 # 63289 # -1 # ID=78_61;partial=00;start_type=ATG;rbs_motif=AGGAG;rbs_spacer=5-10bp;gc_cont=0.425
MAKDKKNLETTTTVDKEQEAQTMINDLVERSQKAFDKLRYYSQEQVDKICQAMALAAEEH
HMDLAVDAANETGRGVAEDKAIKNIYASEYIWNNIRHDKTVGIIKDDDEDQTITIADPLG
IIAGVVPVTNPTSTTIFKSIISAKTRNTIIFSFHPQALKSSIKTAKILQEAAEKAGAPKD
MIQWIPQCSLEATNALLRHPNIATILATGGPALVKAAYSSGNPALGVGPGNGPAYIEKTA
NIARSVYDIVLSKTFDNGMICATENSVVVDDEIYDQVKEEFKKWNCYFVKPNELDTFTEG
FIDTKRHQVRGPIAGRSANAIAEMCGLKDVPEHTKVIIAEYEGVGDDYPLSAEKLSPVLT
MYRATSHENAFDICRQLLHYGGEGHTAAIHTLDDDLATKYGLEMRASRIIVNSPSGIGGI
GNIYNNMTPSLTLGTGSYGGNSVSHNVTDWDLLNIKVIAKRRENRQWVKIPPKVYFQRNS
LKELRDIPNIDRAFIVTGPGMSKRGYVQRVIDELRLRQNETAFLVFDDVEEDPSTNTVEK
GVAMMNDFKPDTIIALGGGSPMDAAKAMWMFYEHPETSWYGVMQKYLDIRKRAYQIKKPT
KSQLIGIPTTSGTGSEVTPFAVITDSKTHVKYPLADYALTPNIAIVDSQFVETVPPKTTA
YTGLDVLCHATESYVSVMATDYTRGWSLQTIKGVMEYLPNSVKGDKLARRKMHDFSTMAG
MAFGQAFLGINHSLAHKMGGAFGLPHGLLIAIALPQVIRFNAKRPQKLALWPHYETYHAT
KDYADIARFIGLQGNSDEELAEAYAKKVIELAHKCGVKLSLKDNGVSREDFDKVVDKLAV
LAYEDQCTTTNPVEPLVSQLKELLERCYEGTGVEND*
>RS_GCF_002872255.1+NZ_NIPR01000008.1_2 NZ_NIPR01000008.1_2 # 2132 # 4750 # 1 # ID=63_2;partial=00;start_type=ATG;rbs_motif=GGxGG;rbs_spacer=5-10bp;gc_cont=0.367
MLKGSKGTKENLKPDEKEDVKPGIDSMVAKAHKALDIMDSFTQEQVDHIVHQMAIAGLNA
SFELAKLAYKETGRGLVEDKVIKNMYATEEIWHSIKRDKTVGIIEDDKEHRLIKVAEPLG
VLAGVTPVTNPTSTAMFKSLIALKTRNPIIFGFHPQAQECSVAAAKVMLKAAIAAGAPEG
VIQWIEKPSIEATTYLINHEGVASVLATGGPGMVKAAYSTGKPALGVGPGNGPAYIEKTA
NIKRAVNDIVLSKTFDNGMICAAENSAIVDADIYDDVKSLLEKNKVYFIKKSDHKKLADA
MFRPRGGVKGPIAGQSALSIAKLAGIKVPTDTKVLGVEISKVGPEEPLSAEKLSPVLSVY
KVSGHKEGFEKADELLHFGGLGHTVGIHTMNEDLATEFGIKMKASRVLVNTPAAIGGIGN
LYNEMIPSLTLGTGSWGKNSISHNVSSFDLLNIKTIAKRRNNMQWIKQPRVYYEKTSVRY
LEDLEGMKRALIVCDPVMVQLGYVDTITDELKRSKFHVEYSMFSDVDNIVTTDVVQRGVT
QMNLFKPDTIIALGGGTTMDAAKDMWLFYEHPDVDLFGAKQGFVDIRKRAYKFPKPEKAQ
FVAIPTTFGTGAEVTPFSSIIDTKTGTKYPIADYALTPDIAIIDSQFVETMPKEIMAESG
MDVLNNAVESFVANMASDYTRPYALQAIKLVFDNLVKAVNGDKDAQAEMHNASTLAGMSF
GNAFAGVGHSITDVLTNAYGIRHGLASIIALPQVINYNFEQPTKITMWPKYESFRADSDY
ALIASYIGLTGENNEAKKDALVKKIVDLAHEIGIKLSLKDNYIDKKDFDEKLDSLSEQAF
GDQFSFTNPKEPLISELKQVLEDCYVGKNIEK*
>RS_GCF_002907375.1+NZ_MIYK01000010.1_260 NZ_MIYK01000010.1_260 # 255628 # 258264 # 1 # ID=10_260;partial=00;start_type=ATG;rbs_motif=GGAGG;rbs_spacer=5-10bp;gc_cont=0.375
MTEKKQASAAKQQPNVEEIKNNINTMVEKAHVALDEMSNFDQEKVDKITHAMVIAGVNAH
QMLGKMAYEETGRGVAEDKAIKNLFATEEIWHDIRNDKTVGVIEENSEDDLIKVAEPLGV
LAGITPVTNPTSTTLFKSIISMKTRNAIIFSLHPQALKSSIKAAEIMRDAAVAAGAPKDA
IQWITEPSREATNALIQNPGVACTLATGGPGLVKAAYSSGKPALGVGPGNGPVYIEETAN
IPRAVNDLVLSKTFDNGMICATENSAVIDESIYKDVKEQLELNRVYFVPDDEKQKLTDAM
FDSTRLSVKGPIAGATAQQIADMAGIKVPKDTQVLAVEMTGIGPKYPMSGEKLSPVISVY
KSKDHKDAFEIVSKLLNYGGLGHTAAIQTSNDQLAIDFGVAVKVSRVLVNSPAGLGGVGN
LYNNMTPSLTLGTGSWGRNSISHNVTDYDLLNIKTIAKRRNNMQWIKLPKIYFEKNSVRY
LKDMPDIKKAFIVTSPSMVKYHYVDKVLDELNARPDGVQYYIFDDIHGEPTTDTVNAGVA
QMKAFKPDTIIALGGGSPLDAAKMMWLIYENPETDFFGAKQKFLDIRKRAYRFDKANKSQ
MVAIPSTSGTGSEVTPFSVITDSKLHVKYPLADYALTPDVAIIDPQFVQTVPKGTIAASG
LDALTHAIESYVSVMASDYTRPLSLQAIKMIFDNLTDSYNGNMEARDKMHTASTIAGMAF
ANSFLGITHSIAHKIGGQFGITHGLAIAITLPHVIRYNFKQPKKIATWPKYESFRAGQDY
ADIARYLGLPGNTNEELKEALVKKFIDLAHSVGVTLSLKSQGVDKQDLEAAAQHLAELAY
ADQCTTANPKEPLIADLKKMILDEYEGVGVETDKDKEV*
>RS_GCF_002911475.1+NZ_PQGL01000033.1_9 NZ_PQGL01000033.1_9 # 6982 # 9402 # 1 # ID=30_9;partial=00;start_type=TTG;rbs_motif=None;rbs_spacer=None;gc_cont=0.402
MKETQRGVVEDKTTKNMYASENIWNSLRHEKTVGVIEEDKEQGLTKIAEPKGVIAGVTPV
TNPTSTVIFKAMLALKTRNTIIFGFHPQAQKCCVETGKIIQAAAVKAGAPKNAIQWIEEP
SLQATTDLMHNPGVQTILATGGPGMVKAAYSSGKPAIGVGPGNGPSYIEKSANVDRAVYD
IVLSKTFDNGMVCASENSVVVDDAIYDRVKEEFKKWNCYFLNKEEIKKFETHFIDPRRGT
VAGPVAGKSAYEIAKLCGVNVPKNTKVIIAEYHGVGRDFPLSAEKLSPVFTLYRAKNHDD
AFKICKDLLNYGGRGHTAGLHSSDKKIIDQFAMEMDACRILVNSPAALGGIGDLYNNMLP
SLTLGTGSYGANTFSHNIGARDLLNIKTVAMRRDNMQWVKVPAKTYFEHNAANYLRHMPN
VNRFFIVTDEGVADKGYADEITDILSKRRGTKEYEVFKAVTLDPNTDVIKDGVHRMNIFK
PDVVIAIGGGSVMDAAKAMRLFYENPEMSFEEAYQKFLDIRKRVVRFPKINGVQLVCIPT
TSGTGSEVSPIAIISDAKTGIKHTLCDYALTPDVSIVDDQFVEDLPKRLIAWSGFEALGH
AIESYVSTMATDFTRGWSLEAIKTIFENLQASYAGDLDARKRMHDGATIAGMAYSNAFLG
LEHSIAHTVGSTFDIPSGVSDAIALPQVIRFNAKRPEKLAMWPHYSVYRAEKDYADIARS
LGLTGNSDQELVEKLVQKIIDLAHSVDIKLAFKEYGVDQNEFNKQVEKLAVEAYGDQNTV
TNPVAPLISQIEQLMKACYAGEEAEK*
>RS_GCF_002940945.1+NZ_PNFV01000003.1_149 NZ_PNFV01000003.1_149 # 168853 # 171483 # 1 # ID=17_149;partial=00;start_type=ATG;rbs_motif=AGGAG;rbs_spacer=5-10bp;gc_cont=0.510
MANQKKQTVESKESKQQQAQAMVDDLMQKSLAAFEKLRYYSQEQVDNICQAMALAAEEHH
MDLAVDAAKETGRGVAEDKAIKNIYASEYIWNNIRHDKTVGIIEDNDEDQTITIADPLGV
IAGIVPVTNPTSTTIFKSIISAKTRNTIIFSFHPQALQSSIKTAKILQEAAEKAGAPKNM
IQWIPQCSLEATNALITNHNTATILATGGPAMVKAAYSSGNPALGVGPGNGPAYIEKSAN
IARSIYDIVLSKTFDNGMICASENSVVVDDEIYDQVKEEFKKWNCYFIKPNEIKTFTDGF
IDPERHQVRGPIAGRSANAIAEMCGLKNVPANTKVLIAEYDGVGDKYPLSAEKLSPVLTM
YRASSRENAFDICRQLLHYGGEGHTAAIHTLDDDLVTKYGLEMRASRIIVNSPSGIGGIG
NIYNNMTPSLTLGTGSYGGNSVSHNVTDWDLLNIKVIAKRRENRQWVKIPPKVYFQRNSL
KELRDIPNIKRAFIVTGPGMSKRGYVQRVIDQLRLRQNRTAYLVFDDVEEDPSTHTVEKG
VAMMNDFKPDTIIALGGGSPMDAAKAMWMFYEHPETSWYGVMQKYLDIRKRAYQIKKPVK
SQMIAIPTTSGTGSEVTPFAVITDSKTHVKYPLADYALTPNIAIVDSQFVETVPAKTTAY
TGLDVICHATESYVSVMATDYTRGWSLQTIKGAMEYLPKSVRGDKLARRKMHDFSTMAGM
AFGQAFLGITHSLAHKMGGAFGLPHGLLIAIAMPQVIRFNAQRPQKLALWPHYETFHATK
DYADLARFIGLQGNTDEELAEAYAKKYIEVAHECGVKLSLKDNGVTREQFDKVVDQLAVL
AYEDQCTTTNPVEPLVSQLKELLERCYDGTGVEDVK*
>RS_GCF_002953655.1+NZ_CP025839.1_375 NZ_CP025839.1_375 # 424904 # 427498 # 1 # ID=1_375;partial=00;start_type=ATG;rbs_motif=GGAGG;rbs_spacer=5-10bp;gc_cont=0.432
MVKKEGVKAVVDAVSEVDKMVTDLVTRAHEALKIMETFDQAKVDHIVHQMAIAGLDHHME
LAKMAVEETGRGIYEDKAIKNIFATEEIWHAIKDNKTVGVIEEDPEHGITKIAEPVGVIA
GVTPVTNPTSTTIFKAEIAIKTRNPIIFAFHPNAQKCSARALEVIKEEAVKAGLPADALL
FIEEPSLAATQALMNHTGIATVLATGGPGMVKAAYSTGKPALGVGAGNAPAYIEESANIK
QAVNDLILSKSFDNGMICASEQAVIVDAKIYNEVKKEFQAQGVYFAKASELPALNEAIID
PAKNAVRPAIPGQSAAKIAKLAGIDIPEDTPVLIAEIKGVGHQYPLSHEKLSPVLAMIKA
KDREDGLALCEAMLDLGGLGHTASLHTTDDALPLEFAKRMKACRVLVNTPSAQGGIGDLY
NEMIPSLTLGCGSYGHNSISHNVSTIDLLNIKTLAKRRNNMQWVKLPSKIYFEKNSVNYL
EKMADLNKVFIVADQGMVNLGYVRIVEEVLAKRANDVQMQIFSDVEPDPSTNTIYKGAAA
MRSFEPDAIVAIGGGSVMDAAKGMWLFYDSEEADFFGAKQKFLDIRKRTYKFPKLNKTKL
ICIPTTSGTGSEVTPFAVITDSETHIKYPLADYALTPDVAIVDSQFVESVPPRVVAHTGL
DVLCHATESYVSTMASNYTKGLSLQAIKLVFDNLKASYDGDITAKGNMHDASTMAGMAFA
NALLGINHSLAHKLGGAFNLPHGLMIAITMPHVIRYNATTPTKRALWAKYSYFRADEDYA
EIARYIGLKGNTTAELVEAYANAVTELAESVGIQMSLKANGVTKADFKQHVDELAELAYE
DNCTVTNPKEPLIKELKGILEAEF*
>RS_GCF_002970915.1+NZ_CP027190.1_1331 NZ_CP027190.1_1331 # 1399503 # 1402109 # -1 # ID=1_1331;partial=00;start_type=ATG;rbs_motif=GGAGG;rbs_spacer=5-10bp;gc_cont=0.451
MIKIKPNEKKTAAETEVAKLVARSQAALAELKTYTQTQIDDLCEKVAVAALDNHMKLAKL
AVAETGRGVVEDKAIKNIYASEYIWNSIRHDKTVGILKDDAETQLMEIAEPVGIVAGVTP
VTNPTSTVVFKTLISLKGRNTIVFGFHPQAQKASAEAARIMQAAIKAAGGPADAILYIEH
PSIEATNALMHHPAIATILATGGPSMVTAAYSSGKPALGVGPGNGPTYIEKTADIQQAVN
DIVLSKTFDNGMICASENSAIVDAEIYDAVKAEFNRLGCYLVKPQEVAALSDAVIDPERH
TVRGPVAGKTAYQIAKMAGLKQVPVDCRVLIAEIDGVGVNYPLSGEKLSPVLTLYKAQST
AAAFKRADELLHYGGLGHTAGIHTKDDALVKAFGLQMPACRILVNTPSSVGGLGDIYNNM
TPSLTLGTGSYGGNSISHNVTDMDLINIKTVAKRRNNMQWVKMPPKVYFERNAVQYLEHM
SGLKKVFIVCDPGMVKFGYTDRVTAVLNQRTEPVDIDIFSEVEPNPSTDTVIKGVARMQA
FQPDTIIALGGGSAMDAAKGMWLFYEHPETSFLGAKQKFLDIRKRTYQVPAAHKVTYIGI
PTTSGTGSEVTPYAVITDSKTHVKYPITDYAMQPDIAIVDPQFVETVPKRTTAWTGLDVI
THATESYVSTMASDFTRGWSIQALQLAFKYLKASYDGDQLAREKMHNASTLAGMAFANAF
LGINHSIAHKLGGAFNLPHGLAIAITYPQVVRYNAEIPTKLAMWPKYTHNTALADYANIA
RALGLVGNTDEELKESLVQAYIDLAHSMDVTLSLKANRVEKKQFDANVDQLAELAYEDQC
TTANPREPLISELKAIMQREWDGQGTEK*
>RS_GCF_002970915.1+NZ_CP027190.1_1595 NZ_CP027190.1_1595 # 1695672 # 1697042 # -1 # ID=1_1595;partial=00;start_type=ATG;rbs_motif=AGGAGG;rbs_spacer=5-10bp;gc_cont=0.462
MLKEIDAKPEIKQSIDRLVLNASLAASRLEVMDQAQIDQAVAAMAHAAHAARGMLAAMAV
DETGRGNYRDKVAKNDFAAKNIYNYIKDDKTVGIISDDPVSGITKVAEPVGIIAGVTPVT
NPTSTVIFNAMLALKTRNPIIFGFHPFAQKTCVETGKIIRDAAIATGAPKDWIQWIKQPS
LDATNSLMNHPGVATIIATGGAGMVKTAYSTGKPALGVGPGNVPCFIEKTADVKQAVNDV
IVSKSFDNGMICASESNLIVDDSIYDEVKQALSADGVYFVGPENFKALESTVMNLKKQAV
DPKVAGQTPWQIAKWAGFDVPATTKVLAVELADIGGDQPLSREKLSPVLAVVHAKDTAAG
FNLMKRSLALGGLGHTATLHTTDEAVMNDFALEMTACRALINVPSSQGAIGFKYDNVAPS
LTLGCGTWGHNSISHNLEDWDLLNIKTVAKRLNKIR*
>RS_GCF_002970935.1+NZ_CP027194.1_1566 NZ_CP027194.1_1566 # 1636058 # 1638664 # -1 # ID=1_1566;partial=00;start_type=ATG;rbs_motif=GGAGG;rbs_spacer=5-10bp;gc_cont=0.456
MIKTKPIEKKTAAETEVAKLVARSQAALAELKTYTQAQIDDLCEKVAVAALDNHMKLAKL
AVAETGRGVVEDKAIKNIYASEYIWNSIRHDKTVGILKDDAETQLMEIAEPVGIVAGVTP
VTNPTSTVVFKALISLKGRNTIVFGFHPQAQKASAEAARIMQAAIKAAGGPADAVLYIEH
PSIEATNALMHHPAIATILATGGPSMVTAAYSSGKPALGVGPGNGPTYIEKTADIQQAVN
DIVLSKTFDNGMICASENSAIVDAEIYDAVKAEFNRLGCYLVKPQEVAALSDAVIDPERH
TVRGPVAGKTAYQIAKMAGLTQVPVDCRVLIAEIDGVGVNYPLSGEKLSPVLTLYKAQST
AAAFKRADELLHYGGLGHTAGIHTKDDELIKAFGLQMPACRILVNTPSSVGGLGDIYNNM
TPSLTLGTGSYGGNSISHNVTDMDLINIKTVAKRRNNMQWVKMPPKVYFERNAVQYLEHM
SGLEKVFIVCDPGMVKFGYTDRVTAVLNQRTEPVDIDIFSEVEPNPSTDTVTKGVARMQA
FQPDTIIALGGGSAMDAAKGMWLFYEHPETSFLEAKQKFLDIRKRTYQVPAAHKVTYIGI
PTTSGTGSEVTPYAVITDSKTHVKYPITDYAMQPDVAIVDPQFVETVPKRTTAWTGLDVI
THATESYVSTMASDFTRGWSIQALQLAFKYLKASYDGDQLAREKMHNASTLAGMAFANAF
LGINHSIAHKLGGAFNLPHGLAIAITYPQVVRYNAEIPTKLAMWPKYTHNTALADYANIA
RALGLAGNTDEELKESLVQAYIDLAHSMDVTLSLKANRVEKKQFDANVDQLAELAYEDQC
TTANPREPLISELKAIMQREWDGQGTEK*
>RS_GCF_002970935.1+NZ_CP027194.1_1839 NZ_CP027194.1_1839 # 1937703 # 1939073 # -1 # ID=1_1839;partial=00;start_type=ATG;rbs_motif=AGGAGG;rbs_spacer=5-10bp;gc_cont=0.475
MLKEIDAQPEIKQSIDRLVLNASLAASRLEVMDQAQIDQAVAAMAHAAHAARGMLAAMAV
DETGRGNYRDKVAKNDFAAKNIYNYIKDDKTVGIINDDPVSGITKVAEPVGIIAGVTPVT
NPTSTVIFNAMLALKTRNPIIFGFHPFAQKTCVETGKIIRDAAIAAGAPKDWIQWIKQPS
LEATNSLMNHPGVATIIATGGAGMVKTAYSTGKPALGVGPGNVPCFIEKTADVQQAVNDV
IISKSFDNGMICASESNLIVDDSIYDDVKQALSADGVYFVGPENFKALESTVMNLKKQAV
DPKVAGQTPWQIAKWAGFDVPAATKVLAVELPDIGGDQPLSREKLSPVLAVVHAKDTAAG
FNLMKRSLALGGLGHTATLHTTDEAVMNDFALEMTACRALINVPSSQGAIGFKYDNVAPS
LTLGCGTWGHNSISHNLEDWDLLNIKTVAKRLNKIR*
>RS_GCF_002982135.1+NZ_CP019981.1_251 NZ_CP019981.1_251 # 244992 # 246392 # 1 # ID=1_251;partial=00;start_type=ATG;rbs_motif=AGGA/GGAG/GAGG;rbs_spacer=11-12bp;gc_cont=0.405
MIKDLDNKKEIDEPQVMVNDLVKKAHIALDRLSVMDQEQIDKIVHAMAEAGYHARQKLAK
MAVDETGRGVYEHKVIKNQFATKDIYNSIKNDRTVGIISDDKETGIMKVAEPVGVIASAT
PVTNPSSTAFHNALLAIKTRNPIIFAFHPFAQKTCVETGRVMAEAAVKAGAPENCVQWIT
KPSMAATTDLMNHDGVATVVATGGAGMVKSAYSTGKPALGVGPGNVPVYVEKSADLKQTI
DDIVLSKTFDNGMICASESNMVVDAEVYDEVKKGLKDQGAYFVKDADMENFESTVMNREK
ESVNPKVAGQSAYSIATWAGIEDCPEDAKFLVAEMDGLGGEYILSHEKLSPVLTMVKAKD
QDDAVHLMKRGLNLGGLGHTVGLHTKDDDLINRFALEMDACRILINTPTSQGAIGYKYNN
VTPSLTLGCGSWGKNSLSHNLEDWDLLNIKTVAKRLPKLRHESLDF*
>RS_GCF_002993965.1+NZ_POST01000003.1_191 NZ_POST01000003.1_191 # 184225 # 185601 # -1 # ID=10_191;partial=00;start_type=ATG;rbs_motif=AGGAGG;rbs_spacer=5-10bp;gc_cont=0.354
MVQVDEMINKLVIKANTALKSMMDFDQVKVDHIVDAMVKAGLENSKELADMAYEETGRGV
AHDKAIKNIFASGQVGHRIKDHKTVGIVDEDSERKTVKIAEPLGVLAGITPVTNPTSTTL
FKAILAMKTRNPIIFSFHPQAMKSSSKAAQVVLDAAIKAGAPEGSIQWITEPSIEATNKL
INNDGVATTLATGGPAMVKAAYSTGKPALGVGPGNGPLYVEKSADLAAAANDILASKTFD
NGMICATENSLVIDNDIYDDLKGKLTDKGVYFIKESDQEKLAKTMFNEKTGGVNGPIAGR
PATKIADMAGIEVPADTKVLAAELTGIGHDYLLSGEKLSPVVSVYKAADRKDAFRIVEAL
LNYGGLGHTAAIRTTDDDLITEFGLTMKACRILVNTQCGIGGVGDIVNGLDPSLTLGTGS
WGYNSISHNVTDSDLLNYKTIAYPLENKNFEELVDKYM*
>RS_GCF_002993975.1+NZ_POSO01000002.1_202 NZ_POSO01000002.1_202 # 217592 # 218968 # -1 # ID=3_202;partial=00;start_type=ATG;rbs_motif=AGGAGG;rbs_spacer=5-10bp;gc_cont=0.349
MVQVDEMINELVKKSNDALKTMMTFDQAKVDKIVDAMVKAGLEHSKELANMAYEETGRGV
AHDKAIKNIFASGQVGHRIKDHKTVGIVDKNSERKTVQVAEPLGVLAGITPVTNPTSTTL
FKAILAMKTRNPIIFSFHPQAMKSSSKAAQVVLDAAVKAGAPKESIQWITEPSIEATNKL
INNDGVATTLATGGPAMVKAAYSTGKPALGVGPGNGPLYVEKSADLEAAANDILASKTFD
NGMICATENSLVIDNDIYDDLKGKLTDKGVYFVKESDQEKLAKTMFNEKTGGVNGPIAGR
PATKIAEMAGIEVPADTKVLAAELTGIGKDYLLSGEKLSPVVSVYKANDRKDAFRIVEAL
LNYGGLGHTAAIRTTDDDLVTEFGLTMKACRILVNTQCGIGGVGDIVNGMDPSLTLGTGS
WGYNSISHNVTDSDLLNYKTIAYPLENKNFEQLVDKYM*
>RS_GCF_002994005.1+NZ_POSN01000003.1_166 NZ_POSN01000003.1_166 # 169665 # 171041 # -1 # ID=4_166;partial=00;start_type=ATG;rbs_motif=AGGAGG;rbs_spacer=5-10bp;gc_cont=0.353
MVQVDEMIDKLVTKSNDALKVMMNFDQTKVDQIVDAMVKAGLENSKELADMAYEETGRGV
AHDKAIKNIFASGQVGHRIKDHKTVGIVDKNDERKTVTVAEPLGVLAGITPVTNPTSTTL
FKAILAMKTRNPIIFSFHPQAMKSSSKAAQVVLDAAIKAGAPEGSIQWITEPSIEATNKL
INNDGVATTLATGGPAMVKAAYSTGKPALGVGPGNGPLYVEKSADLEAAANDILASKTFD
NGMICATENSLVIDNDIYDDLKGKLTDKGVYFIKESDQEKLAKTMFNEKTGGVNGPIAGR
PATKIAEMAGIEVPSDTKVLAAELTGIGHDYLLSGEKLSPVVSVYKASDHKDAFRIVEAL
LNYGGLGHTAAIRTTDDDLITEFGLTMKACRILVNTQCGIGGVGDIVNGMDPSLTLGTGS
WGYNSISHNVTDSDLLNYKIIAYPLENKNFEKLVDKYM*
>RS_GCF_003072625.1+NZ_CP027805.1_362 NZ_CP027805.1_362 # 373738 # 376374 # -1 # ID=1_362;partial=00;start_type=ATG;rbs_motif=AGGAG;rbs_spacer=5-10bp;gc_cont=0.405
MPANNKKQVEKNVLTEKEKKQNAQKLVDDIIAKSEAAFEQLRYYSQEQVDKICQAMALAA
EEHHMDLAIDAAEETGRGVAEDKAIKNIYASEYIWNKIRHDKTVGIIEDSDENQTITIAD
PLGIIAGIVPVTNPTSTTIFKSIISAKTRNTIIFSFHRQAMKSSIKTAKILQEAAEKAGA
PKNMIQWLPESSRENTSALLQHPKTATILATGGPSLVKAAYSSGNPALGVGPGNGPAYIE
KTANIERSVYDIVLSKTFDNGMICATENSVVVDEEIYDKVKKEFQKWNCYFLKPNEIDKF
TEGFIDPKRHQVRGPIAGRSANAIADMCGIKVPKNTKVIIAEYEGVGDKYPLSAEKLSPV
LTMYKATSHENAFDICAQLLHYGGEGHTATIHTLDDNLATKYGLEMRASRIIVNSPSGIG
GIGNIYNNMTPSLTLGTGSYGGNSISHNVTDWDLLNIKTIAKRRENRQWVKIPPKVYFQR
NSLKELQDIPNINRAFIVTGPGMNKRGYVQRVIDQLRQRQNNTAFLVFDDVEEDPSTNTV
EKGVAMMNDFKPDTIIALGGGSPMDAAKAMWMFYEHPETSWYGVMQKYLDIRKRAYQIKK
PTKSQLIGIPTTSGTGSEVTPFAVITDSETHVKYPLADYALTPNIAIVDSQFVETVPAKT
TAWTGLDVLCHATESYVSVMATDYTRGWSLQTIKGVMENLPKSVQGDKLARRKMHDFSTM
AGMAFGQAFLGINHSLAHKMGGAFGLPHGLLIAIAMPQVIRFNAKRPQKLALWPHYETYH
ATKDYADIARFIGLKGNTDEELAEAYAKKVIELAHECGVKLSLKDNGVTREEFDKAVDDL
ARLAYEDQCTTTNPVEPLVSQLKELLERCYDGTGVEEK*
>RS_GCF_003096575.1+NZ_QEKT01000004.1_15 NZ_QEKT01000004.1_15 # 17543 # 20245 # -1 # ID=4_15;partial=00;start_type=ATG;rbs_motif=AGGA;rbs_spacer=5-10bp;gc_cont=0.442
MAKDTEKKTAKKVLTPEEKAARKQAAETMVAGLITKAQKAAEEFLNYSQEQVDNIVAAMA
LAGSEHSLELAHEAHDETGRGIVEDKDTKNRFASESVYNAIRHDKTVGVISEDKILGKVE
VAAPLGILAGIVPTTNPTSTTIFKSMLAAKTRNVIIFAFHPQAQKSSAHAAKIVYDAAVK
AGAPENFIQWVEKPSLEGTTALIQNPHIASILATGGPAMVHAALTSGNPSMGVGAGNGAV
YIDKTANVHRAVSDLMLSKRFDNGMICATENSAVVDASIYDEFMERMQIDGGYVVPKKDA
QKIADFVFKKNAEGYGVAGPVAGMSGRWIAEQAGVKLPAGKDVLLFELDPKNIGEALSSE
KLSPLLSVYKAKDRQQGIDIVRALLDYQGAGHNAAIQIGAQDDPFVKEYADAIRASRILV
NQPDSIGGVGDIYTDAMRPSLTLGTGSWGKNSLSHNLSTYDLLNVKTVARRRSRPQWIRL
PKEIYYESNSISYLQDLPDVKRVFIVADPGMLQFGFVDKVLSQLELHEDQIQTSIYGTVR
PDPTLSQTTEIAQRMAEFKPDTVILLGGGSALDAGKIARFMYEYSLSNPGILEDPDAVKN
LFAKLSQKFMDIRKRIVKFNHAKATQMVAIPTTSGTGSEVTPFAVITDDETHVKYPLADY
ELTPEVAIVDPEFVMTVPKHTVALSGIDTLSHALESYVSVMSSEMTRPWALQAIKLIFNN
LVESYHYDPQHPTNAGREARIKMHYAATLAGMSFANAFLGMNHSLAHKTGGEFGLPHGLA
IAIAMPKTIAFNAVTGNVKRTPFPRYETYTAQHDYANIARHLCLEGKDDVELVKALLAKI
DQLFKDLDVVPSLSANGVDRKHFEDSLSKLVDLVYNDQCTPGNPRQPSLAEIEALLEEQF
*
>RS_GCF_003124125.1+NZ_QCXQ01000003.1_162 NZ_QCXQ01000003.1_162 # 166617 # 169235 # -1 # ID=22_162;partial=00;start_type=ATG;rbs_motif=GGAGG;rbs_spacer=5-10bp;gc_cont=0.472
MAKSTKTQEKPKPSVSVDDYINNMVDKAQVALNTMDNFTQEQVDHIVHQMAIAGLDQHMK
LAEMAVEETGRGSVEDKAIKNIFATEEIWHKIKNDKTVGIIDDDQDRQLISVAEPLGVLA
GITPVTNPTSTVLFKSLIAVKTRNPIIFSFHPQALECSMAAAKVVYDAAVAAGAPKDVIQ
WIGTNDYGVEAVSKLINNDGVASTLATGGPGMVKAAYSTGKPALGVGPGNGPVYIEKTAK
IERAVNDIVLSKTFDNGMVCATENSAVIDAEIYDAVKEEMEARRVFFVKQEDIEKLTDFM
FKPDGGVKGPIPGMSAVAIAKGAGIDVPDDTKVLAAEVSKVGPDERISGEKLCPVISVYK
AKDQEDGFRICDAILHYGGMGHTAGIQTEDDEVATQFGIQMKASRILVNTPTSLGGIGNL
YNEMIPSLTLGTGSWGHNSISHNVSSFDLINIKTIAKRRNNMQWIKLPRVYFEKTSVRYL
NDMPGIHRVFIVTSPSMVSNGYVDTVLNELKRRPDGFRYAMFSDISPDPDTDTVDRGVAL
MREFQPDTIIALGGGSPLDAAKAMWLFYEHPDANFFGAKQKFLDIRKRTYQLDKANKAQF
VAIPTTSGTGSEVTPFAVITDSKTHVKYPLADYALTPDVAIVDSQFVMTVPKRTIAASGL
DVLTHALESYVSVMASDYTRPWSLQAIKMVFDNLTASYNGDQHAREEMHNAATIAGMAFG
NSFLGITHSIAHKLGGAFGLTHGIAIAITLPHVIRYNAQEPSKMTAWPKYEAYRANSDYA
NVARYLGLKGNTDDELVEALVQKFIELAHSVDVTLSLKANGVDKDEFESKVGSLAELAYE
DQCTTVNPREPLVTELAQIMKNEYDGTDVEGK*
>RS_GCF_003423665.1+NZ_BFBY01000019.1_1 NZ_BFBY01000019.1_1 # 236 # 1621 # -1 # ID=19_1;partial=00;start_type=ATG;rbs_motif=AGGAGG;rbs_spacer=5-10bp;gc_cont=0.347
MVQTKEDNVEKVIDNYVAKAHVALDKMANLSQEQVDKICEAMVKAALDNKELLAKLAVDE
TGRGKVEDKIIKNTFASEVIWQDIKDKKTVGIINEDKEKGLIKIAEPKGVIAGVTPVTNP
TSTVIFKSLIAMKTRNAIIFGFHPQAQKSCVKTAEILRDAAVKAGAPENCIQWIEEPSLE
ATTALINNPDIQTILATGGPGMVKAAYSSGKPALGVGPGNGPAYIEKTADIAKAVYDIIL
SKTFDNGMICASENSVVVDEDIYDQVKEEFKDWNCYFLNKEEIKKFEKTFIDPKRGTVAG
PIAGKSAVEIAKYCGIDVPDNTKVIVAEYDGVGPDYPLSAEKLSPVFTLYKAKSREEAFK
ICTELLNYGGRGHTAGIHSEDDDVIKDFALAMSACRILVNTPSALGGIGGVFNAMTPSLT
LGTGSYGANSMSHNISIDDLMNIKTVAFRTKEFPGLSITKE*
>RS_GCF_003584685.1+NZ_AP018549.1_1528 NZ_AP018549.1_1528 # 1586678 # 1589287 # -1 # ID=1_1528;partial=00;start_type=ATG;rbs_motif=AGGAGG;rbs_spacer=5-10bp;gc_cont=0.360
MVQDKKATKEEKTIDVNKMIDGYVEKAHVALDEMADFNQEQVDKICEAIASAGEQNSYLL
AKMAVEETGRGVVEDKTIKNMFASENIWNSLRHEKTVGVIEEDKEKQLVKIAEPKGVIAG
VTPVTNPTSTVIFKAMLALKTRNAIIFGFHPQAQKSCVKTGEIIREAAIKAGAPKDAIQW
IEYPSLEATSALMNHPNVQTILATGGPGMVKAAYSSGKPAIGVGPGNGPSYIEKTANIPE
SVYDIVLSKTFDNGMICSSENSVVVDEEIYNKVKDEFKSWNCYFLKPDEIKKFEEKFIDP
RRGTVAGPVAGRSAYQIAKLCGVDVPEDTKVIIAEYKGVGKKYPLSAEKLSPVFTMYKAK
DHEDAYKICTDLLNYGGRGHTAGVHSQDEKVIDDFSMKMDACRILVNSPASVGGVGDLYN
NMLPSLTLGTGSYGANTFSHNIGARDLLNIKTVAKRRDNMQWIKVPKKTYFEHNAANYLK
HMPDVERFFIVTDEGVASKYINEITDIISQRRGKKSYEVFQAVTKDPDTTIIADGVHRMN
IFKPDVVIAVGGGSVMDAAKAMRLFYENPDMSFEDAYSKFLDIRKRTVRFPKYNAIQLVC
IPTTSGTGSEVSPFSIIKDTVTGIKHTLCDYSLNPDVAIVDDQFVETMPKELIARSGFEA
LAHAVESYVSTMATDFTRGWSMEAIKLIFENLEKSYNGDQNARSRMHNAATLAGMAYANA
FLGVGHAIAHTESSEFGIPSGLSDAIAMPYVIRFNSKKPRKLAMRPHYSTFRADKDYATI
ARSLGLKGNTDQELVDALIKKVVELGHGVGMKLSLKANGVDEADFNNKVDAMAVEAYGDQ
NVVTNPSALLISEIKDLMKETYKGKGIEA*
>RS_GCF_003606365.2+NZ_CP031933.2_1817 NZ_CP031933.2_1817 # 1940488 # 1941723 # -1 # ID=1_1817;partial=00;start_type=ATG;rbs_motif=GGAG/GAGG;rbs_spacer=5-10bp;gc_cont=0.383
MQWIKQPRVYYEKTSVRYLEDLEGMKRAFIVCDPVMVQLGYVDTITDELKRSKVNVEYSM
FSDVDNIVTTDIVQRGVTQMNLFKPDTIIALGGGKTMETAKDMWLFYEHPDVDLFGAKQG
FIDIRKRTYKFPKPEKAQFVAIPTTFGNGGQVTPFSSIIDTKTGTKYPIADYALTPDVAI
IDSQFVETMPKDIMAESGMDVLTNAVESYVANMASDYTRPSALQAIKLVFDNLEKAVAGD
KDAQAEMHNASTLAGLSYGNAFAGVAHSITDALTNVYGINHGLASIVALPQVINYNFEQP
TKMTMWPAYESFRADSDYAAIASYVGLSGKDERALKDALVKKIVDLAHAVGIKLSLKDNY
IDKKDFDSKLDDLAEATFGDQFSFTNPKEPLIAELKQVLKDVYVGKGIESK*
>RS_GCF_003606365.2+NZ_CP031933.2_1818 NZ_CP031933.2_1818 # 1941666 # 1943096 # -1 # ID=1_1818;partial=00;start_type=ATG;rbs_motif=GGAGG;rbs_spacer=5-10bp;gc_cont=0.391
MLKGSKDTKVEEKEDVKPVIDAMVAKAQKALEIMDSFTQEQVDHIVHQMAIAGLNASFEL
AKLAHEETGRGLVEDKVIKNMFATEEIWHSIKRDKTVGIIEDDKEHRLIKVAEPLGVLAG
VTPVTNPTSTAMFKSLIALKTRNPIIFGFHPQAQKCSVAAAKVMLKAAVDAGAPEGVIQW
IEKPSIEATSYLMNNDGVASVLATGGPGMVKAAYSTGKPALGVGPGNGPAYIEKTANIKR
AVNDIMISKTFDNGMVCAAENSAIVDADIYSDVKSLLEKNKVFFIKKSDYKKLAEAMFRP
EGGVKGPIAGRSALEIADLAGIKVPADTKVLGVEISKVGPDEPLSAEKLSPVLSVYKVAG
HKEGFEKADELLHFGGLGHTVGIHTMDEDLATEFGIKMKASRVLVNTPAAIGGIGNLYNE
MIPSLTLGTGSWGRILFLIMYLHLICLTLRQSQNGEIICNGLNNQEFTMKRHQSVT*
>RS_GCF_003627035.1+NZ_CP032626.1_118 NZ_CP032626.1_118 # 138407 # 139783 # 1 # ID=1_118;partial=00;start_type=ATG;rbs_motif=AGGAGG;rbs_spacer=5-10bp;gc_cont=0.399
MVQAEKMIDNLVKNAQAALAPMRELNQKQVDKIVDAMVQAGLKHSAELAQMAQEETGRGV
TRDKTMKNIFAAGQVGEYIKDHKTVGIVDRDDDAKTVTIAEPLGVLAGITPVTNPTSTAL
FKAIIAMKTRNPIIFSFHPQALKSSSRAAEVVLDAALKAGAPKNCIQWITEPSIAATNEL
INHDGIATTLATGGPAMVKAAYSTGKPALGVGPGNAPLYVQKSADLDAAVEDIVASKTFD
NGMICATENSLVIDHDIYDDMKKKLSAAGVYFVPKDQQDKLATTMFNPETGSVNGPIPGS
SAKQIAEQAGIEVPADTKVLAAELDGIGKDYLLSGEKLSPVVSVYEADNQDNAFDLVKAI
LNYGGLGHTAGIKATDDEVITEFGMQMQACRILVNTQCGLGGVGNIVNGLAPSLTLGTGS
WGFNSISHNVSDADLLNYKKIAYPRENKHFKDLLEKYM*
>RS_GCF_003641145.1+NZ_CP032744.1_281 NZ_CP032744.1_281 # 306376 # 307746 # -1 # ID=1_281;partial=00;start_type=ATG;rbs_motif=GGAGG;rbs_spacer=5-10bp;gc_cont=0.465
MLKEIDEHTNIVRSIDRLVLNASLAANRLEVMDQTQVDKAVAALARAAHAARGMLAAMAV
EETGRGNYRDKVAKNDFAARNVYDYIKDDKTVGIINDDPVSGVMKVAEPVGIIAGVTPVT
NPTSTVIFNAMLALKTRNPIIFGFHPFAQKVCVETGRIIRDAAMAAGAPKDWIQWIKAPS
LEATNTLMNHSGVATIIATGGAGMVKTAYSTGKPALGVGPGNVPCFIEKTANIQQAVSDV
ITSKSFDNGMICASESNLIVADQIYDQVKSELSHNGVYFVGPDNFKALEATVMNLDKQAV
DPKVAGQTPWQIAQWAGFDVPTDTKVLAVELPSIGGDQVLSREKLSPVLAVVHAKDTATG
FNLMKRSLALGGLGHTAALHTTDETVMTKFALEMTACRALINVPSSQGAIGYKYDNVAPS
LTLGCGTWGHNSISHNLEDWDLLNIKTVAKRLHQIR*
>RS_GCF_003641185.1+NZ_CP032757.1_3239 NZ_CP032757.1_3239 # 3599745 # 3602348 # -1 # ID=1_3239;partial=00;start_type=ATG;rbs_motif=GGAGG;rbs_spacer=5-10bp;gc_cont=0.480
MIKTEKNQTTKVTDEVDQLVQRSKKALAVLKSYTQEQIDDLCEKVAVAALDNHMKLAKLA
VEETGRGVVEDKAIKNIYASEYIWNSMRHDKTVGVIKEDDEEQLMEIAEPVGIVAGVTPV
TNPTSTTVFKTLISLKGRNTIVFGFHPQAQKCSSAAADVMREAIKAAGGPADAVLYIEHP
SIEATDALMHHTDVATILATGGPSMVTAAYSSGKPALGVGPGNGPTYVEKTADIKQAVND
IVLSKTFDNGMICASENSAIIDKEIYAEVKAEFIRLGCYYVKPKDVQALSDAVIDPNRHT
VRGPVAGKTAYEIAQMAGLKDVAKDCRVLIAEINGVGVKYPLSGEKLSPVLTVYKADSHE
AAFKRADELLHYGGLGHTAGIHTTDDDLVKEFGLQMPACRILVNTPSSVGGLGNIYNNME
PSLTLGTGSYGGNSISHNVTDMDLINIKTVAKRRNNMQWVKMPPKVYFERNSVRYLEHMA
GIKKVFLVCDPGMVEFGYADRVTAVLNKRTDPVDIDIFSEVEPNPSTDTVYKGVARMKAF
KPDTIIALGGGSAMDAAKGMWLFYEHPEASFLGAKQKFLDIRKRTYKVPVSEKVTYIGIP
TTSGTGSEVTPYAVITDSKTHVKYPITDYAMQPDIAIVDPQFVETVPKRTTAWTGLDVIT
HATEAYVSTMASDYTRGWSIEALQLAFKYLKASYDGDKKAREKMHNASTLAGMAFANAFL
GINHSIAHKLGGEFNLPHGLAIAITYPQVVRYNAEIPTKLAMWPKYNHNTALADYANIAR
ALGLPGKTDEELKESLVKAYIDLAHSMDVTLSLKANRVEKKHFDATVDELAELAYEDQCT
TANPREPLISELKAIIEREWDGQGTEK*
>RS_GCF_003641185.1+NZ_CP032757.1_341 NZ_CP032757.1_341 # 375958 # 377328 # -1 # ID=1_341;partial=00;start_type=ATG;rbs_motif=AGxAGG/AGGxGG;rbs_spacer=5-10bp;gc_cont=0.522
MLKEIDEHTTVSQSIDRLVLNASLAATRLEVMNQEQVDQAVAAMARAAHAARGMLAAMAV
EETGRGNYRDKVAKNDFAAKHIYDYIKDDKTVGIINDDPVSGVMKVAEPVGIIAGVTPVT
NPTSTVIFNAMLALKTRNPIIFGFHPFAQKSCVETGKIIRDAAVTAGAPKDWIQWIKTPS
LEATNTLMNHPGVATIIATGGAGMVKTAYSTGKPALGVGPGNVPCFIEQTADVHQAVSDV
VTSKSFDNGMICASESNLIVADQIYDQVKTELSQQGVYFVGPDNFKALEATVMNLDKQAV
DPKVAGQTPWQIAQWAGFDVPTDTKVLAVELPSIGGDQVLSREKLSPVLAVVHAKDTKTG
FNLMKRSLSLGGLGHTAALHTTDEAVMNKFALEMTACRALINVPSSQGAIGYKYDNVAPS
LTLGCGTWGHNSISHNLEDWDLLNIKTVAKRLDKIR*
>RS_GCF_003862435.1+NZ_RHGY01000001.1_115 NZ_RHGY01000001.1_115 # 117503 # 120199 # 1 # ID=1_115;partial=00;start_type=ATG;rbs_motif=AGGAG;rbs_spacer=5-10bp;gc_cont=0.444
MAEAPKNKKKELTPEEKAQKKADAEAQTEALVEKAQVAFNEFKTFSQEQVDKIVAAMALA
GSENSLLLAHEAHDETGRGVVEDKDTKNKFASESVYNAIRNDRTVGVISEDKVKGQVKVA
APLGILAGIVPTTNPTSTTIFKSMMAAKTRNVIIFAFHPQAQQSSVHAAQIVYDAAVKAG
APKNFIQWIEKPSIDATNALITNHGIASILATGGPGMVNAALHSGNPSMGVGAGNGAVYI
DATANIDRAVEDLLISKRFDNSMICAAENSVVIDASVYDKFMDQLQKQGGYLVPKKDYQK
IADYAFKPNAEGYGVAGPVAGRPGPWIAEQAGVKVPEGKDVLLFELDKKNIGEALSSEKL
SPMLSVYKAESRDEAIEIVRSLLNYQGAGHNAAIQIGAQNDPFVKEYADAVEASRILVNQ
PDTLGGIGDVYSDAMRPSLTLGTGSWGKNSLSHNLSTDDLLNVKTVARRRNRPQWVRLPE
NIYYESNGISYLQDVEGVERAFIVADPGMVQFGFVDEVLDQLALREKPVKTSIYGTVKPD
PTLGQTIEIAKQMADFKPDSVILIGGGSALDAGKIARYIYEYSQQHEGVLDDPEAMKELF
QKLQQKFIDIRKRIVKFEEQPLTKMIAIPTTSGTGSEVTPFAVITDDETHVKYPLADYAL
TPQAAIVDPEFVMTVPKRTVAYSGLDSLSHALESYVSVMASDFTRPWALQAIKLIFDNLV
ESYNYDPQHPTKEGQTARANMHYAATLAGMSFANAFLGLNHAIAHKTGGEFNLPHGLAIS
IAMPHVIKFNAVTGNVKRTPFPRYETYRAQKDYADIARYIGLEGKDDAALVDALLAKIKE
LTDALDVDTTLTGNGVSKKAVEESVDRLSDLVYDDQTIGTNPRQPFLEEIKQLLLDEI*
>RS_GCF_003864335.1+NZ_BEXA01000003.1_510 NZ_BEXA01000003.1_510 # 397280 # 399883 # -1 # ID=3_510;partial=00;start_type=ATG;rbs_motif=GGAGG;rbs_spacer=5-10bp;gc_cont=0.404
MIDNKVEKKQTTDVDAMINSLVEKAQKALEIMDSFDQEKVDHITHAMVMAGQDKHMDLAI
MAAEETGRGVAEDKAIKNMYATEEIWHSIRDHKTVGVIKDDRERQLITVAEPLGVLAGIT
PVTNPTSTTLFKSIISMKTRNPIIFSFHPQALKSSIAAAKVVRDAAIAAGAPEGAIQWIT
EPSIEATDKLINNPGVASTLATGGPGMVKAAYSTGKPALGVGPGNGPVYIEKTANILRAV
NDLVLSKTFDNGMICATENSAIIDNDIYDVVKKELEKNGVFFVKKADQKKLSETMFNQEK
GNVLGPIAGQSAKKIAKMAGIKVADNTKVLAAEISEVGIKEPLSGEKLSPVISVYRAAGH
EEAFKIADDLLHYGGLGHTAAIQTTDDDLALEFGKKMKATRVLVNTPGGFGGIGNLYNEM
TPSLTLGTGSWGGNSISHNVTDTDLLNIKTIAKRRNNMQWVKLPRVYFEKTSIRYLNDMP
GINKVFIVTTPGMVEHGYVDKVLDELKRRTNDIQYSLFSDVEPDPSTDTVNKGVAQMRAF
EPDTIIALGGGSPLDAAKNMWLFYEDPSTSFFGAKQKFIDIRKRAYRFNKPRKAQMIAIP
TTSGTGSEVTPFAVITDSKTHVKYPLADYALTPDVAIVDPQFVETVPKGTVAASGLDTLS
HGIESFVSTMASDYTRPLSLQAIKLVFENLEKSYNGDADARAEMHNAATLAGMAFGNAFL
GINHSIAHKLGGEFGLTHGIAIAITMPHVIRYNAKLPEKIAVWPKYEYFRANKDYAEIAR
YIGLTGKDDNELAEALVNKMIDLAHKVGVTLSLKAWGVDKKQFDQAVDRLSVLAYEDQCT
TANPKEPLMADLKQIMIDEYDGKGVEK*
>RS_GCF_003864415.1+NZ_BFFP01000027.1_4 NZ_BFFP01000027.1_4 # 4241 # 6922 # -1 # ID=27_4;partial=00;start_type=ATG;rbs_motif=GGAGG;rbs_spacer=5-10bp;gc_cont=0.459
MKATVKNKKSVTIDPIDAQERANEYTSELVSKAVKAQVEYSNYTQEQVDKIVAAMALAGS
EASLMLAHEAVEETDRGVVEDKDTKNRFATENVYHTIKNDQTVGIIEDDVIHGSIKVAAP
LGVIAGIVPTTNPTSTVMFKSLLAMKTRNGIVFSFHPQAQKCSAHAAQIMYEAAVKAGAP
KDIIQWIDQSSLENTTALIKNRNIATILATGGPGMVNAALSSGNPSLGVGAGNGAVFIDH
TAKIDRAVEDLLLSKRFDNGMICATENSAVVEDSIYDEWLQKMIDRGAYLVPKKDYKQLA
DYVFNEKHGVNGQIAGKSAHWIADHAGIKMPDDKDVLLFELDRKNIGEKLSSEKLCPMVS
VYRAKDREEGVQIVCELLNYQGAGHNAAIQVGTQADPFIKEFANRTQVSRILVNQPDALG
GIGDIYTDAMRASLTLGTGSWGDNSLSHNLSTEDLLNIKTIAKRRNRPQWVRLPEDIFFE
KDSVTYLQEMPGLEKVFVVADPGMVQFGFVDKVYDQLNIRPNPVKISLYGTVNPDPTLSQ
TIEIAKQMQQFKPDTIIAIGGGSALDASKIARYIYEYSLDEEGFLEDYDKVKALFIKLQQ
KFMDIRKRIVTFKHQTHTKMVAIPTTSGTGSEVTPYAVITDDETHVKYPLTDYELTPEVA
IIDPRFALTVPARTVALSGLDTLSHALESYVSVMSSEFTRPWALEAIKLVFENLEASYNY
RIEHRTKGAEKSRVNMHYAAALAGMSFANAFLGINHSLAHKTGGEFGLPHGLAISIAMQH
VVRFNGVSGNVKRTPFPRYEVYTAQKDYADIARYIGCTGKNDAELVEALCKRIADLMEAV
GVTPTLSANGVTKKQFDASLDKLVDLVYNDQCTAVNPRQPSLDEIRQLLIDQF*
>RS_GCF_003885105.1+NZ_QWZQ01000007.1_48 NZ_QWZQ01000007.1_48 # 47279 # 48649 # 1 # ID=136_48;partial=00;start_type=ATG;rbs_motif=AGGAGG;rbs_spacer=5-10bp;gc_cont=0.503
MLKEIDAKTDIKQSIDRLVLNASLAANRLEVMDQDQIDEAVTAMAHAAHAARGMLAAMAV
EETGRGNYRDKVAKNDFAAKNVYNYIKDDKTVGIINDDPVSGITKVAEPVGIIAGVTPVT
NPTSTVIFNAMLALKTRNPIIFGFHPFAQKCCVETGRIIRDAAVAAGAPKDWIQWIKEPS
LEATNTLMNHKGVATIIATGGAGMVKTAYSTGKPALGVGPGNVPCFIEKTANVKQAVSDV
ITSKAFDNGMICASESNLIVDDSIYDQVKTELSQNGVYFVGEDHFKALESTVMNLKKQAV
NPKVAGQTPWQIAQWAGFEVPTDTKVLAVEIPDIGGDQVFSREKLSPVLAVVHAKDTQTG
FNLMKRSLSLGGLGHTATLHTTDEKVMNQFALEMTACRALINVPSSQGAIGFKYDNVAPS
LTLGCGTWGHNSISHNLEDWDLLNIKTVAKRLNKIR*
>RS_GCF_003885105.1+NZ_QWZQ01000019.1_46 NZ_QWZQ01000019.1_46 # 53684 # 56290 # 1 # ID=69_46;partial=00;start_type=ATG;rbs_motif=GGAGG;rbs_spacer=5-10bp;gc_cont=0.506
MMKATETTKTDKNTNEVNDLIKRSNKALAELKSYSQEQIDELCEKVAVAALDNHMKLAKM
AVEETKRGVVEDKAIKNIYASEYIWNSIRHDKTVGILEEDDEKQLMTIAEPVGIVAGVTP
VTNPTSTVVFKTLISLKGRNTIVFGFHPQAQKSCAETARVIQTAIAAAGGPADAVLFIEH
PSIEATNDLMHHPDVATILATGGPSMVTAAYSSGKPALGVGPGNGPTYIEKTANIKQAVN
DIVLSKTFDNGMVCASENSAIIDKEIYADVMAEFKRLGCYLVKPKDVQALSDAVIDPNRH
TVRGPVAGKSAYEIAQMAGLKDVDKNARVLLAEIDGVGVKYPLSGEKLSPVLTVYKATSH
EAAFKRANELLHYGGLGHTAGIHTKDDDLVKQFGLEMPACRILVNTPSAVGGIGNIYNNM
RPSLTLGTGSYGGNSISHNVTDTDLINIKTVAKRRNNMQWVKMPPKVYFERNSLRYLETM
AGLKKVFLVCDPGMVQFGYADRVTAVLNKRKDPVDIDIFSEVEPNPSSDTVYKGVARMKA
FEPDTIIALGGGSAMDAAKGMWLFYEHPEASFLGAKQKFLDIRKRAYKVPVPNKVTYIGI
PTTSGTGSEVTPYAVITDSQTHVKYPITDYAMQPDIAIVDPQFVDTVPARTTAWTGLDVI
THATEAYVSVMASDYSRAWSIQALKLAFKYLKASYDGDKLAREKMHNASTLAGMAFANAY
LGINHSIAHKLGGAFNLPHGLAIAITYPQVVRYNAQIPTKLAMWPKYNYNTALEDYADIA
RAIGVKGKTDEELKEGLVKAFIDLAHSMDVTLSLKANRVEKKQFDAEVDNIAELAYEDQC
TTANPREPLISELKAILEREWDGQGTEK*
>RS_GCF_003946015.1+NZ_RHNU01000005.1_86 NZ_RHNU01000005.1_86 # 80647 # 82203 # -1 # ID=45_86;partial=00;start_type=ATG;rbs_motif=AGGAG;rbs_spacer=5-10bp;gc_cont=0.390
MNNFDKDLRSIQEARDLARAGHKAAVEMSTFNETQVNAILESMKIAAEKFSVSLAKAAVD
ETGFGKVADKAYKNHAASTLLYEQIKDEKTVGIIHEDKEKGLLDVAEPVGLVLGIVPSTN
PTSTVIFKAMIALKSRNAIVFAPHPAAAECTKKAADMMNRAAVAAGAPEGVISCVGNSTM
GSTNELMHAKEVKLIIATGGPGMVKAAYSSGKPAIGVGAGNSPAYIERSANVKDAVAKIV
ASKTFDNGTICASEQSIICEEANKDEVISELKAKGAYFMSPEETKMATKVLFKNGGHAMN
AKFVGRTPQVIANAAGFTVPSTATLLIGEQGGVGEGYPLSYEKLTTVLGFYVVKDWEEAC
HLSIDLLQNGIGHTMSIHTNNRDMVLKFAAKPASRILVNTGGSQGGTGISTGLPIAFTLG
CGTYGGSSVSENVSPKHLLNIKEVAYGLKDVTTLLEDDKTFNHPELVDSFGADEDCEGSS
CQTAPASQATTETKKDFSDDDLKQLSDVVRKVLSQMNA*
>RS_GCF_003946015.1+NZ_RHNU01000005.1_93 NZ_RHNU01000005.1_93 # 85531 # 86673 # -1 # ID=45_93;partial=00;start_type=ATG;rbs_motif=AGGAGG;rbs_spacer=5-10bp;gc_cont=0.398
MGSFKMPTKIYSGHGAVDKIRDFGINRALVICDPFMEKSHKVDNITKVFDELKTPYAVFS
EVVPDPSIDVVSKGIAKAIEIEPDAIIALGGGSALDTAKSVRHIYLGVKKDKKIQLICVP
TTSGTGSEVTSFAVISDPANNGKFALVDESMVPDIAILDSEFTLSVPAGVTADTGMDVLT
HTLEVYVSTDATDFTDALAEKAMRIIWEDLVDVYKDGSNAELRERIHNASCLAGMAFSEA
SLGISHSLAHALGGRFHIAHGRCNAMLLPYVIAYNAGLDLPTDSEPALPKYQQAAKMLGV
QSGTAKTSVTLLISRIQRMSKQMNIPKNIEECGIDEAEFMEAIPDMAAAAMKDKCTLTNP
RQPKKEDLEGLYKRICRGGF*
>RS_GCF_003946025.1+NZ_RHNR01000028.1_12 NZ_RHNR01000028.1_12 # 13056 # 14471 # 1 # ID=21_12;partial=00;start_type=ATG;rbs_motif=AGGAG;rbs_spacer=5-10bp;gc_cont=0.540
MPDTATNDKAQAAEAQISELVANAQLAFDQYQNFTQEQVDAICDAMVKAATAHAKDLAEL
AYEETGRGNSEDKAIKNIFASQYIWKQVKDDKTVGVIEVDEAKKVEKVAEPLGIIAGVTP
VTNPTSTVIFKILLALKTRNAIIFSLHPQALQCGVATCRLMAEAAVAAGAPENLVQWISQ
PSIEASNALLNNPGVAIVLATGGPGLVKAAYSTGKPALGVGPGNAPAYIEKTADVKSAVT
DIMLSKTFDNGMICASENSIVVDREILSEVKAEFTKQGAYFVPDNEVDKLSDAVIDPARH
TVRGPVAGQSAEKIAELAGIKVPAGTKLLIGKLDGIGTNFPLSGEKLSPVLSMYIANTTE
TAFAMCLGLLNYGGLGHTAVLHTQDNNIVDKFGEQMPACRILINTPGSLGGIGGLFNGLT
PSLTLGTGTYGKNSISHNLSTYDLLNIKYVSRPTRKPIEFINELRAVIRAK*
>RS_GCF_003946045.1+NZ_RHNW01000007.1_75 NZ_RHNW01000007.1_75 # 83188 # 85806 # -1 # ID=34_75;partial=00;start_type=ATG;rbs_motif=GGAGG;rbs_spacer=5-10bp;gc_cont=0.509
MLKDVKEKKTTKNQESTETVDQMIDRLTAKAHDALCAMDSFDQEKVDHIVHQMAIAGLDH
HMELAKAAFDETGRGVMEDKAIKNMFATEEIWHSIKKDKTVGIIKDDHERQLITVAEPLG
ILAGVTPVTNPTSTTLFKSLIAVKTRNPIIFAFHPQAQKSSVMAAKVVRDAAIAAGAPEG
VISWIETPSIEATTALMNHPMVASVLATGGPGMVKAAYSTGKPALGVGPGNGPAYIEKTA
NIKRAVYDIVLSKTFDNGMVCASENSAVIDHEIYAETKKEMQDRGVFFIKKSDEKALADA
MFKPEGGVKGPIPGMSAQKIADIAGIKVPAGTKVLAAEIIGVGPKFPLSQEKLSPMISVY
KATSKENAFDLCDQLLHFGGLGHTAAIHTMDDDLATEFGIKMKASRVLVNTPSAIGGIGN
LYNEMVPSLTLGTGSWGKNSVSHNVSSFDLLNIKTIAKRRNNMQWIKLPRVYFEKTSVRY
LDDMPGIKRVFLVTDPAMVELGYVDTVLNELKRQPNGIEYSLFSDVEPDPTTDTVNRGVT
QMRMFKPDTIVALGGGSAMDAAKNMWLFYEDPSASFFGAKQKFLDIRKRAYKFNKPHKAQ
FVAIPTTSGTGSEVTPFSVITDSKTHVKYPLADYALTPDVAIVDSQFIETVPKKTVAYSG
LDVLTHAIESYVSNMASDYTRPWSLQAIKLVMDNLTNSYNGDITAREEMHNASTLAGMAF
ANAFLGVDHSIAHKLGGEFGLPHGLAIAITLPHVIRYNFQEPTKLTMWPKYEYFRADEDY
AQIARYLGLPGTTKEELKEALVKKIIDLAHSVDVTLSLKANGVDKAHFDKAVDKLAELAF
EDQCTTANPREPLVSELKQIMIDEYDGKNVEK*
>RS_GCF_003946085.1+NZ_RHOB01000003.1_151 NZ_RHOB01000003.1_151 # 150269 # 151747 # -1 # ID=23_151;partial=00;start_type=TTG;rbs_motif=AGGAGG;rbs_spacer=5-10bp;gc_cont=0.476
MSLTDADLLSIQEVRTLLHQATKAQKIFSQFSQEKVNEICQAIADAGVANAERLAKMAQE
ETGFGIWQDKVIKNEFASKTVNDRYRDLKTIGILGEDSDHKTIDMAVPVGVIAGLIPSTN
PTSSVFYKALIAVKAGNAIVFSPHPNAKNCILEAIKVTSEAAYQAGAPAGLISGMTAPTL
EGTDELMHNEETKLILATGGTAMVHAAYSSGTPALGVGPGNGSAFIEKSADAALAVKRIM
DSETFDNGTICASEQSVIVEDANKDEVRRELEKQGGYFLNDEERERVSHFILRADGTMNP
QIVGKSVQVIADLAKIEVPRDTRVLIARDSEENVGKNDPFSREKLTPIMAYFEVKDMQAA
ADLTNKLLMNEGAGHTAIVHSENHKLVCEYAAMVPASRVLVNTPGSLGGIGATTGLNPAL
TLGCGAIGGSASSDNISPLNLLNLKRVAVGVREIEDIRGAASSVAQAAPTLSSSNQQQLV
DELVRQVLATIQ*
>RS_GCF_003946085.1+NZ_RHOB01000006.1_112 NZ_RHOB01000006.1_112 # 121950 # 124568 # -1 # ID=56_112;partial=00;start_type=ATG;rbs_motif=GGAGG;rbs_spacer=5-10bp;gc_cont=0.517
MLKDVKEKTTNKKQENHETVDQMIDRLTAKAHDALCAMDDFDQAKVDHIVHQMAIAGLDH
HMELAKAAFDETGRGVMEDKAIKNMYATEEIWHSIKKDKTVGIIKDDHERQLITVAEPLG
ILAGVTPVTNPTSTTLFKSLIAVKTRNPIIFAFHPQAQKSSVMAAKVVRDAAIAAGAPEG
VISWIETPSIEATTALMNHPMVASVLATGGPGMVKAAYSTGKPALGVGPGNGPAYIEKTA
NIKRAVYDIVLSKTFDNGMVCASENSAIIDQEIYAEVKKEMQDRGVFFIKKSDEKALAEA
MFKPEGGVKGPVPGMSAQKIADIAGIKIPAGTKVLAAEITGVGPKFPLSQEKLCPMISVY
KATSKDNAFDLCDQLLHFGGLGHTAAIHTMNDDLATEFGIKMKASRVLVNTPSAIGGIGN
LYNEMVPSLTLGTGSWGKNSVSHNVSSFDLLNIKTIAKRRNNMQWIKLPRVYFEKTSVRY
LDDMPGIKRVFLVTDPAMVELGYVDTVLNELKRQPNGIEYSLFSDVEPDPTTDTVNRGVT
QMRMFKPDTIVALGGGSAMDAAKNMWLFYEDPEASFFGAKQKFLDIRKRAYKFNKPHKAQ
FVAIPTTSGTGSEVTPFSVITDSKTHVKYPLADYALTPDVAIVDSQFIETVPKKTVAYSG
LDVLTHAIESYVSNMASDYTRPWSLQAIKLVMDNLTNSYNGDITAREEMHNASTLAGMAF
ANAFLGVDHSIAHKLGGEFGLPHGLAIAITLPHVIRYNFKEPSKLTMWPKYEYFRADEDY
AQIARYLGLPGTTKEELKEALVNKIIDLAHSVGVTLSLKANGVDKAHFDKAVDKLAELAF
EDQCTTANPREPLVSELKQIMIDEYDGKNVEK*
>RS_GCF_003946095.1+NZ_RHOD01000016.1_21 NZ_RHOD01000016.1_21 # 21194 # 23812 # -1 # ID=8_21;partial=00;start_type=ATG;rbs_motif=GGAGG;rbs_spacer=5-10bp;gc_cont=0.508
MLKNVKENPKTKTIEKTETVDQMIDRLTAKAHDALCAMDDFTQEKVDHIVHQMAIAGLDQ
HMALAKAAFEETGRGVMEDKAIKNMFATEEIWHSIKHDKTVGIIKDDRERQLITVAEPLG
ILAGVTPVTNPTSTTLFKSLIAVKTRNPIIFAFHPQAQASSVMAAKVVRDAAIAAGAPEG
VIQWIDKPSLEATTALMNHPMVASVLATGGPGMVKAAYSTGKPALGVGPGNGPAYIEKTA
KIKRAVYDIVLSKTFDNGMVCASENSAVVDQEIYATVKQEMQDRGVFFIKKADEKALADA
MFRPEGGVKGPIAGMSAVKIAELAGIEVPANTKVLAAELKGVGPKFPLSQEKLSPVISIY
KAKDKADAFQICDDLLHFGGLGHTAGIHTTNDDLATEFGIKMKASRVLVNTPSAIGGIGN
LYNEMIPSLTLGTGSWGKNSVSHNVSSFDLLNIKTIAKRRNNMQWIKLPRVYFEKTSVRY
LDDMPGIKRVFLVTSPSMVELGYIDTVLNELKRQPNGIEYSLFSDVEPDPTTDTVERGVA
QMRTFKPDTIIALGGGSPIDAAKNMWLFYEDPNASFFGAKQKFLDIRKRTYKFHKPHKAQ
FVAIPTTSGTGSEVTPFSVITDSKTHVKYPLADYALTPDVAIVDSQFIQTVPKKTVAYSG
LDVLTHAIESYVSAMASDYTRPWSLQAIKLVMDNLTASYNGDVTAKEEMHNASTLAGMAF
ANAFLGVDHSIAHKLGGKFGLPHGLAIAITLPHVIRYNFQEPTKLAMWPKYETFRADEDY
AQIARYLGLAGTTKEELKEALVAKVIDLAHSVDVTLSLKANGVDKAHFDRTVDKLAELAF
QDQCTTANPREPLVSELKQIMIDEYDGKNVEE*
>RS_GCF_003946115.1+NZ_RHOH01000006.1_133 NZ_RHOH01000006.1_133 # 130044 # 132659 # 1 # ID=27_133;partial=00;start_type=ATG;rbs_motif=GGAGG;rbs_spacer=5-10bp;gc_cont=0.578
MLKDTPKTEAPIDVQAMIDELVANAQEALKVMKTFDQAKVDHIVHRMAIAGLDHHMELAK
LAVEETGRGVYEDKAIKNMFATEEIWHAIKDNKTVGVIAEDKQRGIVSLAEPIGVIAGVT
PVTNPTSTTMFKSEIAIKTRNPIIFSFHPGAQNSSAKALEVIREEAEKAGLPKGALQYIP
VPSIEACQKLMNHPGIATVLATGGPGMVKAAYSTGKPALGVGAGNVPAYIEASANIKQAV
NDVILSKSFDNGMVCASEQAVIVDAAIYDAVKEEFKAQGAVFAKQKDIPALSKTVINLEK
GSVNPPIVGQSAYTIAKWAGIEIPEDAPILIAELKGVGPKFPLSREKLSPVLAMIKAEDH
ADGFDKAEAMLNNGGLGHTAVIHTADEQLQVEYADRMSACRILVNSPSTMGGIGDLYNEM
IPSLTLGCGSYGGNSISHNVGTIDLLNIKTLTRRRNNMQWVKLPPKIYFERNSVRYLEKM
DGLDRVLIVGDRGMEKLGYVKIVEDVLNQRSNSVQIQTFVDVEPDPSSDTVYKGTEIAKS
FKPDAIVAIGGGSVMDAAKGMWLFYDGDGDFFGAKQKFLDIRKRTYKFPKPTKSKLICIP
TTSGTGSEVTPFAVITDSETGIKYPLADYALTPDVALVDSQFIETVPPKVVADTGLDVLC
HATESYVSTMATDYTKGLSLQAIKSVFANLENSYKGDLDAKAKMHDASTIAGMAFANALL
GINHSIAHKLGQTFHLPHGRCIAITMPHVIRYNAKTPKKRAIWAKYNYFQAAEDYADIAR
ALGLKGNTTEELVEAYVQAIIDLSHRVGVQLSLKDQGISKEDVLANVDRIAELAYEDNCT
VTNPVEPLIADMKQIVLDEFEGTDSAASVRI*
>RS_GCF_003946115.1+NZ_RHOH01000007.1_72 NZ_RHOH01000007.1_72 # 65914 # 67341 # 1 # ID=28_72;partial=00;start_type=ATG;rbs_motif=AGGAG;rbs_spacer=5-10bp;gc_cont=0.648
MSSLTVLNPSPTTTPDPTVAVNALVATAQTAFNAYQSFDQAAVDRVCAAVVASARQHAKD
LAFLAWKETGRGVAEDKAIKNIYASQYIWNAIKDDQTVGLIHEDPQNGLKQYAEPLGILA
GVTPVTNPTSTVIFKALLALKTRNAIIFGLHPQAQQCGQATVLGLAEAATKAGAPAGLIQ
CIAQPSIAATNALMNHPQVALVLATGGPGMVKAAYSTGKPALGVGPGNAPAYIEKTADLD
ATATDIILSKSFDNSMICASENSVVVDRSVYPAFKEALRARGAYFVPAADVPALTEAVID
PERRTVRGPIAGQSAEKIARLAGLTVPAGTKLLIAKLDGIGPHFLLSGEKLCPVLSLYVA
NDQASAFALCRALLDYGGLGHTAVIHTQDTRVSDAFGLAMPACRILVNTPGSLGGIGGLF
NRLTPSLTLGTGSYGKNSISHNLTDRDLLNIKTVAVATRHPNELIGELRDLIHAN*
>RS_GCF_003946145.1+NZ_RHOC01000002.1_33 NZ_RHOC01000002.1_33 # 40425 # 43043 # 1 # ID=12_33;partial=00;start_type=ATG;rbs_motif=GGAGG;rbs_spacer=5-10bp;gc_cont=0.501
MLKNVKENPKLKVTEKTETVDQMIDRLTAKAHDALCAMDDFTQDKVDHIVHQMAIAGLDQ
NMTLAKAAFEETGRGVMEDKAIKNMFATEEIWHSIKHDKTVGIIKDDRERQLITVAEPLG
ILAGVTPVTNPTSTTLFKSLIAVKTRNPIIFAFHPQAQKSSVMAAKVVRDAAIAAGAPEG
VIQWIDKPSLDATTALMNHPMVASVLATGGPGMVKAAYSTGKPALGVGPGNGPAYIEKTA
KIKRAVYDIVLSKTFDNGMVCASENSAVIDQEIYATVKQEMQDRGVFFIKKADEKALADA
MFRPEGGVKGPIAGMAAVKIAELAGIEVPANTKVLAAELKGVGPKFPLSQEKLSPVISVY
KAKDKADAFQICDDLLHFGGLGHTAGIHTTNDDLATEFGIKMKASRVLVNTPSAIGGIGN
LYNEMIPSLTLGTGSWGKNSVSHNVSSFDLLNIKTIAKRRNNMQWIKLPRVYFEKTSVRY
LDDMPGIKRVFLVTSPSMVELGYIDTVLNELKRQPNGIEYSLFSDVEPDPTTYTVERGVA
QMRTFKPDTIIALGGGSPIDAAKNMWLFYEDPNASFFGAKQKFLDIRKRTYKFHKPHKAQ
FVAIPTTSGTGSEVTPFSVITDSKTHVKYPLADYALTPDVAIVDSQFIQTVPQKTVAYSG
LDVLTHAIESYVSAMASDYTRPWSLQAIKLVMDNLTASYNGDVTAKEEMHNASTLAGMAF
ANAFLGVDHSIAHKLGGEFGLPHGLAIAITLPHVIRYNFQEPTKLAMWPKYETFRADEDY
AQIARYLGLTGTTKEELKEALVAKVIDLAHSVDVTLSLKANGVDKAHFDRTVDKLAELAF
QDQCTTANPREPLVSELKQIMIDEYDGKNVEE*
>RS_GCF_003946165.1+NZ_RHOI01000024.1_27 NZ_RHOI01000024.1_27 # 24895 # 27522 # -1 # ID=17_27;partial=00;start_type=ATG;rbs_motif=GGAGG;rbs_spacer=5-10bp;gc_cont=0.508
MLKSTEKATTKEPQAVDVDKMIDELVKNAHAALEVMKGFDQAKVDHIVHRMAIAGLDHHM
ELAKLAVEETGRGVYEDKAIKNMFATEEIWHSIKDDKTVGVINEDKQKNVVSIAEPIGVI
AGVTPVTNPTSTVMFKAEIAIKTRNPIIFSFHPGAQKSSARALEVLRDEAVKAGLPAGAL
QYIAVPSIEACQALMHHPGVATILATGGPGMVKSAYSSGKPALGVGAGNAPAYIEASADI
KQAVNDIMLSKSFDHGMVCASEQGMIVDAPIYDQVKQEFKDQGAYFIQKKDLQKFTETVI
NTEKMAVNPRIVGQSAWQIANWAGIDIPKDTQLIIAELPEPGDKYPLSHEKLSPVLAMFK
ATDHQDGFAKAEKMLDIGGLGHTAVIHTHDQDLALEYADKMQACRILVNTPSTMGGIGDL
YNNMIPSLTLGCGSYGGNSISHNVGTIDLLNIKTLAKRRNNMQWVKLPPKIYFERNSVRY
LEKMDGLDRVLIVGDRGMEKLGYVRIVEDVLKNRTNNVDVQTFLDVEPDPSSNTVYKGTA
IAKDFKPDAIVAVGGGSVMDAAKGIWLFYDGDGDFFGAKQKFLDIRKRTYKFPKPTKSKL
VCIPTTSGTGSEVTPFAVITDSDTGIKYPLADYALTPDVALVDSQFIETVPPKVVADTGL
DVICHATESFVSTMASSYTRGLSLEALKLAFDNLEASYNGDLDAKAKMHDASTIAGMAFA
NALLGINHSIAHKLGQTYHLPHGRCIAISFPHVVRYNAKTPTKRAVWSKYNYFKADEDYA
QIARYLGLKGNTTAELVEAFVQAYIDLAGRVGVKMSLKEQGIAKEDVLANADRIAELAYE
DNCTVTNPVEPLIADMKQIVLDEYEGTASDPSVRA*
>RS_GCF_003946165.1+NZ_RHOI01000029.1_23 NZ_RHOI01000029.1_23 # 20544 # 21668 # 1 # ID=22_23;partial=00;start_type=ATG;rbs_motif=GGAG/GAGG;rbs_spacer=5-10bp;gc_cont=0.510
MPTKIFFGNEAVDEIANLSFNRYFIICDPFMQKSHKVDLITKSLDKNNTPYAIFADVVPD
PTIDVVTQGLAQALACQPEAMIALGGGSAIDTAKAINSLYAQSTGNAAPALIAVPTTSGT
GSEVTSFAVVSDPATKSKYPIVDTDLIPDYAILDPQFTLSVPASVTADTGMDVLAHTLEA
YVSTGATDFTDAFAEKAMRVVWTELATTVKHGDDLEARAKMHNASCLAGLAFSTAGLGIC
HSLAHAFGGTFHIPHGRAIAMVLPHIISYNAGLELAGENEALKRYEAAAKLLGIQAGTPK
ATVHGLITGVKRLSKSFNIPQTVNDYGIDPEEFLEAVPEMAQKALDDNCTGTNPRKPSLA
DLEGLYKELVKGGY*
>RS_GCF_003946165.1+NZ_RHOI01000029.1_29 NZ_RHOI01000029.1_29 # 24748 # 26346 # 1 # ID=22_29;partial=00;start_type=TTG;rbs_motif=GGA/GAG/AGG;rbs_spacer=5-10bp;gc_cont=0.508
MEQFDKDLCSIQEARDLVKAGKAATDQLATFTAEQIDHILQYMVESAEEHAAELAEMAVV
ETGFGKVKDKAYKNHAAATLLYNQIKDQKTIGVVSEDQANKTFEVADPVGLVMGIVPSTN
PTSTVIFKAMIAIKSRNAIVFAPHPAAAKCTYKAAEILADAAEAAGAPKGTIGCVSTPTM
PSTNELMHAKDVSLIIATGGPGMVKAAYSAGKPAIGVGAGNSPAYIEKTANVHDAVARII
ASKSFDYGTICASEQSIVAEESNKDQVIAELKAQGGYFMSEEETAKVCKVLFRPGSHSMS
AKYVGRSPQVIAKGAGITIPADTKVLVGPQGGVGDGYPLSYEKLTSVLAFYSVKDWHEAC
ELSIRLLQNGIGHTMSLHTNDPEMILKFAAKPASRILVNTGGSQGGTGLSTGLPIAFTLG
CGTMGGSSVSENVGPKHLLNIKTVACGIKDVTTLADDDPTFHFDEKATTQTATPAYSSDQ
DAAPACKTVTTPEPLKQSPAAIQQAFDAQSGKVDKDKLADVVKKLLLAMNDK*
>RS_GCF_003946175.1+NZ_RHOK01000005.1_50 NZ_RHOK01000005.1_50 # 45756 # 48362 # -1 # ID=45_50;partial=00;start_type=ATG;rbs_motif=GGAGG;rbs_spacer=5-10bp;gc_cont=0.532
MLKDKPETQTDIEANIDQLVANAQEALKVLKTYDQEKIDQIVHRMAIAGLDHHMELAKMA
VEETGRGVYEDKAIKNMFATEEIWHSIKDDKTVGVISEDKQKNIVQIAEPIGVIAGVTPV
TNPTSTVMFKSEIAIKTRNPIIFSFHPGAQKSSARALEVIRDEAKKVGLPDGALQFIAIP
SIEACQALMHHPGIATILATGGPGMVKSAYSSGKPALGVGAGNAPAYIEATANIKQAVND
IVLSKSFDNGMVCASEQGAVVDAAIYDDVKKEFTAQGAYFVKQKDIKKLTETVINTDKMA
VNPRIVGQSAWQIANWAGIDVPKDTPLLIAELKGVGDKFPLSHEKLSPVLAMFKASGHEE
AFEMAETMLDIGGLGHTAIIHTADDDLALDYADKMQACRVLVNSPSTFGGIGDLYNEMIP
SLTLGCGSYGGNSISHNVGTIDLLNIKTLAKRRNNMQWVKLPPKIYFERNSVRYLEKMDG
LDRVLIVGDRGMEKLGYVRIVEDVLKNRTNNVDIQTFLDVEPDPSSNTVYKGTAIAKDFK
PDAIVAIGGGSVMDAAKGIWLFYDGDGDFFGAKQKFLDIRKRTYKFPKPTKSKLVCIPTT
SGTGSEVTPFAVITDSDTGIKYPLADYALTPDVALVDPQFIETVPPKVVADTGLDVICHA
TESFVSTMASSYTKGLSLQALKLAFDNLELSYQGDLDAKAKMHDASTIAGMAFANALLGI
NHSIAHKLGQTFHLPHGRCIAITFPHVVRYNAKTPKKRAVWSKYNYFRADEDYAEIARYL
GLKGNTTAELVEAFAQAYIDLANRVGVKMSLKEQGITKQAVDESVDRLAELAYEDNCTVT
NPVEPLIADMKQIVLDEYEGTASSDSVK*
>RS_GCF_003946175.1+NZ_RHOK01000010.1_59 NZ_RHOK01000010.1_59 # 37731 # 39155 # 1 # ID=2_59;partial=00;start_type=ATG;rbs_motif=GGAG/GAGG;rbs_spacer=5-10bp;gc_cont=0.568
MAQVTVLKQSVAAADPAAEVDALVNQAEHAFNLYQSFTQVQVDHVTHAVVAAARAHAKDL
AFLAWKETGRGNAEDKAIKNIYASQYIWNAIKTTKTVGKISDDPANGLTQYAEPLGILAG
ITPVTNPTSTVIFKAILALKTRNAIIFGLHPQAQQCGSAAVKIMADAATAAGAPAGLIQC
IAHPSIEASSALMNHDRVALVLATGGPGMVKAAYSTGKPALGVGPGNAPAYIEKTADITA
AVQDILLSKSFDNSMICASENSIVVDRSIYPAVKAAFQAGGAYFVPDQEVAKLTAAVIDP
QRRTVRGPVAGQSAEKIAHLAGLTVPKGTKLLIAKLDGIGKNFLLSGEKLCPVLSLYLAN
DHASAFDLCQSLLHYGGLGHTAAIHTTDQAVIDAFGAAMPACRILVNSPASLGGIGGLFN
RLTPSLTLGTGSYGKNSISHNLTAMDLLNIKTVARATRHPNALIGELRDLIHEN*
>RS_GCF_003946215.1+NZ_RHOW01000009.1_24 NZ_RHOW01000009.1_24 # 27962 # 30568 # -1 # ID=97_24;partial=00;start_type=ATG;rbs_motif=AGGAGG;rbs_spacer=5-10bp;gc_cont=0.440
MLKTEPKTNEVEVMIDELVVKANKALDILEGFDQEKIDHIVHQMAIAGLNDHMKLAKMAV
EETGRGVYEDKAVKNMFATEEIWHAIKDDKTVGIIERDEDHKLVKIAEPLGVLAGVTPVT
NPTSTTMFKALIAIKTRNPIIFAFHPGAQKSSAAALDSLRVAAEEAGLPAGALSYVPVPS
IDATTKLMNHPGVASVLATGGPGMVKSAYSTGKPALGVGPGNVPAYVEKSANIKQAVNDV
LLSKAFDNGMVCASEQAIIVDQDIYKEVTAELKAQHAYIATKDEVKRLSDVVIDKDKHAV
NGKIVGHSAVEIAGLAGIKVPAETTVLIAPIDGVGDEYPLSREKLSPVLAMIKSKNHEDG
FALCQAMLELGGKGHSAAIHTTDEDLSIDFGIAMHASRILVNQPTTVGGIGDLYNNLLPS
LTLGCGSYGHNSVSHNVGTFDLLNIKTVAMRRNNMQWVKLPSKIYFEKNSVNYLEKMEGL
KRVFIVGDQGMSKLGYVKKVEETLNRRDESVVYQTFVDVEPDPSSNTVYKGAEMMRSFKP
DTIIAVGGGSVMDAAKGMWLFYTAPDASFWGAKQKFLDIRKRTYKFPNLDKVKLVCIPTT
SGTGSEVTPFAVITDSESGIKYPLADYALTPNVAIVDSQFIETVPKTVVADSGLDVLCHA
IESYVSTMASHYTRGLSLQAAKLVFENLKKSWDGDKEARANMHDASTMAGMAFANALLGI
NHSIAHKLGGEYHLPHGRVITITMPHVIKYNSLVPTKRQIWAKYSYFRADEDYAEIARYV
GLKGNTTEELVDALIKAIVDLAESVGIKMSLREQGISKQQVTEAAGRLAELAYEDNCTIT
NPKEPLIADMQQMILDEYEGPVSSFSKK*
>RS_GCF_003946215.1+NZ_RHOW01000021.1_1 NZ_RHOW01000021.1_1 # 126 # 1535 # -1 # ID=22_1;partial=00;start_type=ATG;rbs_motif=GGA/GAG/AGG;rbs_spacer=5-10bp;gc_cont=0.474
MATATSTETADVTETINDLVSRGVAAFKQYQNFSQEQVNQICETIVRTATSHAKELAILA
RKETGRGNSEDKAIKNIYASQYIWNEIKDHKTVGVIERDRINRLEKIAEPLGVIAGVTPV
TNPTSTVIFKILLALKTRNAIIFGLHPQAQECGSATCRLLSDAIEKVGAPKNLIQWIHQP
SIEATSALMNHPQVNLVLATGGPSMVKAAYSTGKPAMGVGPGNAPAYIEKTADVKNAVDD
IMMSKTFDNGMICASENSIIIDREIYNQVKTTFEEQGAYFVKPADVEKLSATVIDPQRHT
VRGPIAGQSAERIAEIAGIEVPKGTKLLIAEINGIGVNFPLSGEKLSPVLSLYISNNTKA
AFNICLGLLNYGGLGHTAVIHSTDKNVIEQFGEQMPACRILVNTPGSLGGIGGLFNKLTP
SLTLGTGSYGNNSISHNLTDMDLLNIKTVAEATRRPHELINELRDIITG*
>RS_GCF_003946245.1+NZ_RHNN01000022.1_2 NZ_RHNN01000022.1_2 # 1775 # 4393 # -1 # ID=15_2;partial=00;start_type=ATG;rbs_motif=GGAGG;rbs_spacer=5-10bp;gc_cont=0.516
MLKDVKENSKIKKVESNETVDQMIDRLTAKAHDALCAMDSFDQEKVDHIVHQMAIAGLDH
HMELAKAAFDETGRGVMEDKAIKNMFATEEIWHSIKKDKTVGIIKDDHERQLITVAEPLG
ILAGVTPVTNPTSTTLFKSLIAVKTRNPIIFAFHPQAQKSSVMAAKVVRDAAIAAGAPEG
VISWIETPSIEATTALMNHPMVASVLATGGPGMVKAAYSTGKPALGVGPGNGPAYIEKTA
NIKRAVYDIVLSKTFDNGMVCASENSAIIDHEIYAETKKEMQDRGVFFIKKSDEKALAEA
MFKPEGGVKGPVPGMSAQKIADMAGIKIPADTKVLAAEITGVGPKFPLSQEKLCPMISVY
KATSKENAFDLCDQLLHFGGLGHTAAIHTMDDDLATEFGIKMKASRVLVNTPSAIGGIGN
LYNEMVPSLTLGTGSWGKNSVSHNVSSFDLLNIKTIAKRRNNMQWIKLPRVYFEKTSVRY
LDDMPGIKRVFLVTDPAMVELGYIDTVLNELKRQPDGIEYSLFSDVEPDPTTDTVNRGVT
QMRMFKPDTIVALGGGSAMDAAKNMWLFYEDPEASFFGAKQKFLDIRKRAYKFNKPHKAQ
FVAIPTTSGTGSEVTPFSVITDSKTHVKYPLADYALTPDVAIVDSQFIETVPKKTVAYSG
LDVLTHAIESYVSNMASDYTRPWSLQAIKLVMDNLTNSYNGDITAREEMHNASTLAGMAF
ANAFLGVDHSIAHKLGGEFGLPHGLAIAITLPHVIRYNFKEPTKLTMWPKYEYFRADEDY
AQIARYLGLPGTTKEELKEALVNKIIDLAHSVDVTLSLKANGVDKAHFDKAVDKLAELAF
EDQCTTANPREPLVSELKQIMIDEYDGKNVEK*
>RS_GCF_003946265.1+NZ_RHNO01000006.1_46 NZ_RHNO01000006.1_46 # 53303 # 55921 # 1 # ID=56_46;partial=00;start_type=ATG;rbs_motif=GGAGG;rbs_spacer=5-10bp;gc_cont=0.491
MLKDVKENSKLNVKESEETVDQMIDRLTKKAHDALCGMDDFSQEQVDHIVHQMAIAGLDN
HMALAKAAYEETGRGVMEDKAVKNMFATEEIWHSIKNDKTVGIIKDDRERQLITVAEPLG
ILAGVTPVTNPTSTTLFKSLIAVKTRNPIIFAFHPQAQKSSVMAAKVVRDAAIAAGAPEG
VIQWIDKPSLEATTALMNHPMVASVLATGGPGMVKAAYSTGKPALGVGPGNGPAYIEKTA
NIKRAVYDIVLSKTFDNGMVCASENSAVIDAEIYNDVKQEMQDRGVYFIKKADEKALADA
MFVPNGGVKGPIAGMSARKIADLAGIKVPDSTKVLAAEITGVGEKYPLSREKLSPVISVY
KASSQEKAFDLCNQLLHFGGLGHTAAIHTMDDDLATKYGIVMKASRVLVNTPSAIGGIGN
LYNEMVPSLTLGTGSWGKNSVSHNVSSFDLLNIKTIAKRRNNMQWIKLPRVYFEKTSVRY
LNDMPGVKRVFLVTDPAMVELGYIDTVLNELKRQPNGIEYSLFSDVEPDPTTDTVNRGVA
QMRMFKPDTIVALGGGSAMDAAKNMWLFYEDPNASFFGAKQKFMDIRKRTYSFNKPHKAQ
FVAIPTTSGTGSEVTPFSVITDSKTHVKYPLADYALTPDVAIVDSQFIETVPKKTVAYSG
LDVLTHAIESYVSNMASDYTRPWSLQAMKLVMENLTDSYNGDIHAREEMHNASTLAGMAF
ANAFLGVDHSIAHKLGGEFGLPHGLAIAITLPHVIRYNFKEPTKLSMWPKYDHFRADEDY
AQIARYLGLSGNSKEELKESLVKRIIDLAHSVGVTLSLKANGVDKAHFDQAVDKLAELAF
EDQCTTANPKEPLISELKQIMIDEYDGKNVEK*
>RS_GCF_003946275.1+NZ_RHNQ01000003.1_30 NZ_RHNQ01000003.1_30 # 28239 # 30863 # -1 # ID=67_30;partial=00;start_type=ATG;rbs_motif=GGAG/GAGG;rbs_spacer=5-10bp;gc_cont=0.424
MLKPTNAPRVTEKKETVDVDKMIDNLVKKSHVALDKMANFTQEQVDKVCEAMAIAALDNH
MKLAKMAVAETHRGVVEDKAIKNMYASEYIWNSIRHDKTVGIIEDNDEEQLMKIAEPVGV
VAGVTPVTNPTSTVVFKSLISLKTRNTIIFGFHPQAQKSCVETAKIIRAAAVEAGAPEDC
IQWIDQPSIQATGALMNHDGVATVLATGGPSMVKAAYSTGKPALGVGPGNGPTYIEKTAN
IKQSVNDIVLSKTFDNGMVCASENSAVVDSDVYEEVKAEFKYWNCYFVKKSDQKALSDAM
FDEKRGGVKGPIAGKSAYQIAELAGIKVPEDTKVLIAEIDGVGPKYPLSREKLSPVLSMY
KASGHEEAFKLCEELLDFGGLGHTAGLHTTDDDLITKFALKMKACRILINQPSAVGGIGN
IYNNMVPSLTLGTGSYGKNSISHNVTDFDLLNIKTVAKRRNNMQWIKLPPKVYFERNSVR
YLEQMEGINRVFLVCDPGMVKFGYSDRVLDVLRKRRNNVEVEVFSDVEPNPSTDTVNKGV
ARMDAFKPDTVISLGGGSAMDAGKFMWLMYEHPESSFFGAKQKFLDIRKRTYRVPTPNKA
KYIGIPTTSGTGSEVTPYAVITDSKTHVKYPITDYAMQPDVAIIDSQFVETVPKRTTAWT
GLDVITHATESYVSNMASDYTRGWSLQALQLAFKYLKASYDGDPVARQKMHDASTLAGMA
FANAFLGITHSIAHKLGGEFNLPHGLAIAITYPQVVRYNAETPTKIAMWPKYDHFSALKD
YADIARFLGFEGNNDEELKESLVKHFIDLAHSVDVTLDLKHNRVEKDHFDKTVDELAELS
YEDQCTTANPREPLIKELKELLIREWDGKGVEVK*
>RS_GCF_003946305.1+NZ_RHNS01000003.1_99 NZ_RHNS01000003.1_99 # 96810 # 98231 # 1 # ID=23_99;partial=00;start_type=ATG;rbs_motif=AGGAG;rbs_spacer=5-10bp;gc_cont=0.480
MSNKVTQMNPQAQVESAVNELVENAQTAFKAYQNFTQEQVDAICVAVVKAATAHAKDLAF
LAWKETGRGVAEDKAIKNIYASQYIWNSMKNQKTVGLIEESPMDHIKKYAEPLGVVAGVT
PVTNPTSTVIFKALMALKTRNAIIFGLHPQAQQCGAATCKILNEAAVRAGAPDNLIQYIH
EPSIEASSALMNHQGVALVLATGGPGMVKAAYSTGKPALGVGPGNAPAYIEATADIEATV
NDITLSKSFDNSMICASENSIVVDRAIYPQIKASFEKHHAYFVPDDEVEKLSEAVIDPQR
RTVRGPIAGQSAEHIAKLAGIKVPKGTKLLIAKLDGIGPNFLLSGEKLCPVLSMYIANDH
KSGFALCHALLDYGGLGHTAAIHTQNMQLADEFGEQMPACRVLVNTPASLGGIGGLFNKL
APSLTLGTGSYGKNSISHNLTAMDLLNIKTVAGATRHPNELIGELRDLIHSRK*
>RS_GCF_003946305.1+NZ_RHNS01000008.1_1 NZ_RHNS01000008.1_1 # 480 # 3098 # 1 # ID=35_1;partial=00;start_type=ATG;rbs_motif=GGAGG;rbs_spacer=5-10bp;gc_cont=0.468
MLKDKTAPAKSELDVNKMIDDLVKNAQAALEVMKGFDQEKVDHIVHRMAIAGLDHHMELA
KLAVEETGRGVYEDKAIKNMFATEEIWHSIKDDKTVGVIAEDKQKAVVSIAEPIGVIAGV
TPVTNPTSTVMFKAEIAIKTRNPIIFSFHPGAQQSSSRALEVLRDEAVKAGLPAGALQFI
PVPSIEACQALMHHPGVATILATGGPGMVKSAYSSGKPALGVGAGNAPAYIEETADIKQA
VNDIILSKSFDHGMVCASEQGMIVDASIYDKVRQEFLDQGAYFIQPKDMKKFTETVINTE
KMAVQPRIVGQSAWQIANWAGIEVPEDCQLIIAELPEPGDKYPLSHEKLSPVLAMFKAKD
HADGFAKAEKMLDIGGLGHTAVIHTQNQDLALEYADRMQACRILVNTPSTMGGIGDLYNN
MIPSLTLGCGSYGGNSISHNVGTIDLLNIKTLAKRRNNMQWVKLPPKIYFERNSINYLEK
MSGLDRVFIVGDRGMEKLGYVKIVEDVLAKRNNPVQIQTFVDVEPDPSSDTVYKGTAMMK
DFKPDAIVAIGGGSVMDAAKGMWLFYDAEGDFFGAKQKFLDIRKRTYKFPKPTKSKLICV
PTTSGTGSEVTPFAVITDSETGIKYPLADYALTPDVALIDSQFIETVPPKVVADTGLDVL
CHATESYVSAMASDYTRGLSLQAIKSVFDNLEKSYNGDLEAKARMHDASTIAGMAFANAL
LGINHSIAHKLGQTFHLPHGRCIAITMPHVIRYNAKRPTKRQVWAKYNYFKADEDYAQIA
RYLGLKGNTTEELVEAYVQAIIDLSHRVGVKLSLKDQGISKEDMLASVDRIAELAYEDNC
TVTNPVEPLIADMKQIVLDEYEGTESSESVRP*
>RS_GCF_003946325.1+NZ_RHNT01000006.1_5 NZ_RHNT01000006.1_5 # 3442 # 6003 # -1 # ID=56_5;partial=00;start_type=ATG;rbs_motif=GGAGG;rbs_spacer=5-10bp;gc_cont=0.408
MLKDAKNVSEEEDVSKTIDQMVSKAHKALEIMDDFTQEQVDHIVHQMAIAGLNSSLKLAK
LAHEETGRGITEDKVINNMYATEEIWHSIKRDKTVGIIEDDKEHRLIKVAEPLGVLAGVT
PVTNPTSTTMFKSLIAVKTRNPIIFGFHPQAQKCSVAAGKIMYQAAIDAGAPEGIIQWIE
KPSIDATSYLINHEGVASVLATGGPGMVKAAYSTGKPALGVGPSNGPAYIEKTANIRRAV
NDIVLSKTFDNGMVCASENSAIVDKEIYSDVKTEMEKMHVFFLKKADYKALADTMFRPQG
GVKGPIAGASALKIAKLAGIKVPADTRVLAVELTKIGDDEPLSSEKLSPVISIYKSKDHG
GLGHTASIHTMDEKLATDYGVKMLASRVLVNTPSAIGGIGNLYNEMIPSLTLGTGSWGKN
SISHNVSSFDLLNIKTIARRRNNMQWIKQPKVYFEKTSVRYLEDMEGIKRAMIVCDPTMV
QLGYVNTVIDELKRRKHPVEYTLFSDVEYVTSTDMVGRGVTQMNIFKPDTIIALGGGSTM
NAAKDMWLFYEHPDVDLFGAEQGFIDIRKRTYKFPKPEKAQFVAIPTAFGTGSEVTPFSN
ITDNRTDVKYPIADYALTPDVAIIDSQFVESMPKKIIAIGGLEVLNNAVESYVSNMASDY
TRPYAMQAFKLVIDNLKKAYDGDVDAQAELHNASALAGMSFANAFAGVGHSLADVLYNEF
GISHGLGVIISLPQVIRYNFEQPKKVAMWPKYEYFRADEDYANLAKYIGLVGSDNESLKE
ALISKIVDLAHSVGITLSLRSLDIDQKQFEDKVDELAENAFADQFSFANPKEPMISELRQ
ILLDEYSGKNVEK*
>RS_GCF_003946345.1+NZ_RHNY01000001.1_47 NZ_RHNY01000001.1_47 # 53274 # 55892 # 1 # ID=1_47;partial=00;start_type=ATG;rbs_motif=GGAGG;rbs_spacer=5-10bp;gc_cont=0.490
MLKDVKENSKLNAKESEETVDQMIDRLTQKAHDALCGMDDFSQEQVDHIVHQMAIAGLDH
HMALAKAAYEETGRGVMEDKAVKNMFATEEIWHSIKNDKTVGIIKDDRERQLITVAEPLG
ILAGVTPVTNPTSTTLFKSLIAVKTRNPIIFAFHPQAQKSSVMAAKVVRDAAIAAGAPEG
VIQWIDKPSLEATTALMNHPMVASVLATGGPGMVKAAYSTGKPALGVGPGNGPAYIEKTA
NIKRAVYDIVLSKTFDNGMVCASENSAVIDAEIYNDVKQEMQDRGVYFIKKADEKALADA
MFVPNGGVKGPIAGMSARKIADLAGIKVPDSTKVLAAEITGVGEKYPLSREKLSPVISVY
KASSQEKAFDLCNQLLHFGGLGHTAAIHTMDDDLATKYGIVMKASRVLVNTPSAIGGIGN
LYNEMVPSLTLGTGSWGKNSVSHNVSSFDLLNIKTIAKRRNNMQWIKLPRVYFEKTSVRY
LNDMPGVKRVFLVTDPAMVELGYIDTVLNELKRQPNGIEYSLFSDVEPDPTTDTVNRGVA
QMRMFKPDTIVALGGGSAMDAAKNMWLFYEDPNASFFGAKQKFMDIRKRTYSFNKPHKAQ
FVAIPTTSGTGSEVTPFSVITDSKTHVKYPLADYALTPDVAIVDSQFIETVPKKTVAYSG
LDVLTHAIESYVSNMASDYTRPWSLQAMKLVMENLTDSYNGDIHAREEMHNASTLAGMAF
ANAFLGVDHSIAHKLGGEFGLPHGLAIAITLPHVIRYNFKEPTKLSMWPKYDHFRADEDY
AQIARYLGLSGNSKEELKEALVKRIIDLAHSVGVTLSLKANGVDKAHFDQAVDKLAELAF
EDQCTTANPKEPLISELKQIMIDEYDGKHVEK*
>RS_GCF_003946385.1+NZ_RHOE01000022.1_34 NZ_RHOE01000022.1_34 # 34028 # 35152 # 1 # ID=68_34;partial=00;start_type=ATG;rbs_motif=GGAG/GAGG;rbs_spacer=5-10bp;gc_cont=0.395
MPTKIFFGKAAIDILASLTFKKYYIICDPFMQKSHKVDTITEILKEKSATYEIFADVVPD
PTIDVVTKGLEGIINFEPDAVIALGGGSAIDTAKAITNIYAKTVENKPPKLIAIPTTSGT
GSEVTSFAVISDPTTKAKYPIIDNSLLPDLAILDAQFTLSVPASVTADTGMDVLTHTLEA
YVSTNASDFTDACGEKAMRLVWDNLDKTVKNGSDETAREKMHNASCLAGIAFNGASLGIC
HSLAHAFGGQFHIPHGRANAMLLPHVIAYNAGLNEATEYCALARYEQAANLLGLKNGTPK
ATVHSLISRIKRMTKQFSIPQTINEYGIDPTEFIEAVPIMAEKALADNCTVTNPRQPALA
DLEAIYKELVKGGF*
>RS_GCF_003946385.1+NZ_RHOE01000022.1_40 NZ_RHOE01000022.1_40 # 38190 # 39749 # 1 # ID=68_40;partial=00;start_type=GTG;rbs_motif=GGAG/GAGG;rbs_spacer=5-10bp;gc_cont=0.417
MEQFDKDLRSIQEARDLVKAGEVATKKIATFNNEQIDHILQYMKEAAEEHAAELAEMAVV
ETGFGKAKDKTYKNHAAATLLYEQIKDQKTIGVIAEDKANGTFDVAAPVGLIMGIVPSTN
PTSTTIFKAMIAIKSRNAIIFAPHPAATKCTNKAAEILNDAAVAAGAPEGIIGCVSTPTM
ASTNELMHAKDVALIIATGGPGMVKAAYSAGKPAIGVGAGNSPAYIEASADVKAAVARII
ASKTFDNGTICASEQSIVCEESNKNEVISELKRQGGYFMTPEETQKVCKVLFRPGTHAMS
AKYVGRSPQVIAAGAGIGIPEGTKVLIGAQDGVGEGNPLSFEKLTTVLAFYVVKDWQEAC
DLSINLLQNGIGHTMSIHTNNHDMVLRFAAKPASRILVNTGGSQGGTGLSTGLPISFTLG
CGTFGGSSVSENVSPKHLLNVKKVAYGMKDVTTLAEDDPTFNYKEAGCANGKCDAMMPPK
PLQASSAELKNTLSAKQEDASNAELAEVVRKLLLAMNDK*
>RS_GCF_003946385.1+NZ_RHOE01000047.1_2 NZ_RHOE01000047.1_2 # 381 # 2999 # 1 # ID=95_2;partial=00;start_type=ATG;rbs_motif=GGAG/GAGG;rbs_spacer=5-10bp;gc_cont=0.427
MLKQTKTAVEMDDNRISVEQTIDSLVNKSQKALATMSTFTQEKVDQICEAMALAALDHHM
ELAKMAVAETHRGIVEDKVIKNIYASEYVWNSIRDDKTVGVIEDDDETQMMKIAEPLGII
AGVTPVTNPTSTVVFKSLISLKGRNTIIFGFHPQAQKACVRTAQIILDAAIEAGAPADCI
QWIADPSIEATGALMHHESIATILATGGPGMVKAAYSSGNPALGVGPGNGPAYIEKTADI
KQAVNDIVLSKTFDNGMVCASENSAIVDQEIYAEVKAEFKYWNCYFVKKSELKALGEAMF
DAKRGGVKGPIAGKSAYEIAQLAGIDVPKDTKVLIAEIDGVGPKYPLSREKLSPVLSLYE
AKNHADAFARAKALLEFGGLGHTAAIHSRDDELIKQFGMDMLACRILVNSPSALGGLGDI
YNNMRPSLTLGTGSYGKNSISHNVSDMDLINIKTVAKRRNNMQWVKLPKVYFERNSVRYL
EHMEGIKRVFLVCDPGMVEFGYSDRVLDVLRKRSNQVEIDIFSDVEPNPSTDTVYKGVAR
MDAFKPDTIIALGGGSAMDAGKFMWLMYEHPETSFFGAKQKFMDIRKRTYKVPVPNKAKY
IGIPTTSGTGSEVTPYAVITDSKTHVKYPITDYAMQPDIAIVDSQFVETVPKRTTAWTGL
DAITHATEAYVSVMSSEYTRGWALQALKLAFNNLKASYEGNREARQKMHDAATMAGMAFA
SAYLGINHSIAHKLGGEFDLPHGLAIAITYPQVVRFNATVPTKIAMWPKYSHFTALEDYA
DIARYLGLKGNTDEELKEALVQAFIDLAHSVDVTLSLKANRVEKDHFDRSVDKLAELAYE
DQCTPANPKEPLISELKEILVREWDGQGVETN*
>RS_GCF_003946395.1+NZ_RHNZ01000019.1_5 NZ_RHNZ01000019.1_5 # 3567 # 6185 # -1 # ID=11_5;partial=00;start_type=ATG;rbs_motif=GGAGG;rbs_spacer=5-10bp;gc_cont=0.494
MLKDVKENPKVKKEESTETVDQMIDRLTAKAHDALCAMDDFTQEKVDHIVHQMAIAGLDH
HMELAKAAFEETGRGVMEDKAVKNMFATEEIWHSIKNDKTVGIIKDDRERQLITVAEPLG
ILAGVTPVTNPTSTAMFKSLIAVKTRNPIIFAFHPQAQKSSVMAAKVVRDAAIAAGAPEG
VIQWIDKPSLEATTALMNHPMVASVLATGGPGMVKAAYSTGKPALGVGPGNGPAYIEKTA
NIKRSVYDIVLSKTFDNGMVCASENSAVIDQEIYDTVKKEMEDRGVFFIKKSDEKALADA
MFRPEGGVKGPIAGMSAQKIAEIAGIKVPATTKVLAAELKGVGPKFPLSQEKLSPVLSVY
KAKSHEDAFRLCDELLHFGGLGHTAGIHTMDDDLATEFGIKMKASRVLVNTPSAIGGIGN
LYNEMIPSLTLGTGSWGKNSVSHNVSSFDLLNIKTIAKRRNNMQWIKLPRVYFEKTSVRY
LDDMPGIKRVFLVTSPSMVELGYIDTVLNELKRQPGGIEYSLFSDVEPDPTTDTVERGVA
QMRTFKPDTIIALGGGSPIDAAKNMWLFYEDPNASFFGAKQKFLDIRKRTYKFHKPHKAQ
FVAIPTTSGTGSEVTPFSVITDSKTHVKYPLADYALTPDVAIVDSQFIQTVPKKTVAYSG
LDVLTHAIESYVSAMASDYTRPWSLQAIKLVMDNLTNSYNGDVTAREEMHNASTLAGMAF
ANAFLGVDHSIAHKLGGEFGLPHGLAIAITLPHVIRYNFKEPTKLAMWPKYEYFRADEDY
AQIARYLGLPGNTKEELKEALVKKVIDLAHSVGVTLSLKANGVDKAHFDKVVAHLAELAF
GDQCTTANPKEPLVSELKQIMIDEYDGKNVEK*
>RS_GCF_003946405.1+NZ_RHOG01000008.1_48 NZ_RHOG01000008.1_48 # 44675 # 47287 # 1 # ID=72_48;partial=00;start_type=ATG;rbs_motif=GGAGG;rbs_spacer=5-10bp;gc_cont=0.543
MLKDSKADTTLDVNAMIDELVANAQEALKIMKTFDQKKIDHIVHRMAIAGLDHHMELAKM
AVEETGRGVYEDKAIKNMFATEEIWHSIKDDKTVGVISEDKQKNIIQIAEPIGVIAGVTP
VTNPTSTTMFKSEIAIKTRNPIIFSFHPGAQKSSAHALEVIRDEAVKAGLPAGALQFIPV
PSIEACQALMHHPGIATILATGGPGMVKSAYSSGKPALGVGAGNAPAYIEATADIKQAVN
DIVLSKSFDNGMVCASEQGCIVDDAIYEPVKAEFTKQGAYFVKQKDIKALTETVIDQDRM
AVNPRIVGQSAWQIANWAGIDVPKDTPLLIAELKGVGDKWPLSHEKLSPVLAMFKAEGHE
DAFKLCETMLDIGGLGHTAIIHTADEDLALDYADKMQACRVLVNSPSTFGGIGDLYNEMI
PSLTLGCGSYGGNSISHNVGTIDLLNIKTLAKRRNNMQWVKLPPKIYFERNSVRYLEKMD
GLDRVLIVGDRGMEKLGYVRIVEDVLKNRTNPVDVQTFLDVEPDPSSNTVYKGTAIAKDF
KPDAIVAIGGGSVMDAAKGIWLFYDGDGDFFGAKQKFLDIRKRTYKFPKPTKSKLVCIPT
TSGTGSEVTPFAVITDSETGIKYPLADYALTPDVALIDPQFIETVPPKVVADTGLDVICH
ATESFVSTMASSYTRGLSLQALKLAFDNLELSYNGDLEAKAKMHDASTIAGMAFANALLG
INHSIAHKLGQTYHLPHGRCIAITFPHIVRYNAKTPKKRAVWSKYNYFRADEDYAEIARY
LGLKGNTTAELVEAFAQAYIDLAHRVGVKMSLKDQGISKEDVLKNVDRIAELAYEDNCTV
TNPVEPLIADMKQIVLDEYEGTESSPSVHN*
>RS_GCF_003946405.1+NZ_RHOG01000020.1_4 NZ_RHOG01000020.1_4 # 3983 # 5413 # -1 # ID=13_4;partial=00;start_type=ATG;rbs_motif=AGGAG;rbs_spacer=5-10bp;gc_cont=0.583
MATTVTQLKPQSNAKPEPKLEIESLVRQAQVAFNAYQQFTQAQVDAVCEAVVKTAINHAK
DLAFLAWKETGRGVAEDKAIKNIYASQYIWNNIKDTRTVGLIDDDPANGLTRYAEPLGII
AGVTPVTNPTSTVIFKALLSLKTRNAIIFGLHPQAQQCGVATCRLLETAAEKAGAPAGLI
QYIHTPSIEATNTLMNDPQIALVLATGGPGMVKAAYSTGKPALGVGPGNAPAYIEASADI
DAAATDIVLSKSFDNSMICASENSIVVDRSIYPRVKAAFQARGAYFVPDQDVAKLSEAVI
DPQRHTVRGPIAGQSAEKIARAAGLHVPKGTKLLIAKLDGIGVNFPLSGEKLCPVLACYV
APDQASAFSLCRALLDHGGLGHTAAVHTTSDDVISAFGEAMPACRILVNTPASLGGIGGL
FNKLTPSLTLGTGSYGKNSISHNLTVMDLLNIKTVARATRHPNDLIGELRDLIHEN*
>RS_GCF_003946445.1+NZ_RHOF01000022.1_32 NZ_RHOF01000022.1_32 # 31653 # 34277 # -1 # ID=43_32;partial=00;start_type=ATG;rbs_motif=GGAG/GAGG;rbs_spacer=5-10bp;gc_cont=0.426
MMLKQTKSENKVEDKGISVEQVIDGLVKKSQKALATMSTFTQEKVDAIGEAMALAALDHH
MELAKMAVDETHRGIVEDKAIKNIYASEYVWNSIRHDKTVGIIDDDDEEQIIKIAEPLGV
IAGVTPVTNPTSTVVFKSLISLKGRNTIIFGFHPQAQKSCVRTAQILLDAAISAGAPADC
IQWIADPSIEATGALMHHPDIATILATGGPGMVKAAYSSGNPALGVGPGNGPAYIEKTAD
IKQAVNDIVLSKTFDNGMVCASENSAIVDQEIYAEVKAELKYWNCYFVKPTELKALGDAM
FDAKRGGVKGPIAGKSAYDIAKLAGIEVAKDTKVLIAEIDGVGPKYPLSREKLSPVLSLY
KAQNHEDAFARAKALLEFGGLGHTASIHTRDEDLVKKFGMDMLACRILVNSPSALGGIGN
IYNNMAPSLTLGTGSYGKNSISHNVSDMDMINIKTVAKRRNNMQWVKLPPKVYFERNSVR
YLEHMEGIKRVFLVCDPGMVEFGYSDRVLDVLRKRPNQVEIDIFSDVEPNPSTDTVYKGV
ARMDAFKPDTIIALGGGSAMDAGKFMWLMYEHPETSFFGAKQKFLDIRKRTYRVPVPNKA
KYIGIPTTSGTGSEVTPYAVITDSKTHVKYPITDYAMQPDIAIVDSQFVETVPKRTTAWT
GLDAITHATEAYVSVMSSDYTRGWALQSLKLAFNNLKASYDGNKEARQKMHDAATMAGMA
FASAYLGINHSIAHKLGGEFNLPHGLAIAITYPQVVRYNATVPTKIAMWPKYSHFTALQD
YADIARFLGLKGNTDEELKEALVQAFIDLAHSVDVTLSLKANKVEKSHFDHTVDKLAELA
FEDQCTPANPKEPLISELKEILIREYDGKGVETD*
>RS_GCF_003946445.1+NZ_RHOF01000028.1_18 NZ_RHOF01000028.1_18 # 13464 # 14600 # -1 # ID=49_18;partial=00;start_type=TTG;rbs_motif=AGGAGG;rbs_spacer=5-10bp;gc_cont=0.371
MEKIRFSTEIWTGDAALQGLLDFHDQRVFIVTDPFMVKSGNIAAITDQLSEKNEIKIFSD
IVPDPPITKITLGVEALNKFNATVVVAVGGGSAIDAAKAMKFFTKRITKQKEEILFIAIP
TTSGTGSEVTNFSVITNSEAGIKYPLVTDEILPQIAILDADLVKTAPQNITVDTGMDVLT
HCLEAYVSIDANDFSDALAEKAFQLVFENIEKVSKDGSNIEARQRMHNASCIAGMAFNLA
NLGLNHGIAHAAGAKFHIPHGRLNTILLPHIIAYNANIARNSSNVAALKYCNLARLIGLS
ASNPRIGIRSLTNTIIQLRRKLKMPDSFQAYGIKKELFDQSKNDIAEAALKDGTTAANPR
KPTKEDIIAILEESFTKN*
>RS_GCF_003946445.1+NZ_RHOF01000028.1_9 NZ_RHOF01000028.1_9 # 4282 # 5766 # -1 # ID=49_9;partial=00;start_type=GTG;rbs_motif=AGGAGG;rbs_spacer=5-10bp;gc_cont=0.381
MILEDKDLISIQEVRNLLCQAKIAQREISHFSQEKIDDICEAMAKAGEKASVHLAKMAQK
ETGFGIWQDKVTKNVFGSRMIYERYKDLKTVGVLEEHPENKVIDIAVPVGVIAGLIPSTN
PTSSVFYKALIAVKAGNSIVFSPHPNALKSILEAVKVISDAATQAGAPSGLISCMTVPTL
QGTQELMKNKNTNVILATGGGAMVHAAYSSGTPAIGVGPGNGPAFIEKSANARKAVKHII
ESQTFDNGTICASEQSIIVEEANKKEVKQELQNQGAYFMDSEEVAKLSKFILRANGTMNP
QIVGKSVQVIAKLADLHVPEPTKVLIAPDTFENVGPKDPYAREKLAPILAYFEVADVAAA
EMLAQKLLENEGAGHTAMIHTENQSIARHYALQIPASRILVNTPGAVGGIGATTNLNPAL
TLGCGAVGGSSTSDNINPMNLLNLRRVAYGVRELGDIKATDPVEDSTCVTDKPSTTTTDK
LVEELVKQVLAKLK*
>RS_GCF_003946465.1+NZ_RHOL01000019.1_19 NZ_RHOL01000019.1_19 # 16297 # 17721 # -1 # ID=11_19;partial=00;start_type=ATG;rbs_motif=GGA/GAG/AGG;rbs_spacer=5-10bp;gc_cont=0.574
MAKVAAMKHAEYQADPSTEVNTLVSTAQLAFNTYSRFTQKQVDNITQAVTAAARAHAKDL
AFLAWKETGRGNAEDKAIKNIYASQYIWNSIKDVKTVGMIEEDRVNGLTKYAEPLGILAG
VTPVTNPTSTVIFKAILALKTRNAIIFGLHPQAQQCGAATVKILEAAAVKAGAPAGLIQC
IHHPSIEASSALMNHQGVALVLATGGPSLVKAAYSTGKPALGVGPGNAPAYIEKTADIAS
AVNDILLSKSFDNSMVCASENSIVVDRAIYPAVRKAFSQRGAYFVPESEIAQLSRTVIDP
QRHTVRGPIAGQSAEKIARLAGITVPKGTKLLIAKLDGIGQNFPLSGEKLCPVLGLYIAN
DQASAFNLCQGLLNYGGLGHTAALHTTDEKVIAAFGERMPACRILVNSPASLGGIGGLFN
HLTPSLTLGTGSYGKNSISHNLTAMDLLNIKTVARATRHPNELIGELRDLIHAN*
>RS_GCF_003946465.1+NZ_RHOL01000026.1_9 NZ_RHOL01000026.1_9 # 11093 # 13699 # -1 # ID=19_9;partial=00;start_type=ATG;rbs_motif=GGAGG;rbs_spacer=5-10bp;gc_cont=0.575
MLKQKPEATTDIDAMIDDLVKKGQEALKVLKTYDQAKIDHIVHRMAIAGLDHHMELAKMA
VEETGRGVYEDKAIKNMFATEEIWHSIKNDKTVGVIEEDKQRGLTKIAEPIGVIAGVTPV
TNPTSTVMFKSEIAIKTRNPIIFSFHPGAQKSSARALEVIRDEAMKVGLPEGALQFIAEP
SIEACQALMHHPGIATILATGGPGMVKSAYSSGKPALGVGAGNAPAYIEQTANIKQAVND
IVLSKSFDNGMVCASEQGVIVDEPIYSQVKNEFQAQGAYFIKQKDLKKFTETVINTDKMA
VNPRIVGQSVQQIAEWAGIEIPQDTTILIAELKGVGDAYPLSHEKLSPVLAMMKAKDHED
AFKLAETMLDIGGLGHTAIIHTADQDLALEYADKMQACRVLVNSPSTFGGIGDLYNEMIP
SLTLGCGSYGGNSISHNVGTIDLLNIKTLAKRRNNMQWVKLPPKIYFERNSVRYLEKMDG
LDRVLIVGDRGMEKLGYVRIVEDVLKNRTNKVDIQTFLDVEPDPSTNTVYKGTAIAKDFK
PDAIVAVGGGSVMDAAKGIWLFYDGDGDFFGAKQKFLDIRKRTYKFPKPTKSKLVCIPTT
SGTGSEVTPFAVITDSDTGIKYPLADYALTPDVALVDSQFIETVPPKVVADTGLDVICHA
TESYVSTMASDYTRGLSLQALKLAFDNLEASYNGDLEAKAKMHDASTIAGMAFANALLGI
NHSIAHKLGQTFHLPHGRCIAITFPHIVRYNAARPKKRAVWAKYNYFRADEDYAQIARFL
GLKGNTTEELVEAFAQAYIDLAHRVGVKMSLKEQGIEKQDVLDNVDRIAELAYEDNCTVT
NPIEPLIADMKQIVLDEYEGTASSVGTK*
>RS_GCF_003946485.1+NZ_RHOJ01000016.1_1 NZ_RHOJ01000016.1_1 # 746 # 3352 # 1 # ID=8_1;partial=00;start_type=ATG;rbs_motif=GGAGG;rbs_spacer=5-10bp;gc_cont=0.572
MLKQKPETQTDIETTIDALVKKGQEALAVLKTYDQEKIDKIVHRMAIAGLDHHMELAKMA
VEETGRGVYEDKAIKNMFATEEIWHSIKDNKTVGVISEDKQKGLTMIAEPIGVIAGVTPV
TNPTSTVMFKSEIAIKTRNPIIFSFHPGAQKSSAKALEVIRDEAMKVGLPEGALQFIAEP
SIEACQALMHHPGIATILATGGPGMVKSAYSSGKPALGVGAGNAPAYIEATANIKQAVND
IVLSKSFDNGMVCASEQGVIVDAPIYDKVKNEFQAQGAYFIKQKDLKKFTETVINTEKMA
VNPRIVGQSVQQIAEWAGIEIPQDTTILIAELKGVGDAYPLSHEKLSPVLAMMKAQDHEE
AFKLAETMLDIGGLGHTAIIHTADQDLALDYADKMQACRVLVNSPSTFGGIGDLYNEMIP
SLTLGCGSYGGNSISHNVGTIDLLNIKTLAKRRNNMQWVKLPPKIYFERNSVRYLEKMDG
LDRVLIVGDRGMEKLGYVRIVEDVLKNRTNNVDVQTFLDVEPDPSTNTVYKGTAIAKDFK
PDAIVAVGGGSVMDAAKGIWLFYDGDGDFFGAKQKFLDIRKRTYKFPKPTKSKLVCIPTT
SGTGSEVTPFAVITDSDTGIKYPLADYALTPDVALVDSQFIETVPPKVVADTGLDVICHA
TESFVSTMASDYTRGLSLQALKIAFENLEASYNGDLEAKAKMHDASTIAGMAFANALLGI
NHSIAHKLGQTFHLPHGRCIAITFPHIVRYNAARPKKRAVWSKYNYFRADEDYAEIARYL
GLKGNTTAELVEAFAQAYIDLAHRVGVKMSLKDQGIEKQAVLDNVDRIAELAYEDNCTVT
NPIEPLIADMRQIVLDEYEGTASSVGTK*
>RS_GCF_003946485.1+NZ_RHOJ01000018.1_26 NZ_RHOJ01000018.1_26 # 28882 # 30312 # 1 # ID=10_26;partial=00;start_type=ATG;rbs_motif=GGAG/GAGG;rbs_spacer=5-10bp;gc_cont=0.645
MANVMAMKQVAARPANDPQAAVNKLVASAQLAFNTYSQFDQAQVDRVTAAVVAAARAHAK
DLAFLAWKETGRGNAEDKAIKNIYASQYIWNAIKNDRTVGMIEEDRQNGLTKYAEPLGIL
AGVTPVTNPTSTVIFKAILALKTRNAIIFGLHPQAQQCGQATVKLLEAAAVKAGAPAGLI
QCIQHPSIEASSALMNHQGVALVLATGGPSLVKAAYSTGKPALGVGPGNAPAYIEKSADI
DAAVNDILLSKSFDNSMVCASENSIVIDRAIYPAVRKAFSQRGAYFVPEADIAKLSAAVI
DPARHTVRGPVAGQSAEKIAKLAGIPVPKGTKLLIAKLDGIGQNFPLSGEKLCPVLGMYI
ANDQASAFDLCRGLLNYGGLGHTAALHTQDEHVIAAFGEMMPACRILVNSPASLGGIGGL
FNRLTPSLTLGTGSYGKNSISHNLTDKDLLNIKTVARATRHPNDLIGELRDLIHEN*
>RS_GCF_003946515.1+NZ_RHOM01000002.1_74 NZ_RHOM01000002.1_74 # 81985 # 84585 # 1 # ID=12_74;partial=00;start_type=ATG;rbs_motif=GGAGG;rbs_spacer=5-10bp;gc_cont=0.421
MLKDAKNVSEEDDVSKTIDQMVSKAHKALEIMDSFTQEQVDHIVHQMAIAGLNSSLKLAK
LAHEETGRGITEDKVIKNMYATEEIWHSIKRDKTVGIIEDDKEHRLIKVAEPLGVLAGVT
PVTNPTSTTMFKSLIAVKTRNPIIFGFHPQAQKCSVAAGKIMYQAAIDAGAPEGIIQWIE
KPSIDATSYLINHEGVASVLATGGPGMVKAAYSTGKPALGVGPGNGPAYIEKTANIRRAV
NDIVLSKTFDNGMVCASENSAIVDKEIYSDVKNEMEKMHVYFLKKADYKALADTMFRPEG
GVKGPIAGASALKIAKLAGIKVPADTRVLAVELTKIGNDEPLSSEKLSPVISIYKSKDHA
DAFKKADALLHHGGLGHTASIHTMDEKLATEYGVKMLASRVLVNTPSAIGGIGNLYNEMI
PSLTLGTGSWGKNSISHNVSSFDLLNIKTIARRRNNMQWIKQPKVYFEKTSVRYLEDMEG
INRAMIVCDPTMVQLGYVNTVVDELKRRKHPVEYTLFSDVEYVTSTDMVGRGVTQMNIFK
PDTIIALGGGSTMNAAKDMWLFYEHPDVDLFGAEQGFIDIRKRTYKFPKPEKAQFVAIPT
TFGTGSEVTPFSNITDNRTDVKYPIADYALTPDVAIIDSQFVESMPQKIIAIGGLEVLNN
AVESFVSNMASDYTRPYAMQAFKLVIDNLKKAYDGDVDAQSELHNASALAGMSFANAFAG
VGHSLADVLYNEFGISHGLGVIISLPQVIRYNFEQPTKVAMWPKYEYFRADEDYATLAKY
VGLTGADNESLKEALINKIVDLAHSVGITLSLRSLDIDKKQFEDKVDELAENAFADQFSF
ANPKEPMISELKQILLDEYSGKNVEK*
>RS_GCF_003946545.1+NZ_RHOA01000011.1_28 NZ_RHOA01000011.1_28 # 29587 # 32205 # 1 # ID=3_28;partial=00;start_type=ATG;rbs_motif=GGAGG;rbs_spacer=5-10bp;gc_cont=0.507
MLKNVKETTPTTDNKNDETVAEMMNRLTSKAHDALCAMDDFTQEQVDHIVHQMAIAGLDH
HMELAKAAFEETGRGVMEDKAVKNMFATEEIWHSIKNNKTVGIIKDDHERQLITVAEPLG
ILAGVTPVTNPTSTTLFKSLIAVKTRNPIIFAFHPQAQKSSVMAAKVVRDAAIAAGAPEG
VIQWIDKPSLEATTALMNDPMIASVLATGGPGMVKAAYSTGKPALGVGPGNGPAYIEKSA
NIKRAVYDIVLSKTFDNGMVCASENSAVIDAAIYDDVKQEMQDRGVFFIKKSDHKALADA
MFRPEGGVKGPIAGMAATKIADLAGIKVPANTKVLAAEISGVGPDAPLSQEKLSPVISVF
KAKSKDDAFKLCDELLHFGGLGHTAGIHTMNDDLATEFGIKMKASRVLVNTPSAIGGIGN
LYNEMVPSLTLGTGSWGKNSVSHNVSAFDLLNIKTIAKRRNNMQWIKLPRVYFEKTSVRY
LNDMPGVKRVFLVTDPAMVELGYIDTVLNELKRQPNGIEYSLFSDVEPDPTTDTVNRGVT
QMRMFKPDTIVALGGGSAMDAAKNMWLFYEDPDASFFGAKQKFLDIRKRTYKFNKPHKAQ
FVAIPTTSGTGSEVTPFAVITDSKTHVKYPLADYALTPDVAIVDSQFIETVPKKTVAYSG
LDVLTHAIESYVSNMASDYTRPWSLQAIKLVMDNLTASYNGDITAREEMHNASTLAGMAF
ANAFLGVDHSIAHKLGGEFGLPHGLAIAITLPHVIRYNFKEPTKLSMWPKYDYFRADEDY
AQIARFLGLEGSTKEELKEALVHKVIDLAHSVGVTLSLKANGVDKAHFDRTVDDLAELAF
QDQCTTANPKEPLVAELKQIMLDEYDGKNVEK*
>RS_GCF_003946555.1+NZ_RHOO01000001.1_222 NZ_RHOO01000001.1_222 # 245058 # 247664 # 1 # ID=1_222;partial=00;start_type=ATG;rbs_motif=GGAGG;rbs_spacer=5-10bp;gc_cont=0.384
MLKGSKEVAAQKKEDQVGPVIDDMVAKAQKALNIMDSFTQEQVDHIVHHMAIAGLNASLE
LAKLAHEETGRGVTEDKVIKNMFATEEIWHSIKRDKTVGIIEDDKEHRLIKVAEPLGVLA
GVTPVTNPTSTTMFKSLISLKTRNPIIFGFHPQAQKSSVAAAKVMLKAAVEAGAPENVIQ
WIEKPSIEATSALMNHPDVASVLATGGPGMVKAAYSTGKPALGVGPGNGPAYIEKTANIK
RAVNDIVLSKTFDNGMVCASENSAIVDQDIYSEVKEQLEKNKVYFIKKSDHKALADAMFR
PEGGVKGPIAGKSAVEIAKLAGIKVPDDTKVIGVEITGIGPSEPLSAEKLSPVLSVFKSK
DHKDAFDKADRLLHFGGLGHTVAIHTMDEDLATEFGIKMKASRVLVNTPAAIGGIGNLYN
EMIPSLTLGTGSWGKNSVSHNVSSFDLLNIKTIARRRNNMQWIKQPRVYFEKTSVRYLED
LEGMSRAFIVCDPVMVQLGYVNTIVDELKRSKTDVEYSMFSDVDSVVTTDMVQRGVTQMK
LFKPDTIIALGGGTTMDAAKDMWLFYEHPDVDLFGAKQGFIDIRKRTYKFPKPEKTQFVA
IPTTFGTGSEVTPFTSITDSKTGVKYPIADYSLTPDVAIVDSQFVETMPKDVIAESGLDV
LNNAIESYVSNMASDYTRPYALQAIKIVFDNLAKAYNGDPDAQAEMHNASTLAGMSFGNA
FAGVGHSITDVLNNKFGIRHGLASIIALPQVIRYNFEQPTKIAMWPKYENFRADEDYASV
ARSIGLNGKNNEELRDALINKIVELAHSVDVKLSLKDNGINKADFDKNVDDLAEAAFADQ
FSFANPKEPLIAELKQVLINAYEGKDIK*
>RS_GCF_003946575.1+NZ_RHOP01000001.1_12 NZ_RHOP01000001.1_12 # 15104 # 17710 # -1 # ID=1_12;partial=00;start_type=ATG;rbs_motif=GGAGG;rbs_spacer=5-10bp;gc_cont=0.384
MLKGSKEEMVQNEKDQVGPVIDTMVAKAQKALNIMDSFTQEQVDHIVHHMAIAGLNASLE
LAKLAHEETGRGVTEDKVIKNMFATEEIWHSIKRDKTVGIIEDDKEHRLIKVAEPLGVLA
GVTPVTNPTSTTMFKSLIALKTRNPIIFGFHPQAQKSSVAAAKIMLQAAVEAGAPENVIQ
WIEKPSIEATSALMNHPDVASVLATGGPGMVKAAYSTGKPALGVGPGNGPAYIEKTANIK
RAVNDIVLSKTFDNGMVCASENSAIVDQDIYKEVKEQLEKNKVYFIKKSDHKALADAMFR
PEGGVKGPIAGKSAVEIAKLAGIKVPDDTKVVGVEITGIGPSEPLSAEKLSPVLSVFKAK
DHKDAFDKADKLLHFGGLGHTVAIHTMDEDLATEFGIKMKASRVLVNTPAAIGGIGNLYN
EMIPSLTLGTGSWGKNSVSHNVSSFDLLNIKTIARRRNNMQWIKQPRVYFEKTSVRYLED
LQGMSRAFIVCDPVMVQLGYVNTIVDELKRSKTSVEYSMFSDVDSVATTDMVNRGVTQMK
LFKPDTIIALGGGTTMDAAKDMWLFYEHPDVDLFGAKQGFIDIRKRTYKFPKPEKTQFVA
IPTTFGTGSEVTPFTSLTDSKTGVKYPIADYSLTPDVAIVDSQFVETMPKNVISESGMDV
LNNAIESYVSNMASDYTRPYALQAIKLVFDNLAKAYNGDPDAQAEMHNASTLAGMSFGNA
FAGVGHSITDVLNNEFGIRHGLASVIALPQVIRYNFEQPTKIAMWPKYENFRADEDYATI
ARSIGLNGKNNEELRDGLINRIIDLAHRVDVKLSLKENGINKADFDKKVDSLAESAFADQ
FSFANPKEPLIAELKQVLLNAYEGKDIK*
>RS_GCF_003946575.1+NZ_RHOP01000002.1_12 NZ_RHOP01000002.1_12 # 9282 # 10838 # -1 # ID=12_12;partial=00;start_type=ATG;rbs_motif=AGGAG;rbs_spacer=5-10bp;gc_cont=0.421
MNNFDKDLRSIQEARDLARAGHKAAVEMSTFNETQVNAILESMKTAAEKFSVSLAKAAVD
ETGFGKVADKAYKNHAASTLLYEQIKDEKTVGIIHEDKEKGLMDVAEPVGLVLGIVPSTN
PTSTVIFKAMIALKSRNAIVFAPHPAAAECTKKAADMMNRAAVAAGAPEGVISCVENSTM
GSTNELMHAKEVKLIIATGGPGMVKAAYSSGKPAIGVGAGNSPAYIERSANVKDAVAKIV
ASKTFDNGTICASEQSIICEEVNKDEVISELKAKGAYFMSPEETNMATKVLFKNGGHAMN
AKFVGRSPQTIANAAGFTVPSTATLLIGEQGGVGEGYPLSYEKLTTVLGFYVVKDWEEAC
HLSIDLLQNGIGHTMSIHTNNRDMVLKFAAKPASRILVNTGGSQGGTGISTGLPIAFTLG
CGTYGGSSVSENVSPKHLLNIKEVAYGLKDVTTLVEDDKSFNHPELVDSFGADEDCEGSS
CQTAPASQSAAAPKKDFSDDDLKQLSDVVRKVLTQMNA*
>RS_GCF_003946575.1+NZ_RHOP01000002.1_19 NZ_RHOP01000002.1_19 # 14164 # 15306 # -1 # ID=12_19;partial=00;start_type=ATG;rbs_motif=AGGAGG;rbs_spacer=5-10bp;gc_cont=0.408
MGSFKMPTKIYSGHGAVDKIRDFGINRALVICDPFMEKSHKVDNITKVFDELKTPYAVFS
EVVPDPSIDVVSKGIAKAIEIEPDAIIALGGGSALDTAKSVRHIYYGVKNDKKIQLICVP
TTSGTGSEVTSFAVISDPANNGKYALVDESMVPDIAILDSEFTLSVPAGVTADTGMDVLT
HTLEAYVSTDATDFTDALAEKAMRIIWEDLVDVYKDGSNAELREKVHNASCLAGMAFSEA
SLGISHSLAHALGGRFHIAHGRCNAMLLPYVVAYNAGLDLPTDSEPALAKYQQAAKMLGV
QSGTAKTSVTLLISRIQRMSKQMNIPKTIEECGIDNAEFMEAIPDMAEAAMNDKCTLTNP
RQPKKEDLEGLYKRICRGGF*
>RS_GCF_003946645.1+NZ_RHOU01000003.1_140 NZ_RHOU01000003.1_140 # 155532 # 158144 # -1 # ID=23_140;partial=00;start_type=ATG;rbs_motif=AGGAGG;rbs_spacer=5-10bp;gc_cont=0.412
MLKTETKPNEVEEMVTGLVEEANKALKILKTFDQEKIDHIVHQMAIAGLDEHMKLAKMAV
EETGRGVYEDKAIKNMYATEEIWHAIQNDKTVGIIERDEEHSLVKIAEPLGVIAGVTPVT
NPTSTAMFKSLIAIKTRNPIVFAFHPGAQKSSAAALDCIKKAAVEAGLPAGALSYIPKPS
IEATQTLMNHPGVASVLATGGPGMVKAAYSTGKPALGVGSGNVPSYIEKSANIKQAVNDV
LLSKAFDNGMICASEQAIIVDKEIYNDVVKELKAQHAYVATPAEVNRLSDVVIDKEKHAV
NGKIVGHSAIEIAGLAKIKVPDYTTVLVAPIDGVGDEYPLSREKLSPVLALLKANDHENG
FALAEAMLDLGGSGHSAAIHTADEDLAVEYGVAMEACRILVNQPTSVGGLGDLYNNMIPS
LTLGCGSYGHNSISHNVGTFDLLNIKTVAMRRNNLQWVKLPPKIYFEKNSINYLEKMEGL
KRVFIVGDQGMDKLGYVDIVANALANRPEPVTVQRFVDVEPDPSTNTVYKGTEMMRSFKP
DTIIAVGGGSVMDAAKGMWLFYTAPDASFWGAKQKFLDIRKRTYKFPNLDKVKLVCVPTT
SGTGSEVTPFAVITDSETNIKYPLADYALTPDVAIVDSQFIESVPQRVVADSGLDVLCHA
LESYVSTMASHYTRGLSLQAAKLVFDNLKKSYDGDKQARANMHDASTMAGMAFANALLGI
NHSIAHKLGGEFHLPHGRVITLTMPHVIRYNSLVPTKRALWAKYGYFRADEDYAEVARYV
GLKGNTTEELVDALIQGIVDLAESVGVKMSLKEQGITKKQVTDSVDRLAELAYEDNCTIT
NPKEPLIADMKQIILDEYEGPKSSFDPKKK*
>RS_GCF_003946645.1+NZ_RHOU01000016.1_7 NZ_RHOU01000016.1_7 # 6942 # 8360 # 1 # ID=8_7;partial=00;start_type=ATG;rbs_motif=GGA/GAG/AGG;rbs_spacer=5-10bp;gc_cont=0.433
MVTAAITETEKNSETITSAINDLVSNAVIAFKDYQNYSQEQVDNICAALVRTATTHAKEL
AILAYKETGRGNAEDKTIKNIYASQYIWNEIKNDQTVGVISRDPHNGLEKIAEPLGIIAG
ITPVTNPTSTVVFKTLLALKTRNAIIFGLHPQAQECGSATCRLLADAAVKAGAPKNLIQW
IQQPSIEATSTLMNHPQVNLVLATGGPSMVKAAYSTGKPAMGVGPGNAPAYIEKTANVKN
TVADIMMSKTFDNGMICASENSIVVDRDILDDVKAEFEKQGAYFVKPADVEKLTNTVIDP
NRHTVRGPIAGQSALKIAEIADIKVPANTKLLIAEINGIGVNFPLSGEKLSPVLSMYVAN
NQQAAFSICLGLLNYGGLGHTAVIHSTDDQVIEHFGEVMPACRILVNTPGSLGGIGGLFN
KLTPSLTLGTGSYGKNSISHNLTDMDLLNIKTVARATRRPHELIEEMRDLIK*
>RS_GCF_003946655.1+NZ_RHOV01000005.1_25 NZ_RHOV01000005.1_25 # 27404 # 30025 # 1 # ID=45_25;partial=00;start_type=ATG;rbs_motif=AGGAGG;rbs_spacer=5-10bp;gc_cont=0.469
MPTKVAPKPETEVNEVQVMVDGLVKEANEALKVLKTFDQEKIDHIVHQMAIGGLNDHMKL
AKLAVEETGRGVYEDKAVKNMFATEEIWNSIKHDKTVGIIERDEEHRLVKIAEPLGVLAG
VTPVTNPTSTTMFKALIAIKTRNPIIFAFHPGAQKSSAAALESLKAAAVEAGLPAGALGY
IPTPSIEATQTLMNHPGVASVLATGGPGMVKAAYSTGKPALGVGSGNVPVYLEKTANIKQ
AVNDLILSKSFDNGMICASEQAVIVDEEIYDQVVAEFKAQHAFVPSKAEVKKISDVVISK
EKHAVNPTIVGHSAVEIAGKAGIKVPDDTVVIIAAIDGVGDEYPLSREKLSPVLALLKAH
STEEAFKLAHEMLHLGGMGHSAGIHTRNEDLAVEYGVEMEASRILVNQPTSVAGIGDLYN
NLIPSLTLGCGSWGHNSISHNVGTFDLLNIKTVAMRRNNLQWVKLPPKIYFEKNSITYLE
KMEGLKRVFIVGDPSMDKFGYVDMVERTLHRRQDPVTTQRFVDVEPDPSTNTVFKGAEMM
RSFKPDAIVAVGGGSVMDAAKGMWLFYTAPDASFWGAKQKFMDIRKRTYKFPNLDKVKLV
CVPTTSGTGSEVTPFAVITDSETNIKYPLADYALTPDVAIVDSKFIESVPKTVVADSGLD
VLCHSLESFVSTMASHYTRGLSLQAAKLVFENLKASYDGDQEAREAMHDASTMAGMAFAN
ALLGINHSIAHKLGGEFHLPHGRVITITMPHVIRYNSLVPTKRAVWAKYNYFRADEDYAE
VARYVGLKGNTTAELVDALIQAIIELAESVGVKMSLKEQGVTKEHIESAADRLAELAYED
NCTITNPKEPLIADMAQIIRDEYEGPKSSFDPK*
>RS_GCF_003946655.1+NZ_RHOV01000018.1_2 NZ_RHOV01000018.1_2 # 2184 # 3602 # -1 # ID=10_2;partial=00;start_type=ATG;rbs_motif=GGA/GAG/AGG;rbs_spacer=5-10bp;gc_cont=0.566
MSKLATTAISAPNVDDAINQLVSRGVVAFKKYQNYDQTQVDAICAAIVRTAIRHAKELAF
LAYKETGRGNAEDKAIKNIYASQYIWNEIKDDQTVGVISRNVHNGLEKIAEPLGVIAGVT
PVTNPTSTVIFKILLALKTRNAIIFGLHPQAQECGSATCQLLATAAVNAGAPANLIQWIQ
QPSIAATSALMNHPQVNLVLATGGPSMVKAAYSTGKPAMGVGPGNAPAYIEKTANIANAV
ADIIMSKTFDNGMICASENSIVVDRDVLEAVKQEFQRQGAFFVAPADVAKLSATVIDPER
HTVRGPIAGQSATRIAALAGIKVPANTKLLIGEIAGIGPNYPLSGEKLSPVLSMYVANNQ
QAAFSICLGLLNYGGLGHTAVVHSQDNDLIERFGAMMPACRILVNTPGSLGGIGGLFNKL
TPSLTLGTGSYGKNSISHNLTDFDLLNIKTVARATRRPHELINEIRDVLHEY*
>RS_GCF_003946675.1+NZ_RHOT01000005.1_97 NZ_RHOT01000005.1_97 # 75687 # 78299 # -1 # ID=45_97;partial=00;start_type=ATG;rbs_motif=GGAGG;rbs_spacer=5-10bp;gc_cont=0.408
MLKTETKPNEVEEMVTGLVDEANKALKILKTFDQEKIDHIVHQMAIAGLNDHMKLAKMAV
EETGRGVYEDKAIKNMYATEEIWHAIQNDKTVGIIERDEEHSLVKIAEPLGVIAGVTPVT
NPTSTAMFKSLIAIKTRNPIVFAFHPGAQKSSAAALDCIKKAAVEAGLPAGALSYIPKPS
IEATQTLMNHPGVASVLATGGPGMVKAAYSTGKPALGVGSGNVPSYIEKSANIKQAVNDV
LLSKAFDNGMICASEQAIIVDKEIYNDVVKELKAQHAYVATPAEVNRLSDVVIDKEKHAV
NGKIVGHSAIEIAGLAKIKVPDYTTVLVAPIDGVGDEYPLSREKLSPVLALLKANDHENG
FALAEAMLDLGGSGHSAAIHTADEDLAVDYGVAMEACRILVNQPTSVGGLGDLYNNMIPS
LTLGCGSYGHNSISHNVGTFDLLNIKTVAMRRNNLQWVKLPPKIYFEKNSINYLEKMQGL
KRVFIVGDQGMDKLGYVDIVANALANRPEPVTVQRFVDVEPDPSTNTVYKGTEMMRSFKP
DTIIAVGGGSVMDAAKGMWLFYTAPDASFWGAKQKFLDIRKRTYKFPNLDKVKLVCVPTT
SGTGSEVTPFAVITDSETNIKYPLADYALTPDVAIVDSQFIESVPQRVVADSGLDVLCHA
LESYVSTMASHYTRGLSLQAAKLVFDNLKKSYDGDKQARANMHDASTMAGMAFANALLGI
NHSIAHKLGGEFHLPHGRVITLTMPHVIRYNSLVPTKRALWAKYSYFRADEDYAEVARYV
GLKGNTTAELVDALIQGIIDLAESVGVKMSLKEQGISKKQVTDSVDRLAELAYEDNCTIT
NPKEPLIADMKQIILDEYEGPKSSFDPKKK*
>RS_GCF_003946675.1+NZ_RHOT01000013.1_5 NZ_RHOT01000013.1_5 # 4582 # 6000 # -1 # ID=5_5;partial=00;start_type=ATG;rbs_motif=GGA/GAG/AGG;rbs_spacer=5-10bp;gc_cont=0.441
MVTAAITEEEKKNEEIASSINDLVSNAVVAFKAYQNYSQEQVDNICAALVRTATTHAKEL
AVLAYKETGRGNAEDKTIKNIYASQYIWNKIKNDQTVGVIDHEPQNGLEKIAEPLGIIAG
ITPVTNPTSTVVFKTLLALKTRNAIIFGLHPQAQECGSATCRLLADAAVKAGAPKNLIQW
VKQPSIEATSTLMNHPQVNLVLATGGPSMVKAAYSTGKPAMGVGPGNAPAYIEKTANVEN
TVADIMMSKTFDNGMICASENSIVVDRDILDDVKAEFEKQGAYFVKPADVEKLTNTVIDP
NRHTVRGPIAGQSALKIAEIADIRVPANTKLLIAEINGIGVNFPLSGEKLSPVLSMYVAN
NQQAAFSICLGLLNYGGLGHTAVIHSTDDQVIEHFGETMPACRILVNTPGSLGGIGGLFN
KLTPSLTLGTGSYGKNSISHNLTDLDLLNIKTVARATRRPHELIEEMRELIK*
>RS_GCF_003946695.1+NZ_RHOX01000011.1_25 NZ_RHOX01000011.1_25 # 29595 # 32201 # 1 # ID=3_25;partial=00;start_type=ATG;rbs_motif=AGGAGG;rbs_spacer=5-10bp;gc_cont=0.404
MAKIESKKNDVDVMIDELVAKANKALDILETFDQEKIDHIVHNMAIAGLNDHMKLAKMAV
EETGRGVYEDKAVKNMFATEEIWNSIKNNKTVGVIERDEDHKLVKIAEPLGVLAGVTPTT
NPTSTTMMNALIAIKTRNPIIFAFHPAAQKSSAAALDCLRVAAEEAGLPEGALAYVATPS
IEATQTLMNHPGVASVIATGGPGMVKSAYSTGKPALGVGPGNVPSYIEKTANIKQAVNDV
LLSKSFDNGMVCASEQAIIVDEDIYDDVVAELKAQHAYVANKAEVKRLSPVVIDPEKHSA
SNKIVGHPATEIAEKADIKVPADTVVIVAPIDGVGDEYPLSREKLSPVLGLLKAKNHEDG
FALCQEMLELGGKGHSAAIHTADEDLGIEFGVKMHASRILVNQPSTFGGIGDLYNNMIPS
LTLGCGSYGHNSVSHNVGAFDLLNIKTVAMRRNNMQWVKLPSKIYFEKNSVNYLEKMDGL
KRVFIVGDQGMAKLGYVKKVEDTLNRRQEPVIFQTFVDVESDPSSNTVYKGAEAMRAFKP
DTVIAIGGGSVMDAAKGMWLFYSHPDASFWGAKQKFMDIRKRTYKFPTMDDVKLVCIPTT
SGTGSEVTPFAVITDSDTGIKYPLADYALTPNVAIVDAQFIETVPKTVVADSGMDVLCHA
IESFVSTMASHYTRGLSLQAAKLVFDNIKKSYDGDKEARANMHDASTMAGMAFANALLGI
NHSIAHKLGGEYHLPHGRVITITMPHIIRYNSLVPAKRQIWAKYNYFRADEDYAEIARYV
GLKGNTTEELVDALIKAVTELAESVGIKMSLKAQGITKEQVTSAAGRLAELAYEDNCTIT
NPKEPLIADMKQIILDEYEGTKSSFDKK*
>RS_GCF_003946725.1+NZ_RHOY01000005.1_59 NZ_RHOY01000005.1_59 # 56670 # 59288 # -1 # ID=37_59;partial=00;start_type=ATG;rbs_motif=GGAGG;rbs_spacer=5-10bp;gc_cont=0.404
MLNVGDKKNTPKKETMTTETMVDNLVKDAQTALDIMRGFDQEKVDRIVHEMAIAGLNKHM
HLAKLAVDETGRGVYEDKAVKNMFATEEIWHAIKRDKTVGVIEDDKEKDIIKIAEPVGII
AGVTPVTNPTSTAMFKAMIAIKTRNPIIFAFHPGAQNCSAAALDVVKKAAVAAGLPEGAL
SYIPKPSIEATKDLMNHPDVATVLATGGPGMVKSAYSTGKPALGVGAGNVPAFVEQTANI
KQAVNDMMLSKSFDNGMICASEQAAIVEAPIYQKVRDEFIAQGAYLVKPEEIKQLSDVVI
DPEKHSVNGAIVGHSALEIAKLAKLDVPKTTQVLVAEIDGVGDAYPLSREKLSPVLALLK
AKDKEDGFRLCEEMLDLGGLGHSAVLHTNDDDLMIEFGIRMKACRILVNSPSSVGGIGDL
YNNMIPSLTLGCGSYGHNSISHNVGTVDLLNIKTVAKRRNNLQWVKLPPKIYFEKNAINY
LEKMQDINRVFIVGDHDMEKLGYVKIVEDALKNRAQPVEFESFLDVEPDPSSNTVFKGQK
MMNAFKPDTVIAIGGGSVMDAAKGMWMFYQAPDSSFFKAKQKFLDIRKRTYKFPKLDDVK
LICVPTTSGTGSEVTPFAVITDSDTGVKYPLADYALTPDVAIVDSKFIQTVPKAVVADSG
LDVLCHAIESYVSVMSSNYTRGLSLQAIKIVFEDLKKSYDGDTEARSNMHDASTMAGMAF
ANALLGINHSIAHKLGGEFHLPHGRVIAITMPHVIKYNSIIPEKRALWAKYTYFKADKDY
ADIARYVGLKGNTDAELVDALCTAIADLAESLNVKMSLKDQGVTKAQVEAAADKLAELAY
EDNCTITNPKEPLIADMAQIIRDEWAGPKSTF*
>RS_GCF_003950295.1+NZ_RHNP01000032.1_1 NZ_RHNP01000032.1_1 # 263 # 2887 # -1 # ID=26_1;partial=00;start_type=ATG;rbs_motif=GGAG/GAGG;rbs_spacer=5-10bp;gc_cont=0.417
MLKPTNVPKATEKKETVDVDKMIDNLVKRSHVALDKMANFTQEQVDKVCEAMAIAALDNH
MKLAKMAVAETHRGVVEDKAIKNMYASEYIWNSIRHDKTVGIIEDNDEEQLMKIAEPVGV
IAGVTPVTNPTSTVVFKSLISLKTRNTIIFGFHPQAQKSCVETAKIIRAAAIEAGAPEDC
IEWIDQPSIQATGALMNHDDVATVLATGGPSMVKAAYSTGKPALGVGPGNGPTYIEKTAN
IKQSVNDIVLSKTFDNGMVCASENSAVVDSDIYEQVKAEFKYWNCYFVKKSDQKALSDAM
FDEKRGGVKGPIAGKSAYQIAELAGIKVPEDTKVLIAEIDGVGPKYPLSREKLSPVLSLY
KASGHDEAFKLCEELLDFGGLGHTAGLHTTDDDLMTKFALKMKACRILINQPSAVGGIGN
IYNNMVPSLTLGTGSYGKNSISHNVTDFDLLNIKTVAKRRNNMQWIKLPPKVYFERNSVR
YLEQMAGINRVFLVCDPGMVKFGYSDRVLDVLRKRRNNVEIEVFSDVEPNPSTDTVNKGV
ARMDAFKPDTVIALGGGSAMDAGKFMWLMYEHPESSFFGAKQKFLDIRKRTYRVPTPNKA
KYIGIPTTSGTGSEVTPYAVITDSKTHVKYPITDYAMQPDVAIIDSQFVETVPKRTTAWT
GLDVITHATESYVSNMASDYTRGWSLQALQLAFKYLKASYDGDPVARQKMHDASTLAGMA
FANAFLGITHSIAHKLGGEFNLPHGLAIAITYPQVVRYNAETPTKIAMWPKYDHFSALKD
YADIARFLGFEGNNDEELKESLVKHFIDLAHSVDVTLDLKHNRVEKDHFDKTVDELAELS
YEDQCTTANPREPLIKELKELLIREWDGKGVEVK*
>RS_GCF_003967595.1+NZ_BIFW01000004.1_185 NZ_BIFW01000004.1_185 # 194962 # 197580 # -1 # ID=4_185;partial=00;start_type=ATG;rbs_motif=GGAGG;rbs_spacer=5-10bp;gc_cont=0.368
MLKGSKDTKVAAKPDKKEDVKPVIDAMVAKAHKALDIMDSFTQEQVDHIVHQMAIAGLNA
SFELAKLAYAETGRGLVEDKVIKNMYATEEIWHSIKRDKTVGIIENDKEHRLIKVAEPLG
VLAGVTPVTNPTSTTMFKSLIALKTRNPIIFGFHPQAQKCSVAAAKVMLKAAVDAGAPEG
VIQWVEKPSIDATSYLMNNEGVASVLATGGPGMVKAAYSTGKPALGVGPGNGPAYIEKTA
NVKRAVNDIMISKTFDNGMVCAAENSAIIDADIYDEVKDLFEKNKVFFIKKSDYKKLSEA
MFRPEGGVKGPIAGQSALNIAKLAGIKVPADTKVLGVELSKVGPDEPLSAEKLSPVLSVY
KVSGHKEGFEKADELLHFGGLGHTVGIHTMDEDLATEFGIKMKASRVLVNTPAAIGGIGN
LYNEMIPSLTLGTGSWGKNSISHNVSSFDLLNIKTIAKRRNNMQWIKQPRVYYEKTSVRY
LEDLQGMKRAFIVCDPVMVQLGYVDTITDELKRSKVHVEYSMFSDVDNIVTTDIVQRGVT
QMNLFKPDTIIALGGGTTMETAKDMWLFYEHPDVDLFGAKQGFIDIRKRTYKFPKPEKAQ
FVAIPTTFGTGAEVTPFSSIIDTKTGTKYPIADYALTPDVAIIDSQFVETMPEDIMAESG
MDVLNNAIESYVANMASDYTRPYALQAAKLVFDNLEKAVKGDKNAQAEMHNASTLAGISF
GNAFAGVGHSITDVLTNAYGIRHGLASIIALPQVINYNFEQPTKMTMWPKYESFRADSDY
AAIASYVGLTGKDERALKDALVKRIIDLAHAVGIKLSLKDNYIEKDDFDKRLDSLSEQAF
GDQFSFTNPKEPLISELKQILENVYVGKGIEK*
>RS_GCF_004010095.1+NZ_RRYD01000015.1_35 NZ_RRYD01000015.1_35 # 43227 # 44639 # -1 # ID=7_35;partial=00;start_type=ATG;rbs_motif=GGAG/GAGG;rbs_spacer=5-10bp;gc_cont=0.556
MPDTATLEPKTSAAEAQVNELVAKAQLAFDAYQKYTQEQVDAICQAMVTAAAAHAKELAT
LAYKETGRGNAEDKTIKNIYAAQYIWKQIKDDKTVGTIEVDEKKKIEKIAEPLGIIAGVT
PVTNPTSTVIFKILLALKTRNAIIFSLHPQALQCGVATARLMAQAAVDAGAPADLVQWIS
KPSIEASNALLQHPGVNIVLATGGPGLVKAAYSTGKPALGVGPGNAPAYIEKTANVKSAV
TDIMLSKTFDNGMICASENSIVVDRDILADVKAEFTKQGAYFVPEEDLQKLSDAVIDPQR
HTVRGPVAGQTAEKIAELAGIKVPAGTKLLIGKLDGIGTNFPFSGEKLSPTLSMYVANTT
DAAFSICLGLLNYGGLGHTAVLHTQDNDIVDRFGHEMPACRILINTPGSLGGIGGLFNGL
TPSLTLGTGTYGKNSISHNLSTGDLLNIKYVSRPTRHPIDFINELRAVIR*
>RS_GCF_004010835.2+NZ_CP030868.2_1894 NZ_CP030868.2_1894 # 1916293 # 1918989 # 1 # ID=1_1894;partial=00;start_type=ATG;rbs_motif=AGGAG;rbs_spacer=5-10bp;gc_cont=0.410
MAVETKKITKKPLASEELENEKDTAKKYIGELVDKSRQALLEFSLYSQTQVDKIVAAMAL
AGSEHSLELAHFARNETGRGVVEDKDTKNRFASESVYNTIKSDKTVGVINEDPVTGKVQL
AAPLGILAGIVPTTNPTSTTIFKSLLTAKTRNTIIFAFHPQAQKSSVAAAKIVYQAARKA
GAPENFIQWIETPSLENTTALMRNPEIASILATGGPSMVHAALTSGNPSMGVGAGNGAVF
VDHTARVRRAVEDLLLSKRFDNGMICATENSAVVEASVYDEFMKLMQEKGAYLVPKNDYK
KIADFVFNEKHGVNGPVAGMSGRWIAEHAKINLPEGKDVLLFELDKNDIGEKLSSEKLSP
LLSVYKVADRKEAIKVVQRLLNYQGAGHNAAIQIGAQNDPFVKEYADAVSVSRILVNQPD
SIGGVGDIYTDALRPSMTLGTGSWGKNSLSHNLSTYDLLNIKTVARRRNRPQWVRLPKEI
YYEKNAITFLQELPNVDRAFIITDNSLVKYGFVDRILEQFELRNDQVKTSIYSSVQPDPY
LSQAVETAKQMQEFQPDTVIALGGGSPLDVAKISRFLYEYSQEPGHAGFLDNVDDIKELF
KGLQQKFMDIRKRIVKFEHQNLTQLVAIPTTSGTGSEVTPFSVITDDETHVKYPLADYEL
TPQVAIVDPELVMTVPKRTLAWSGLDALSHSLESYVSVMSSEFTRPWALQAIKLIFENIV
DSYNYDSKNPTNRGAEAREKMHYAATLAGMSFGNAFLGMNHSLAHKTGGEFGLPHGLAIS
IAMPHVIRFNAVTGNVKRTPFPRYEVYTAQKDYADIARHLGLAGKSDAELVEKLITKIKE
LTDALNVNITLSGNGVDKKSFYQSLDQLVDLVYDDQCTPGNPRQPSLAEIRQLLIDQF*
>RS_GCF_004101845.1+NZ_CP026116.1_1871 NZ_CP026116.1_1871 # 1831900 # 1834485 # 1 # ID=1_1871;partial=00;start_type=ATG;rbs_motif=GGAGG;rbs_spacer=5-10bp;gc_cont=0.445
MVKKAAVETVENTVNEMVTDLVTRAQRALAILETFDQAKIDNIVHQMAIAGLDQHMTLAK
MAVEETGRGIYEDKAIKNIFATEEIWNAIKDNKTVGVIEEDPEHGITKIAEPVGVIAGVT
PVTNPTSTTIFKAEIAIKTRNPIIFAFHPSAQRCSAEALNVIKAAAVKAGMPADALLYIE
EPSIAATQALMNHEGVATVLATGGPGMVKAAYSTGKPALGVGAGNAPAYIEASANIKQAV
NDLILSKSFDNGMICASEQAVIVDAEIYTAVKKEFQAQGVYFAKPSELSALNDAVIDPDK
NAVRPSIPGQSAAKIAKLAGIDIPEDTPVLIAEIKGVGHQYPLSHEKLSPVLAMIKAKDR
EDGLQLCEAMLDLGGLGHTASLHTTDEALPLEFAKRMKACRVLVNTPSAQGGIGDLYNDM
LPSLTLGCGSYGHNSISHNVSTIDLLNVKTLTKRRNNMQWVKLPSKIYFEKNSVNYLEKM
ADLHKVFIVADQGMVDLGYVQIVEDVLARRTDQVQVQVFADVEPDPSTDTIYKGAEVMKR
FKPDTIVAIGGGSVMDAAKGMWLFYDSEDADFFGAKQKFLDIRKRTYKFPNLDRTKLICI
PTTSGTGSEVTPFAVITDSETHIKYPLADYALTPDVAIVDSQFIESVPPRVVAHTGMDVL
CHATESYVSAMASNYTKGLSLQAIKLVFDNLQASYAGDKTAKANMHDASTMAGMAFANAL
LGINHSLAHKLGGAFNLPHGLMIAITMPHVIRYNAKTPTKRALWAKYSYFRADEDYAEIA
RYLGLPGKTTEELVAAYADAVTALAESIGIKMRLRDNGVTKADFDRHVDDLAELAYEDNC
TVTNPKEPLIKELKGILEAEF*
>RS_GCF_004102045.2+NZ_CP029684.2_92 NZ_CP029684.2_92 # 94324 # 97020 # -1 # ID=1_92;partial=00;start_type=ATG;rbs_motif=AGGAG;rbs_spacer=5-10bp;gc_cont=0.418
MAVETKKTTKKSLTPEELQAKKDAAVKYIGGLVDKSNEALLEFSVYSQTQVDKIVAAMAL
AGSEHSLELAHFARNETGRGVVEDKDTKNRFASESVYNAIKADKTVGVIHEDPVTGKVEL
AAPLGILAGIVPTTNPTSTTIFKSLLTAKTRNTIIFAFHPQAQKSSVAAAKIVYQAARKA
GAPENFIQWVESPSLENTSALMQNPKIASILATGGPAMVHAALTSGNPSMGVGAGNGAIF
IDHTARVRRAVEDLLLSKRFDNGMICATENSAVVESAVYDEFTRLMQEKGAYLVPKNDYK
KVADFVFNEKHGVNGPVAGMSGRWIAEHSGINLPEGKDVLLFELDKNDIGEKLSSEKLSP
LLSIYKVADRQEAIKVVQRLLNYQGAGHNAAIQIGAQDDPFVKEYADAVSASRILVNQPD
SIGGVGDIYTDALRPSMTLGTGSWGKNSLSHNLSTYDLLNIKTVARRRNRPQWVRLPKDI
YYEKNAITYLQELPNVNRAFIITGHALVKYGFVDRVLEQFELRQDQVKTSIYSSVQPDPY
LSQAVEIAKQMQEFEPDTVIALGGGSPLDVAKIARFLYEYSQEADHVGFLDNLDDIKELF
KGLQQKFMDIRKRIVKFEHQNLTQLVAIPTTSGTGSEVTPFSVITDDESHVKYPLADYEL
TPQVAIVDPELVMTVPKRTIALSGLDALSHSLESYVSVMSSEFTRPWALQAIKLIFENIV
DSYNYDPNHPTNRGAEAREKMHYASTLAGMSFGNAFLGINHSLAHKTGGEFGLPHGLAIS
IAMPHVIRFNAVTGNVKRTPFPRYEVYTAQKDYADIARHIGLMGKDDAALVEKLIVKIKE
LTDALDVDVTLSGNGVDKKIFEESLDRLVDLVYDDQCTPGNPRQPSLAEIRKLLIDQF*
>RS_GCF_004115745.1+NZ_QXIL01000011.1_42 NZ_QXIL01000011.1_42 # 54198 # 56813 # 1 # ID=2_42;partial=00;start_type=ATG;rbs_motif=GGAGG;rbs_spacer=5-10bp;gc_cont=0.539
MLKDIKVKTTKTSTDTETVDQMIDRLVTKAHSALCAMDDFTQEKVDHIVHQMAIAGLDHH
MELAKAAYAETGRGNVEDKAVKNMFATEEIWHSIKNDKTVGIIKDDRERQLITVAEPLGI
IAGVTPVTNPTSTALFKSLIAVKTRNPIIFAFHPQAQKSSVMAAKVVRDAAVAAGAPEGV
IQWIDKPSLDATTALMNHPKVASVLATGGPGMVKAAYSTGKPALGVGPGNGPAYIEKTAN
IKRAVYDIVLSKTFDNGMVCASENSAIIDTEIYTDVKKEMQARGVYFIKKSEHAALATAM
FRPEGGIKGPIAGMSAQYIADLAGIKIPSDTKVLAAEVTGIGPKEPLSAEKLSPVLSIYK
ATSHADAFKKADALLHFGGLGHTAAIHTQDDDLATDFGIQMKASRVLVNTPSAVGGIGNL
YNEMIPSLTLGTGSWGKNSVSHNVSSFDLLNIKTIAKRRNNMQWIKLPRVYFEKTSVRYL
DDMPGIKRVFLVTSPSMVQLGYVDTVLNELKRRPDGIEYSLFSDVEPDPTTDTVNRGVAQ
MRTFKPDTIIALGGGSPIDAAKNMWLFYEDPAASFFGAKQKFMDIRKRTYQFKKPSKAQF
VAIPTTSGTGSEVTPFSVITDSKTHVKYPLADYALTPDVAIVDSQFIETVPKKTVAYSGL
DVLTHAIESYVSNMASDYTRPWSLQAIKLVMNNLTASYNGDVHARAEMHNASTLAGMAFA
NAFLGITHSVAHKLGGEFGLTHGLAIAITLPHVIRYNFKEPTKLSMWPKYEYFRADEDYA
EIARFLGLPGKTNEELKEALVHKIIELAHSVNVTLSLKANGVDKAHFDQAVDHLSELAFE
DQCTMANPKEPLIADLKQIMVDEYDGQGVEK*
>RS_GCF_004123795.1+NZ_MSSM01000018.1_41 NZ_MSSM01000018.1_41 # 37541 # 40147 # 1 # ID=10_41;partial=00;start_type=ATG;rbs_motif=GGAGG;rbs_spacer=5-10bp;gc_cont=0.484
MLKNTAKTATEVDVKQMIDELVANAHSALKIMKTFDQEKIDHIVHRMAIAGLDHHMELAK
LAVDETGRGVWEDKAIKNMFATEEIWHSIKNNKTVGVINEDKQRGLVSIAEPIGVIAGVT
PVTNPTSTTIFKSEISIKTRNPIIFAFHPGAQKSSARALEVIREEAEKAGLPKGALQYIP
VPSMEATKTLMDHPGVATILATGGPGMVKSAYSSGKPALGVGPGNAPAYIEASANIKQAV
NDLVLSKSFDNGMICASEQGAIVDSSIYDAVKKEFKAQGAYFVQPKDMKKFESTVINLEK
QSVNPRIVGQSPKQIAEWAGIQIPEGTTILIAELKGVGAKYPLSREKLSPVLAMVKADGH
EDAFKKCETMLDIGGLGHTAVIHTADEDLALKFADTMQACRILINTPSSVGGIGDLYNEM
IPSLTLGCGSYGGNSISHNVGTVDLLNIKTMAKRRNNMQWMKLPPKIYFEKNSVRYLEHM
EGIKRAFIVADRSMEKLGFVKIIEDVLARRENPVQVQTFVDVEPDPSTDTVFKGTDIMRS
FGPDTVIAIGGGSVMDAAKGMCLFNDAGDADFFGAKQKFLDIRKRTYTFPKLNKTKLVCI
PTTSGTGSEVTPFAVITDSKAGIKYPLADYALTPDIAIVDSQFIESVPPVVVADSGIDVL
CHATESYVSTMATHYTKGLSLEAIKLVFENLEKSYHGDIAAKSKMHDASTIAGMAFANAL
LGINHSIAHKIGQAFHLPHGRCIAITMPHVIRFNASQPKKRAIWAKYSYFRANEDYAEIA
RYLGLPGKTTDELVESYVQAFIKLAHSVDIKLSLKDQGVKKADLDKQVDRLAELAYEDNC
TVTNPQEPLISDLKHIILDEYEGTESTF*
>RS_GCF_004354555.1+NZ_PUFH01000002.1_113 NZ_PUFH01000002.1_113 # 107969 # 110671 # 1 # ID=2_113;partial=00;start_type=ATG;rbs_motif=AGGAG;rbs_spacer=5-10bp;gc_cont=0.420
MVEATTKKPVKKVLTPEEKAALQTQAEKMTAELVEKSQKALAEFSTFTQEQVDKIVAAMA
LAGSENSLLLAHEAHDETGRGVVEDKDTKNRFASESVYNAIKYDKTVGVINEDKIQGKVE
LAAPLGVLAGIVPTTNPTSTTIFKSMLTAKTRNTIIFAFHPQAQKSSSHAAQIVYEAALK
AGAPENFIQWIEKPSIYGTSALIQNTGIASILATGGPSMVNAALKSGNPSMGVGAGNGAV
YIDGTVDTDRAVSDLLLSKRFDNGMICATENSAVIQASVYDDVLQKLQDQGAYLVPKKDY
KKIADYVFKPNAEGFGVAGPVAGMSGRWIAEQAGVKIPEGKDVLLFELDQKNIGEALSSE
KLSPLLSIYKVTERQEAIDTVQALLNYQGAGHNAAIQIGSQDDPFIKSYADAIGASRILV
NQPDSIGGVGDIYTDAMRPSLTLGTGSWGKNSLSHNLSTYDLLNIKTVARRRNRPQWIRL
PKEVYYEANAITYLQDLPSVKRAFIVADPGMVEFGFVGKVLSQLELRQEQVETNIYGSVK
PDPTLSQAVDIARQMADFKPDTVILLGGGSALDAGKIGRFLYEYSTRHEGILSDEEGIKE
LFMELQQKFMDIRKRIVKFYHARLTQMVAIPTTSGTGSEVTPFAVITDDHTHVKYPLADY
ELTPEVAIVDPEFVMTVPKRTVAFSGLDALSHAFESYVSVMASEFTRPWALQAIKLIFEN
LTTSYKYDPKQPTKEGQNARTKMHYASTLAGMSFANAFLGINHSLAHKTGGEFGLPHGLA
IAIAMPHVIKFNAVTGNVKRTPYPRYETYTAQKDYADIARYLGLQGTTDAELVDALIAAI
KALAKSVEVDQTLSGNGVKKADLEKNIDQLTDLVYNDQCTPGNPRQPSLAEIKQLLMDQL
*
>RS_GCF_004358325.1+NZ_CP037940.1_1932 NZ_CP037940.1_1932 # 2209611 # 2212301 # 1 # ID=1_1932;partial=00;start_type=ATG;rbs_motif=GGA/GAG/AGG;rbs_spacer=5-10bp;gc_cont=0.433
MAETVKKAPKKPLTEEEKAQKVATAEALAESLVSKAQKAVEEFSTFSQEQVDKIVAAMAL
AGSENSLRLAHAAHDETGRGVVEDKDTKNRFASESVYNAIKNDKTVGVINEDPVTGKVEL
AAPLGVLAGIVPTTNPTSTTIFKSMLSAKTRNAIVFAFHPQAQKSSALAAQIVLDAAVAA
GAPKDFIQWVDVPSLYNTTALIQNRGIASILATGGPSMVNAALKSGNPSMGVGAGNGAIY
IDYTADLERAAEDLLLSKRFDNGMICATENSAVIDKSVYATFIKQLEAQGAYVLPKADYD
KLADYVFNDNHGVNGPVAGMSGRWIAEQAGIKMPEGKDVILVELDEKNIGEKLSSEKLCP
ILSVYKSNSRENAIAIVRALLNYQGAGHNAAIQIGAQDDPFVKEYADAVEASRILVNQPD
SIGGVGDIYTDALRPSLTLGTGSWGKNSLSHNLSTYDLLNIKTVARRRNRPQWVRLPKDI
YYENNAITYLQELPDVDRAFIVADPGMVQFGFVDKVLDQFALRADQVKTSIYGSVRPDPT
ISQAIDIAKQMAEFQPDTVIALGGGSALDAGKIARFLYEYSTSHEGILEDAEALKELFTE
LQQKFMDIRKRIVKFEHQRKTQMVAIPTTSGTGSEVTPFAVITDDETHIKYPLADYELTP
QVAIVDPSFVMTVPKRTVAFSGLDALSHALESYVSVMSSDYNRPWALQAIKLIFENLTTS
YKYDPKNPTKEGQKARENMHNASTLAGMSFANAFLGINHSLAHKTGGEFGLPHGLAIAIA
MPHVIKFNAVTGNVKRTPYPRYETYTAQKDYADIARFLGLTGKDDAALVDALLAKIADLA
KSVEVETSLSANGVDKKHFEGAVDKLVDLVYNDQCTPGNPRQPSLEEIKQLLKDQF*
>RS_GCF_004521965.1+NZ_SDGK01000076.1_1 NZ_SDGK01000076.1_1 # 2 # 2185 # -1 # ID=16_1;partial=10;start_type=ATG;rbs_motif=GGAG/GAGG;rbs_spacer=5-10bp;gc_cont=0.487
MADAPKKKVLTAEEKAARFEAAKKMTSELVDKSEIALKEFSTYTQAQVDKIVAAMALAGS
ENSLLLAHEAHNETGRGVVEDKDTKNRFASESVYNAIKNDKTVGVISEDRVTGKVELAAP
LGILAGIVPTTNPTSTAIFKSMLAAKTRNTIVFAFHPQAQKSSAHAAKIVYDAAVAAGAP
KNFIQWIDTPSLDGTTTLIQNPKIASILATGGPSMVNAALKSGNPSMGVGAGNGAVFVDG
TANVDRAVEDLLLSKRFDNGMICATENSLVIEAPVYDEVMRKLQEQGAYLTPKKDYEKVA
NFVFRPNAEGYGVNGPVAGMSGKWIAEQSGLKLPEDKDVLLFELDKKNIGEALSSEKLSP
LLSVYKAADREDAIEIVRALLNYQGAGHNAAIQIGAQDDPFVKEYADKIEASRILVNQPD
SIGGVGDIYTDALRPSLTLGTGSWGKNSLSHNLSTYDLLNIKTVARRRNRPQWVRLPKDI
YYESNAITYLQELPNIDRAFIVADPGMVKFGFVDKILDQFALRADQVKTSIYGSVQPDPT
IGQAIDIARQMAEFQPDTVVLIGGGSALDAGKIARFLYEYSAEEGHEGILNDDAALKELF
GELAQKFMDIRKRIVKFDHQHLTQMVAIPTTSGTGSEVTPFAVITDDETHVKYPLADYEL
TPQVAIVDPEFVMTVPKRTVAFSGLDALSHALESYVSVMASEFTRPWALQAIKLIFDNLE
TSYKYDPA
>RS_GCF_004745505.1+NZ_RKLX01000002.1_141 NZ_RKLX01000002.1_141 # 166025 # 168643 # -1 # ID=22_141;partial=00;start_type=ATG;rbs_motif=GGAGG;rbs_spacer=5-10bp;gc_cont=0.530
MLKDVKEKTTTKKQENNETVDQMIDRLTAKAHDALCAMDSFDQAKVDHIVHQMAIAGLDH
HMELAQAAFDETGRGVMEDKAIKNMYATEEIWHSIKKDKTVGIIKDDHERQLITVAEPLG
ILAGVTPVTNPTSTTLFKSLIAVKTRNPIIFAFHPQAQKSSVMAAKVVRDAAIAAGAPEG
VISWIEKPSIEATTALMNHPMVASVLATGGPGMVKAAYSTGKPALGVGPGNGPAYIEKTA
NIKRAVYDIVLSKTFDNGMVCASENSAIIDHEIYAEVKKEMQARGVFFIKKSDEKALAEA
MFKPEGGVKGPVPGMSAQKIADIAGIKIPAGTKVLAAEITGVGPKFPLSQEKLCPMISVY
KATSKENAFDLCDQLLHFGGLGHTAAIHTMDDDLATEFGIKMKASRVLVNTPSAIGGIGN
LYNEMVPSLTLGTGSWGKNSVSHNVSSFDLLNIKTIAKRRNNMQWIKLPRVYFEKTSVRY
LDDMPGIKRVFLVTDPAMVELGYVDTVLNELKRQPNGIEYSLFSDVEPDPTTDTVNRGVT
QMRMFKPDTIVALGGGSAMDAAKNMWLFYEDPEASFFGAKQKFLDIRKRAYKFNKPHKAQ
FVAIPTTSGTGSEVTPFSVITDSKTHVKYPLADYALTPDVAIVDSQFIETVPKKTVAYSG
LDVLTHAIESYVSNMASDYTRPWSLQAIKLVMDNLTNSYNGDITAREEMHNASTLAGMAF
ANAFLGVDHSIAHKLGGEFGLPHGLAIAITLPHVIRYNFKEPTKLTMWPKYEYFRADEDY
AQIARYLGLPGTTKEELKEALVNKIIDLAHSVDVTLSLKANGVDKAHFDKTVDKLAELAF
EDQCTTANPREPLVSELKQIMIDEYDGKNVEK*
>RS_GCF_004745525.1+NZ_RKLY01000003.1_23 NZ_RKLY01000003.1_23 # 23348 # 24472 # 1 # ID=33_23;partial=00;start_type=ATG;rbs_motif=GGAGG;rbs_spacer=5-10bp;gc_cont=0.379
MSKFSIKTKIYSGDNSISELKNMTIKNALIVCDPFMEKSGKVKDITDILDELKVNYDIFS
GVVPDPSIEVVSSGLIKGISVQPDTIIALGGGSAMDTAKVIRQLLDNFQAKLICIPSTSG
TGSEVTSFAVISDPSVNGKYALVDDKMIPDIAILDPNLTKSVPPAITADTGMDVITHDLE
AYVSCDHTNFSDAFAEKSIRIVWKDLPVVVKNGDNMEARKMVHDASCMAGMAFSEASLGI
CHSLAHALGGRFHKAHGRLNAMLLPYVIQYNSELDANQETETLHRYAQIARLLNISSYSD
KSTVNLLIGGIKRLTSQLSIPKTIDELGVDVEEYKKAVPEMAKAALKDRCTKTNPVVPTQ
KDLEDIYLKLVKGS*
>RS_GCF_004745525.1+NZ_RKLY01000003.1_30 NZ_RKLY01000003.1_30 # 27524 # 29059 # 1 # ID=33_30;partial=00;start_type=ATG;rbs_motif=AGGAG;rbs_spacer=5-10bp;gc_cont=0.374
MENFDKDLTSIQEARNLAKKGHQASLELATFSQEKIDAILKAMSVAGEEHAVELAKLAVE
DTGFGNVPDKTYKNHAASTLLYEQIKDEKTVGIIKKDPELKTMDVAQPIGLVMGIVPSTN
PTSTVIFKSMIALKSRNAIVFAPHPAAAKCTFRAAEIMNDAAKAAGAPDNVVTCVSTTTM
GSTNELMHSKEVGLIIATGGPGMVKAAYSSGKPAIGVGAGNSPSYIERSADVKDAVAKII
ASKSFDYGTICASEQSIICESCNEAEVVSELEKQGGYFMSEAETEAVCKLLFKNGGHAMD
AKFVGRSPQVISQAAGFTVPDSIKILIGRQKGVGEGNPLSYEKLTSVLAFYVVEDWQEAC
QLSIDLLQNGIGHTMNLHTNREDIVLKFAAKPASRILVNTGGSQGGTGISTGLPISFTLG
CGTLGGSSVSENVSPKHLLNIKKVAYGLKDVTTLVQDDKSFNHPELKSQVKQCLNDHKCD
HTVEKATKNMSDKDLELLTELVRKTLSEMKA*
>RS_GCF_004745525.1+NZ_RKLY01000043.1_1 NZ_RKLY01000043.1_1 # 667 # 3285 # 1 # ID=37_1;partial=00;start_type=ATG;rbs_motif=GGAGG;rbs_spacer=5-10bp;gc_cont=0.385
MLKGSKDTKVSAKPDEKEDVKPMIDKMVNKAQKALEIMDGFTQEKVDHIVHQMAIAGLNA
SFELAKLAYEETGRGVLEDKVIKNMYATEEIWHSIKRDKTVGIIENDKEHRLIKVAEPLG
VLAGVTPVTNPTSTAMFKSLIALKTRNPIIFGFHPQAQKSSVAAAKVMLKAAIAAGAPEG
VIQWIEKPSIEATSYLMNNDGVASVLATGGPGMVKAAYSTGKPALGVGPGNGPAYIEKTA
NIKRAVNDIVLSKTFDNGMVCASENSAIVDADIYSEVKSLFEKNKIFFLKKADYKKLAET
MFRPEGGVKGPIAGKSAVEIAKLAGIKVPDDTKVLGVELSKVGPSEPLSAEKLSPVLSVY
KVSGHKEGFEKADELLHFGGLGHTVGIHTMDEDLATEFGIKMKASRVLVNTPAAIGGIGN
LYNEMIPSLTLGTGSWGKNSISHNVSSFDLLNIKTIAKRRNNMQWIKQPRVYFEKTSVRY
LEDLEGMKRAFIVCDPVMVQLGFVDTITDELKRSKVHVEYSMFSDVDNIVTTDVVQRGVT
QMNLFKPDTIIALGGGTTMDTAKDMWLFYEHPDVDLFGAKQGFIDIRKRAYKFPKPEKAQ
FVAIPTTYGTGAEVTPFSSIIDTKTGTKYPIADYALTPDVAIIDSQFVETMPKDIIAESG
MDVLNNAVESYVANMASDYTRPYALQAIKLVFDNLEKAAAGDKDAQAEMHNASTLAGMSF
GNAFAGVAHSITDVLTNAYGIRHGLASIVALPQVINYNFEQPTKITMWPKYESFRADSDY
AMIAKYIGLTGKDDRALKDALVQKIVDLAHNLGIKLSLKDNYIDKKDFDQKLDSLSEAAF
GDQFSFTNPKEPLISELKQVLENMYDGKGIEK*
>RS_GCF_004766315.1+NZ_PVSN01000007.1_26 NZ_PVSN01000007.1_26 # 29027 # 31723 # 1 # ID=4_26;partial=00;start_type=ATG;rbs_motif=GGAG/GAGG;rbs_spacer=5-10bp;gc_cont=0.473
MADAPKKKVLTEEEKAARFEAAKKMTSELVDKSEVALKEFSTYTQEQVDKIVAAMALAGS
ENSLLLAHEAHDETGRGVVEDKDTKNRFASESVYNAIKNDKTVGVISEDRVTGKVELAAP
LGILAGIVPTTNPTSTTIFKSMLAAKTRNTIVFAFHPQAQKSSAHAAKIVYDAAVAAGAP
KNFIQWIEKPSLDGTTTLIQNPKIASILATGGPSMVNAALKSGNPSMGVGAGNGAVFVDA
TANIDRAVEDLLLSKRFDNGMICATENSLVIEAPVYDEVMRKLQEQGAYLTPKKDYEKVA
NFVFKPNAEGFGVNGPVAGMSGKWIAEQAGLKLPEDKDVLLFELDKKNIGEALSSEKLSP
LLSVYKAADREDAIEIVRALLNYQGAGHNAAIQIGAQDDPFVKEYADKIEASRILVNQPD
SIGGVGDIYTDAMRPSLTLGTGSWGKNSLSHNLSTYDLLNIKTVALRRNRPQWVRLPKDI
YYESNAITYLQELPNIDRAFIVADPGMVKFGFVDKILDQFALRQDQVKTSIYGSVQPDPT
IGQAIEIARQMSEFQPDTVVLIGGGSALDAGKIARFLYEYSAEEGHEGILNDDAALKELF
GELAQKFMDIRKRIVKFDHQHLTQMVAIPTTSGTGSEVTPFAVITDDETHVKYPLADYEL
TPQVAIVDPEFVMTVPKRTVAFSGLDALSHALESYVSVMASEFTRPWALQAIKLIFDNLE
TSYKYDPANPTKEGQEARSKMHYASTLAGMSFANAFLGINHALAHKTGGAFGLPHGLAIS
IAMKHVIKFNAVTGNVKRTPFPRYETYTAQKDYADIARYLGLQGKNDAELVEALLAKIDQ
LFAGVEVVPTLSANGVSKADFDKALETLPDLVYNDQTTPGNPRQPRLEEIRTLLSDQF*
>RS_GCF_004771295.1+NZ_CP027565.1_218 NZ_CP027565.1_218 # 227511 # 230207 # 1 # ID=1_218;partial=00;start_type=ATG;rbs_motif=GGAG/GAGG;rbs_spacer=5-10bp;gc_cont=0.472
MADAPKKKVLTEEEKAARFEAAKKMTSELVDKSEVALKEFSTFTQEQVDKIVAAMALAGS
ENSLLLAHEAHDETGRGVVEDKDTKNRFASESVYNAIKNDKTVGVISEDRVTGKIELAAP
LGILAGIVPTTNPTSTTIFKSMLAAKTRNTIVFAFHPQAQKSSAHAAKIVYDAAVAAGAP
KNFIQWIEKPSLDGTTTLIQNPKIASILATGGPSMVNAALKSGNPSMGVGAGNGAVFVDA
TANIDRAVEDLLLSKRFDNGMICATENSLVIEAPVYDEVMRKLQEQGAYLTPKKDYEKVA
NFVFKPNAEGFGVNGPVAGMSGKWIAEQSGLKLPEDKDVLLFELDKKNIGEALSSEKLSP
LLSVYKAADREDAIEIVRALLNYQGAGHNAAIQIGAQDDPFVKEYADKIEASRILVNQPD
SIGGVGDIYTDAMRPSLTLGTGSWGKNSLSHNLSTYDLLNIKTVARRRNRPQWVRLPKDI
YYESNAITYLQELPNIDRAFIVADPGMVKFGFVDKILDQFALRQDQVKTSIYGSVQPDPT
IGQAIEIARQMSEFQPDTVVLIGGGSALDAGKIARFLYEYSAEEGHEGILNDDAALKELF
GELAQKFMDIRKRIVKFDHQHLTQMVAIPTTSGTGSEVTPFAVITDDETHVKYPLADYEL
TPQVAIVDPEFVMTVPKRTVAFSGLDALSHALESYVSVMASEFTRPWALQAIKLIFDNLE
TSYKYDPANPTKEGQEARSKMHYASTLAGMSFANAFLGINHALAHKTGGAFGLPHGLAIS
IAMKHVIKFNAVTGNVKRTPFPRYETYTAQKDYADIARYLGLQGKDDAELVEALLAKIDQ
LFAGVEVVPTLSANGVSKADFDKALETLPDLVYNDQTTPGNPRQPRLEEIRTLLSDQF*
>RS_GCF_005404815.1+NZ_BJDF01000003.1_23 NZ_BJDF01000003.1_23 # 26943 # 29552 # 1 # ID=3_23;partial=00;start_type=ATG;rbs_motif=GGAGG;rbs_spacer=5-10bp;gc_cont=0.392
MLKGSKDTKVEEKDDVKPVIDAMVAKAQKALEIMDGFTQEQVDHIVHQMAIAGLNASFDL
AKLAYEETGRGLVEDKVIKNMFATEEIWHSIKRDKTVGIIENDKEHRLIKVAEPLGVLAG
VTPVTNPTSTAMFKSLIALKTRNPIIFGFHPQAQKCSVAAAKVMLKAAVEAGAPEGVIQW
VEKPSIEATSYLMNNEGVASVLATGGPGMVKAAYSTGKPALGVGPGNGPAYIEKTANIKR
AVNDIMISKTFDNGMVCAAENSAIVDADIYTEVKSLLEKNKVFFIKKADYKKLADAMFNP
NGGVKGPIAGQSALAIAKLAGIKVPDDTKVLGVELSKVGPNEPLSAEKLSPVLSVFKVAG
HKEGFEKANELLHFGGLGHTVGIHTMDEDLATEFGIKMKASRVLVNTPAAIGGIGNLYNE
MIPSLTLGTGSWGKNSISHNVSSFDLLNIKTIAQRRNNMQWIKQPRVYYEKTSVRYLEDL
QGMKRAFIVCDPVMVQLGYVDTITDELKRSKVNVEYSMFSDVDNIVTTDIVQRGVTQMNL
FKPDTIIALGGGTTMETAKDMWLFYEHPDVDLFGAKQGFIDIRKRTYKFPKPEKAQFVAI
PTTFGSGDQVTPFSSIIDTKTGTKYPIADYALTPDVAIIDSQFVETMPKDIMAESGMDVL
TNAVESYVANMASDYTRPSALQAIKLVFENLEKAVAGDKDAQEEMHNASTLAGLSYGNAF
AGVAHSITDVLTNVYGIRHGLASIVALPQVINYNFEQPTKMTMWPAYESFRADSDYAAIA
SYIGLSGKDERALKDALVKKIVDLAHAVGIKLSLKDNYIDKKDFDSKLDDLAAATFGDQF
SFTNPKEPLISELKQVLEDTYVGKGIEEK*
>RS_GCF_005404945.1+NZ_BJDG01000026.1_8 NZ_BJDG01000026.1_8 # 6869 # 9466 # 1 # ID=26_8;partial=00;start_type=ATG;rbs_motif=GGAGG;rbs_spacer=5-10bp;gc_cont=0.430
MIKTNQKPKVETEVDTLVQRSKKALAELKTYTQAQIDDLCEKVAVAALDNHMKLAKLAVE
ETGRGVVEDKAIKNIYASEYIWNSIRHDKTVGILKDDDETQLMEIAEPVGIVAGVTPVTN
PTSTVVFKALISLKGRNTIIFGFHPQAQKASSEAARIMQKAIAAAGGPADAVLYIEKPSI
DATNALMHHPDVATILATGGPSMVTAAYSSGKPALGVGPGNGPTYVEKTADIKQAVNDIV
LSKTFDNGMICASENSAVIDKEIYAAVKAEFIRLGCYWVKSKDVQALSDAVIDPNRHTVR
GPVAGKSAYQIAQMAGLEDVPVDCRVLIAEINGVGVKFPLSGEKLSPVLTVYKADSHASA
FKRCNELLHYGGLGHTAGLHTTDDDLVKAFGLAMPACRILINTPSSVGGLGNIYNNMTPS
LTLGTGSYGGNSISHNVTDMDLINIKTVAKRRNNMQWVKMPPKVYFERNSVQYLEHMAGI
KKVFIVCDPGMVEFGYADRVTAVLNRRPEPVDIDIFSEVEPNPSTDTVYKGVARMKAFHP
DTIIALGGGSAMDAAKGMWLFYEHPEASFLGAKQKFLDIRKRTYRVPVANKVTYVGIPTT
SGTGSEVTPYAVITDSKTHVKYPITDYAMQPDIAIVDPQFVETVPKRTTAWTGLDVITHA
TEAYVSTMASDFTRGWSIQALQLAFKYLKASYDGDKLAREKMHNASTLAGMAFANAFLGI
NHSIAHKLGGEFNLPHGLAIAITYPQVVRYNAEIPTKLAMWPKYNHNTALADYANIARAV
GLAGKTDEELKESLVQAYIDLAHSMDVTLSLKANRVEKEHFDATVDKLAELAYEDQCTTA
NPREPLISELKAIMEREWDGQGTEK*
>RS_GCF_005404945.1+NZ_BJDG01000032.1_14 NZ_BJDG01000032.1_14 # 10585 # 11955 # -1 # ID=32_14;partial=00;start_type=ATG;rbs_motif=AGGAGG;rbs_spacer=5-10bp;gc_cont=0.468
MLKEIDAKTDVEQSIDRLVLNASLAASRLEVMDQDQIDEAVTAMAHATHAARGMLAAMAV
DETGRGNYRDKVAKNDFAAKNVYNYIKDDKTVGIINDDPVTGITKVAEPVGIIAGVTPVT
NPTSTVIFNAMLALKTRNPIIFGFHPFAQKCCVETGKIIRDAAEAAGAPKDWIQWIKVPS
MAATSALMNHKGVATIIATGGAGMVKTAYSTGKPALGVGPGNVPCFIEKTADVKQAVSDV
ITSKSFDNGMICASESNLIVDDSIYDQVKTELSHNGVYFVGDDHFKALESTVMNLTKQAV
DPKVAGQTPWQIAQWAGFDVPADTKVLAVELPDIGGDQVLSREKLSPVLAVIHAKDTKAG
FNLMKRSLSLGGLGHTAVLHTTDEDVMNDFAIEMTACRALINVPSSQGAIGFKYDNVAPS
LTLGCGTWGHNSISHNLEDWDLLNIKTVAKRLNKIR*
>RS_GCF_005405005.1+NZ_BJDH01000009.1_5 NZ_BJDH01000009.1_5 # 8865 # 10235 # 1 # ID=9_5;partial=00;start_type=ATG;rbs_motif=AGGAGG;rbs_spacer=5-10bp;gc_cont=0.473
MLKEIDAKTDVKQSIDRLVLNASLAASRLEVMDQDQIDEAVAAMAHAAHAARGMLAAMAV
DETGRGNYRDKVAKNDFAAKNVYNFIKDDKTVGIINDDPVSGIMKVAEPVGIIAGVTPVT
NPTSTVIFNAMLALKTRNPIIFGFHPFAQKCCVETGKIIRDAAEAAGAPKDWIQWIKVPS
MAATNALMTQKGVATIIATGGAGMVKTAYSTGKPALGVGPGNVPCFIEKTADIKQAVNDV
ITSKSFDNGMICASESNLIVDDSIYDQVKAELSHNGVYFVGDDHFKALESTVMNLDKQAV
DPKVAGQTPWQIAQWAGFDVPADTKVLAVELPDIGGDQVLSREKLSPVLAVVHAKNTKAG
FNLMKRSLSLGGLGHTAVLHTTDEAVMTDFAIEMTACRALINVPSSQGAIGFKYDNVAPS
LTLGCGTWGHNSISHNLEDWDLLNIKTVAKRLNKIR*
>RS_GCF_005405065.1+NZ_BJDI01000001.1_192 NZ_BJDI01000001.1_192 # 208690 # 211287 # -1 # ID=1_192;partial=00;start_type=ATG;rbs_motif=GGAGG;rbs_spacer=5-10bp;gc_cont=0.428
MIKTNQNSKVETEVDSLVQRSKKALAELKTYTQAQIDDLCEKVAVAALDNHMKLAKLAVE
ETGRGVVEDKAIKNIYASEYIWNSIRHDKTVGILKDDDETQLMEIAEPVGIVAGVTPVTN
PTSTVVFKTLISLKGRNTIIFGFHPQAQRASSETARIMQAAITAAGGPADAVLYIEKPNI
DATNALMHHSDVATILATGGPSMVTAAYSSGKPALGVGPGNGPTYVEKTANIKQAVNDIV
LSKTFDNGMICASENSAVIDKEIYAAVKAEFIRLGCYWVKSKDVQALSDAVIDPNRHTVR
GPVAGKSAYQIAQMAGLQDVPVNCRVLIAEINGVGVKFPLSGEKLSPVLTVYKADSHTSA
FKRCNELLHYGGLGHTAGLHTTDDELVKKFGLAMPACRILINTPSSVGGLGNIYNNMTPS
LTLGTGSYGGNSISHNVTDMDLINIKTVAKRRNNMQWVKMPPKVYFERNSVQYLEHMAGI
EKVFIVCDPGMVEFGYADRVTTVLNRRPEPVDIDIFSEVEPNPSTETVYKGVARMKAFQP
DTIIALGGGSAMDAAKGMWLFYEHPEASFLGAKQKFLDIRKRTYRVPVANKVTYVGIPTT
SGTGSEVTPYAVITDSKTHVKYPITDYAMQPDIAIVDPQFVETVPKRTTAWTGLDVITHA
TEAYVSTMASDFTRGWSIQALQLAFKYLKASYDGDKLAREKMHNASTLAGMAFANAFLGI
NHSISHKLGGEFNLPHGLAIAITYPQVVRYNAEIPTKLAMWPKYNHNTALSDYANIARAL
GLAGKTNEELKESLVQAYVDLAHSMDVTLSLKANRVEKNHFDATVDKLAELAYEDQCTTA
NPREPLISELKAIMEREWDGQGTEK*
>RS_GCF_005405065.1+NZ_BJDI01000014.1_6 NZ_BJDI01000014.1_6 # 5157 # 6527 # 1 # ID=14_6;partial=00;start_type=ATG;rbs_motif=AGGAGG;rbs_spacer=5-10bp;gc_cont=0.468
MLKEIDAKTEVKQSIDRLVLNASLAASRLEVMDQDQIDEAVTAMAHAAHAARGMLAAMAV
DETGRGNYRDKVAKNDFAAKNVYNYLKDDKTVGIISDDPVSGITKVAEPVGIIAGVTPVT
NPTSTVIFNAMLALKTRNPIIFGFHPFAQKCCVETGKIIRDAAEAAGAPKDWIQWIKVPS
MEATSALMNHKGVATIIATGGAGMVKTAYSTGKPALGVGPGNVPCFIEKTADVKQAVNDV
ITSKSFDNGMICASESNLIVDDSIYDQVKTELSHNGVYFVGDDHFKALESTVMNLKKQAV
DPKVAGQTPWQIAQWAGFDVPVDTKVLAVELPDIGGDQVLSREKLSPVLAVVHAKDTKAG
FNLMKRSLSLGGLGHTATLHTTDEAVMNDFAIEMTACRALINVPSSQGAIGFKYDNVAPS
LTLGCGTWGHNSISHNLEDWDLLNIKTVAKRLNKIR*
>RS_GCF_005405085.1+NZ_BJDJ01000001.1_106 NZ_BJDJ01000001.1_106 # 112274 # 113644 # 1 # ID=1_106;partial=00;start_type=ATG;rbs_motif=GGAGG;rbs_spacer=5-10bp;gc_cont=0.479
MLKEIDEKTEVKQSIDRLVLNASLAANRLEVMDQDQIDAAVTALAHAAHAARGMLAAMAI
EETGRGNYRDKVAKNDFAARNVYDFIKDDKTVGIINDDPVSGITKVAEPVGIIAGVTPVT
NPTSTVIFNAMLALKTRNPIIFGFHPFAQKSCVETGRIIRDAAIAAGAPKDWMQWIQKPS
LAATDALMNHKGVATIIATGGSGMVKSAYSTGKPALGVGPGNVPCFIEKTADIKQAVNDV
IVSKSFDNGMICASESNLIVDDSIYDQVKAALSANGVYFTKPENVKALEKTVMNLEKQAV
DPKVAGQTPWQIAKWAGFDIPADTKVLAVEIPDIGGDQPLSREKLSPVLAVVHAKDTKAG
FNLMKRSLSLGGLGHTATLHTTDETVMTDFALEMTACRALINVPSSQGAIGFKYDNVAPS
LTLGCGTWGHNSISHNLEDWDLLNIKTVAKRLHKIR*
>RS_GCF_005405085.1+NZ_BJDJ01000014.1_53 NZ_BJDJ01000014.1_53 # 52323 # 54917 # -1 # ID=14_53;partial=00;start_type=ATG;rbs_motif=GGAGG;rbs_spacer=5-10bp;gc_cont=0.467
MIKEKTTTVETEVDQLVQRSKKALAVLKDYTQEQIDELCEKVAVAALDNHMKLAKMAVEE
TGRGVVEDKAIKNIYASEYIWNSIRHDKTVGILKDDDEEQLMEIAEPVGIVAGVTPVTNP
TSTVVFKALISLKGRNTIVFGFHPQAQKSSAEAARIIQTAIAAAGGPADAVLYIEHPSIE
ATNDLMHHPDVATILATGGPSMVTAAYSSGKPALGVGPGNGPTYVEKTADIKQAVNDIVL
SKTFDNGMICASENSAIVDTEIYAAVKAEFIRLGCYFVKPKDVQALSDAVIDPNRHTVRG
PVAGKTAYQIAQMAGLKDVPVDCRVLIAEINGVGVKYPLSGEKLSPVLTVYKATSHEAAF
KRANELLHYGGLGHTAGLHTTDDDLIKAFGLAMPACRILINTPSSVGGLGNIYNNMTPSL
TLGTGSYGGNSISHNVTDMDLINIKTVAKRRNNMQWVKMPPKVYFERNAVRYLEHMAGIK
KVFIVCDPGMVQFGYADRVTAVLNKRTEPVDIDIFSEVEPNPSTDTVYKGVARMNAFKPD
TIIALGGGSAMDAAKGMWLFYEHPEASFLGAKQKFLDIRKRTYKVPVANKVTYIGIPTTS
GTGSEVTPYAVITDSKTHVKYPITDYAMQPDIAIIDPQFVETVPARTTAWTGLDVITHAT
EAYVSTMASDYTRGWSIQALQLAFKYLKASFDGDKYAREKMHNASTLAGMAFANAFLGIN
HSIAHKLGGEFNLPHGLAIAITYPQVVRYNAEIPTKLAMWPKYNHNTALEDYANIARALG
LPGKTDEDLKESLVKAYIDLAHSMDVTLSLKANRVEKKHFDATVDELAELAYEDQCTTAN
PREPLISELKAILEREWDGQGVEK*
>RS_GCF_005405105.1+NZ_BJDK01000001.1_101 NZ_BJDK01000001.1_101 # 101950 # 103320 # -1 # ID=1_101;partial=00;start_type=ATG;rbs_motif=AGGAGG;rbs_spacer=5-10bp;gc_cont=0.477
MLKEIDEKTEVKQSIDRLVLNASLAANRLEVMDQDQIDAAVTALAHAAHAARGMLAAMAV
EETGRGNYRDKVSKNDFAAKNIYRYIKDDKTVGVINDDPVSGITKVAEPVGIIAGVTPVT
NPTSTVIFNAMLALKTRNPIIFGFHPFAQKSCVETGRIIRDAAIAAGAPKDWMQWIKQPS
LLATETLMNHKGIATVIATGGSSMVKSAYSTGKPALGVGPGNVPCFIEKSANVDQAVNDV
ITSKSFDNGMICAAESNLIVDDSIYDDVKQKLSANGVYFTKPADVDALTSTVINLKKQSV
DPKVAGQTPWQIAKWAGFDIPADTKVLAVELPDVGGDQPLSREKLCPVLGVVHAKDTQTG
FNLMKRTLALGGLGHTAVLHTTDDAVMNKFAIEMTACRALINVPSSQGAIGFKYDNVAPS
LTLGCGTWGHNSISHNLEDWDLLNVKTVAKRLNKIR*
>RS_GCF_005405105.1+NZ_BJDK01000014.1_62 NZ_BJDK01000014.1_62 # 75087 # 77690 # 1 # ID=14_62;partial=00;start_type=ATG;rbs_motif=GGAGG;rbs_spacer=5-10bp;gc_cont=0.450
MLKENKTKATTVETEVDQLVQRSKKALAVLKDYSQEQIDNLCEQVAVAALDNHMKLAKMA
VEETKRGVVEDKAIKNIYASEYIWNSIRHDKTVGILEDDDETQMMKIAEPVGIVAGVTPV
TNPTSTVVFKSLISLKGRNTIVFGFHPQAQKSCAEAARILQTAIAAAGGPADAVLYVEHP
SLEGTNALMHHPDVATILATGGPSMVTAAYSSGKPALGVGPGNGPTYIEKTANLKQAVND
IVLSKTFDNGMVCATENSAIVDADIYSDVKAEFKRLGCYFVKPKDIAALTEAVIDPNRHT
VRGPVAGQSAYNIAKMAGLTDVPKDCRVLIAEINGVGLKFPLSGEKLSPVLTLYKSKDHK
EAFKISDELLHYGGLGHTAGIHTEDDDLVKEFGLAMPACRILVNTPSSVGGIGNIYNNMQ
PSLTLGTGSYGGNSISHNVSDMDLINIKTVAKRRNNMQWVKMPPKVYFERNAVRYLEHMA
GIKRVFLVCDPGMVKFGYADRVTAELEKRDEPVDIDIFSEVEPNPSTDTVYKGVARMKAF
EPDTIIALGGGSAMDAAKGMWLFYEHPEASFLGAKQKFLDIRKRTYKVPVASKVTYIGIP
TTSGTGSEVTPYAVITDSKTHVKYPVTDYAMQPDIAIIDPQFVETVPARTTAWTGLDVIT
HATESYVSTMASDYTRGWSIQALQLAFKYLKASYDGDKYAREKMHNASTLAGMAFANAFL
GINHSIAHKLGGEFNLPHGLAIAITYPQVVRYNAEIPTKLAMWPKYNYNTALGDYANIAR
ALGLPGKTDEELKESLVKAYIDLAHSMDVTLSLKANRVEKAHFDQSVDHLAELAYEDQCT
TANPREPLISELKTLLEREWDGEGVEK*
>RS_GCF_005405125.1+NZ_BJDL01000002.1_14 NZ_BJDL01000002.1_14 # 19089 # 20459 # 1 # ID=2_14;partial=00;start_type=ATG;rbs_motif=AGGAGG;rbs_spacer=5-10bp;gc_cont=0.478
MLKEIDEKTEVKQSIDRLVLNASLAASRLEVMNQDQIDAAVTALAHAAHAARGMLAAMAV
EETGRGNYRDKVSKNDFAAKNIYHYIKDDKTVGVINDDPVSGITKVAEPVGIIAGVTPVT
NPTSTVIFNAMLALKTRNPIIFGFHPFAQKSCVETGRIIRDAAIAAGAPKDWMQWIKQPS
LLATETLMNHKGIATVIATGGSSMVKSAYSTGKPALGVGPGNVPCFIEKSANVDQAVNDV
ITSKSFDNGMICAAESNLIVDDSIYDDVKQKLSANGVYFTKPADVDALTSTVINLKKQAV
DPKVAGQTPWQIAKWAGFDIPADTKVLAVELPDVGGDQPLSREKLCPVLGVVHAKDTQTG
FNLMKRTLALGGLGHTAVLHTTDDAVMNKFAIEMTACRALINVPSSQGAIGFKYDNVAPS
LTLGCGTWGHNSISHNLEDWDLLNVKTVAKRLSKIR*
>RS_GCF_005405125.1+NZ_BJDL01000018.1_82 NZ_BJDL01000018.1_82 # 91146 # 93749 # -1 # ID=18_82;partial=00;start_type=ATG;rbs_motif=GGAGG;rbs_spacer=5-10bp;gc_cont=0.454
MLKENKTKATTVETEVDQLVQRSKKALAVLKDYSQEQIDNLCEQVAVAALDNHMKLAKMA
VEETKRGVVEDKAIKNIYASEYIWNSIRHDKTVGILEDDDETQMMKIAEPVGIVAGVTPV
TNPTSTVVFKSLISLKGRNTIVFGFHPQAQKSCAEAARILQTAIAAAGGPADAVLYVEHP
SLEGTNALMHHPDVATILATGGPSMVTAAYSSGKPALGVGPGNGPTYIEKTANLKQAVND
IVLSKTFDNGMVCATENSAIVDADIYSDVKAEFKRLGCYFVKPKDIAALTEAVIDPNRHT
VRGPVAGQSAYNIAKMAGLTDVPKDCRVLIAEINGVGLKFPLSGEKLSPVLTLYKSKDHK
EAFKISDELLHYGGLGHTAGIHTEDDDLVKEFGLAMPACRILVNTPSSVGGIGNIYNNMQ
PSLTLGTGSYGGNSISHNVSDMDLINIKTVAKRRNNMQWVKMPPKVYFERNAVRYLEHMA
GIKRVFLVCDPGMVKFGYADRVTAELEKRDEPVDIDIFSEVEPNPSTDTVYKGVARMKAF
EPDTIIALGGGSAMDAAKGMWLFYEHPEASFLGAKQKFLDIRKRTYKVPVASKVTYIGIP
TTSGTGSEVTPYAVITDSKTHVKYPVTDYAMQPDIAIIDPQFVETVPARTTAWTGLDVIT
HATESYVSTMASDYTRGWSIQALQLAFKYLKASYDGDKYAREKMHNASTLAGMAFANAFL
GINHSIAHKLGGEFNLPHGLAIAITYPQVVRYNAEIPTKLAMWPKYNYNTALGDYANIAR
ALGLPGKTDEELKESLVKAYIDLAHSMDVTLSLKANRVEKAHFDQSVDHLAELAYEDQCT
TANPREPLISELKTLLEREWDGEGVEK*
>RS_GCF_005405145.1+NZ_BJDM01000025.1_1 NZ_BJDM01000025.1_1 # 203 # 2806 # -1 # ID=25_1;partial=00;start_type=ATG;rbs_motif=GGAGG;rbs_spacer=5-10bp;gc_cont=0.402
MLKEPKTKEVNVDETIEKLVAAGHVALNKLDDYDQETIDHIVHQMAMAALDKHMLLAKLA
YEETGRGVIEDKAVKNIYASEYIWHSIAHDKTVGVIKDDKERQLITVAEPLGVIAGITPV
TNPTSTTIFKSLIAVKTRNPIIFAFHPQAQSSSAAAAKILLDAAVKAGAPENIIQWVEQP
SIEATTSLINNDGVASVLATGGPGMVKAAYSTGKPALGVGPGNGPVYIEKTARIKRAVND
ILLSKTFDNGMVCASENSAVVDDSIYDEVKAEFKAHNAYFVAKKDQKALADAMFDEKRGG
VKGPIPGMSAVKIAALAGIKVPEDTKILIAEITGVGPQQPLSREKLAPVLSMYHAKTQEE
AFQTCDDLLHFGGLGHTAVIQSEDDDLILKFGLKMKASRVIVNTPSALGGIGNMYNEMIP
SLTLGTGSWGKNSISHNVSSFDLLNVKTIAKRRNNMQWVKLPRVYFEKTSVRYLEDMPDV
KKVMLITGPSMVKYGYADIVVNELKRRPNGNQIQYEIFSDIEPDPSTDTVERGVQQIREF
EPDTIIALGGGSPLDAAKNMWLFYEHPEASFFGAKQKFLDIRKRTYKFGTANKAKFVAIP
TTSGTGSEVTPFAVITDSKTHVKYPLADYALTPDVAIVDSQFIETVPKRTIANSGLDVLT
HATESFVSALASDYTRPWSLQAAKLVFDNLTASYNGDAHAREEMHNASTLAGMAFGNAFL
GINHSIAHKLGGEFGLDHGLCIAITYPHVVRYNAKEPRKLQAWPKYEYFRANKDYADLAR
YVGVQGSTDEELIEGLVQKFIELAHSVGVNLSLKGNGVKKADFNKAVDNMAELAYEDQCT
TANPKEPLIADLKQIMIDDFEGTNVEK*
>RS_GCF_005405165.1+NZ_BJDN01000008.1_73 NZ_BJDN01000008.1_73 # 67046 # 69667 # -1 # ID=8_73;partial=00;start_type=ATG;rbs_motif=GGAG/GAGG;rbs_spacer=5-10bp;gc_cont=0.405
MLKQTKTDDNAADKSVSVETVIDGLVKKSQKSLATMSTLTQEQVDKICEAMAIAALDHHM
ELAKMAVAETHRGVVEDKAIKNIYASEYVWNSIRHDKTVGIIDDDDEEQLIKIAEPLGVI
CGVTPVTNPTSTVVFKSLISLKGRNTIIFGFHPQAQKACVRTAQILLEAAVKAGAPADCI
QWIADPSIEATGALMKHPNIATILATGGPGMVKAAYSSGNPALGVGPGNGPTYIEKTANI
KQAVNDIVLSKTFDNGMICAAENSGIVDEDVYAEVKAEFKYWNCYFVKKNELNALGDAMF
DAKRGGVKGPIAGKSAYEIAKLAGIDVPKDTKLLIAEIDGVGPKYPLSREKLSPVLSLYK
SKGHEDAFARAKELLEFGGLGHTAAIHTRDDELVKKFGMEMLACRILVNSPTALGGLGNI
YNNLRPSLTLGTGSYGKNSISHNVSDMDLINIKTVAKRRNTMQWVKLPPKVYFERNSVRY
LETMQGIKRVFLVCDPGMVEFGYSDRVLDVLRKRTNEVEVEVFSEVEPNPSIDTVNKGVA
RMDAFKPDTIIALGGGSAMDAGKFMWLMFEHPETSFFGAKQKFLDIRKRTYKVPVPNKAK
YIAIPTTSGTGSEVTPYAVITDNKTHIKYPITDYAMQPDIAIVDSQFVETVPKRTTAWTG
LDVITHATEAYVSVMASEYTRGWALQALKIAFSNLKASYEGDREARQKMHNAATMAGMSF
ASAYLGINHSIAHKTGGEFNLPHGLAIAITYPQVVRYNATVPTKIAMWPRYTHFTALEDY
ADIARYIGLKGNTDEELKEALVKAFIDLAHSVDVTLSLKANKVEKDHFDRTVDELAELSY
EDQCTPANPKEPLISELKEILIREWDGKGVETE*
>RS_GCF_005405185.1+NZ_BJDO01000069.1_1 NZ_BJDO01000069.1_1 # 214 # 2835 # -1 # ID=69_1;partial=00;start_type=ATG;rbs_motif=GGAGG;rbs_spacer=5-10bp;gc_cont=0.433
MLKEMNSKENNKQAKKPVSVTEHVDALVNKAHDALCGMDNFTQEKVDHIVHQMAIAGLDQ
HMRLAKLAVEETGRGVVEDKAIKNMFATEEIWHSIKNDKTVGIIEDDKERQLIKVAEPLG
ILAGVTPVTNPTSTTMFKSLIAVKTRNPIIFGFHPQAQKCSVEAAKVMRDAAIAAGAPEG
VIQWIEEPSLEATTALMNHPKVASVLATGGPGMVKAAYSTGKPALGVGPGNGPAYIEKTA
KIKRAVNDIVLSKTFDNGMICATENSIIIDADIYEDVKKEMKARKVFFIKKSEQKALADA
MYDPKRGSVKGPIAGMSAIKIAKLAGIEVPEDTKVLAAELTTVGPDNILSAEKLCPVISV
YKSADHKEGFKIANDLLHFGGLGHTAAIHTEDQDLATEYGIKMKASRVLVNTPSALGGIG
NLYNEMIPSLTLGTGSWGKNSVSHNVSSFDLLNIKTIAKRRNNMQWIKLPRVYFERTSVR
YLGDMPGIKKVFIVASPAMIRLGYVDKVLGELKRRPDGMEYQLFSVVETDPTTDTVEKGY
EQMKNFQPDTIIALGGGSPMDAAKAMWLFYEHPDASFFGAKQKFLDIRKRTYQFEKAKKA
QFVAIPTTSGTGSEVTPFAVITDAKTHVKYPLADYALTPDVAIVDSQFIETLPKKAISYA
GLDVLTHSIESFVSNMASDYTRPWSLQAIKLVFENLTASYNGDLQAREKMHNAATIAGMA
FGNAFLGVNHSIAHKLGGEFGLPHGLAIAITLPHVIRYNFKEPRKLTTWPKYEYFRADED
YAEIARYIGLTGKNKEELKEALVHKIIDLAHSVDVTLSLKANGVDKKHFDEKVDDLAELA
YEDQCTTANPKEPLIGELRQIMIDEYDGKGVEK*
>RS_GCF_005405185.1+NZ_BJDO01000090.1_2 NZ_BJDO01000090.1_2 # 600 # 3218 # -1 # ID=90_2;partial=00;start_type=ATG;rbs_motif=None;rbs_spacer=None;gc_cont=0.421
MIENKVKELKTTKPEKTNVDDMINKLVSKAQKALEIMDSFDQEKVDHITHEMVMAGQDKH
MDLALMAAEETGRGVAEDKAIKNMYATEEIWHSIRDHKTVGVIKDDRERQLITVAEPLGV
LAGITPVTNPTSTTLFKSIIAMKTRNPIIFSFHPQAMKSSVAAAKTVRDAAIAAGAPEGA
IQWIEEPSIEATNKLINNPGVASTLATGGPGMVKAAYSTGKPALGVGPGNGPVYIERTAN
ILRAVNDIVLSKTFDNGMICATENSAIIDNEIYDDVKENFIKNGVFFVTKKDQPKLAEAM
FDPKRGGVRGPIAGKSAKGIAKLAGIKVPDNTKVLAAEMTGVGPKYPLSGEKLSPVISVY
KAKSHEDAFSIAEQLLNYGGLGHTAAIQTTDDDIALKFGIKMKAARVLVNTPGGFGGIGN
LYNEMTPSLTLGTGSWGANSISHNVTDYDLLNIKTIAKRRNNMQWVKLPRVYFEKTSIRY
LDDMPGINKVFIVTTPGMVEHGYVDTVLDELKRRPNEIEYSLFSDVEPDPTTDTVEKGVA
QMRSFKPDTIIALGGGSPLDAAKNMWLFYEDPTTSFFGAKQKFIDIRKRAYRFNKPRKAQ
MIAIPTTSGTGSEVTPFAVITDSKTHVKYPLADYALTPDVAIVDPQFVQTVPKGTVAASG
LDTLCHGIESFVSVMASDYTRPLSLQAIKLVFENLTKSYNGDEHAREEMHNAATLAGMAF
GNAFLGITHSVAHKLGGEFGLTHGIAIAITLPHVIRFNAKLPEKIAVWPKYEYFRANKDY
AEIARYVGIQGKTDEDLVEGLVQKIIDLAHSVGVTLSLKAWGVDKDKFDAAVDRLSVLAY
EDQCTTANPKEPLIADLKQIMLDDYDGKGVEK*
>RS_GCF_005405305.1+NZ_BJDU01000005.1_201 NZ_BJDU01000005.1_201 # 201866 # 204484 # -1 # ID=5_201;partial=00;start_type=ATG;rbs_motif=GGAGG;rbs_spacer=5-10bp;gc_cont=0.386
MLKGSKDTNTAAKPDKKEEVKPVIDEMVAKAQKALKIMDSFTQEQVDHIVHQMAIAGLNA
SFKLAKLAYEETGRGLVEDKVIKNMYSTEEIWHSIKRDKTVGIIENDKEHRLIKVAEPLG
VLAGVTPVTNPTSTAMFKSLIALKTRNPIIFGFHPQAQKCSVAAAKVMLKAAVDAGAPKD
VIQWIEKPSIEATSYLMNNDGVASVLATGGPGMVKAAYSTGKPALGVGPGNGPAYIEKTA
NIKRAVNDIMISKTFDNGMVCAAENSAIIDADIYDEVKSLFEKNKVFFIKKADYKKLADA
MFRPEGGVKGPIAGQSALNIAKLAGIKVPADTKALGVELSKVGPDEPLSAEKLSPVLSVF
KVAGHKEGFEKADELLHFGGLGHTVGIHTMDEDLATEFGIKMKASRVLVNTPAAIGGIGN
LYNEMIPSLTLGTGSWGKNSISHNVSSFDLLNIKTIAKRRNNMQWIKQPRVYYEKTSVRY
LEDLEGMKRAFIVCDPVMVQLGFVDTITDELKRSKVNVEYSMFSDVDNIVTTDVVKRGVT
QMNLFKPDTIIALGGGTTMETAKDMWLFYEHPDVDLFGAKQGFIDIRKRTYKFPKPEKAQ
FVAIPTTFGGGDQVTPFSSIIDTKTGTKYPIADYALTPDVAIIDSQFVETMPKDIMAESG
MDVLTNAVESYVANMASDYTRPYALQAIKLVFDNLEKAVAGDKDAQAEMHNASTLAGLSY
GNAFAGVAHSITDVLTNVYGIRHGLASIIALPQVINYNFEQPTKMTMWPAYESFRADSDY
AAMASYVGLTGKDERALKDALVKKIVDLAHAVGIKLSLKDNFIDKKDFDSKLDDLAEATF
GDQFSFTNPKEPLISELKQILEDVYVGKGIEK*
>RS_GCF_005405385.1+NZ_BJDY01000003.1_221 NZ_BJDY01000003.1_221 # 237651 # 240245 # -1 # ID=3_221;partial=00;start_type=ATG;rbs_motif=GGAGG;rbs_spacer=5-10bp;gc_cont=0.456
MIKEKTTTVETEVDQLVKRSKKALAVLKDYTQEQIDALCEQVAVAALDKHMKLAKMAVEE
TGRGVVEDKAIKNIYASEYIWNSIRHDKTVGIIKDDDEEQLMEIAEPVGIVAGVTPVTNP
TSTVVFKALISLKGRNTIVFGFHPQAQKASAEAAKVMRDAIEAAGGPADAILYIEHPSIE
ATNDLMHHPDVATILATGGPSMVTAAYSSGKPALGVGPGNGPTYVEKTADIKQAVNDIVL
SKTFDNGMICASENSAIVDAEIYAEVKAEFSRLGCYFVKPKDVQALSDAVIDPNRHTVRG
PVAGKTAYQIAQMAGLKDVPVDCRVLIAEINGVGVKYPLSGEKLSPVLTVYKATSHEAAF
KRANELLHYGGLGHTAGLHTTDDELIKEFGLQMPACRILINTPSSVGGLGNIYNNMTPSL
TLGTGSYGGNSISHNVTDMDLINIKTVAKRRNNMQWVKMPPKVYFERNAVRYLEHMDGIK
KVFLVCDPGMVQFGYADRVTAVLNKRTDPVDIDIFSEVEPNPSTDTVYKGVARMKAFQPD
TIIALGGGSAMDAAKGMWLFYEHPEASFLGAKQKFLDIRKRTYKVPVANKVTYIGIPTTS
GTGSEVTPYAVITDSETHVKYPITDYAMQPDIAIIDPQFVETVPARTTAWTGLDVITHAT
EAYVSTMASDYTRGWSIQALQLAFKYLKASFDGDKLAREKMHNASTLAGMAFANAFLGIN
HSIAHKLGGEFNLPHGLAIAITYPQVVRYNAEIPTKLAMWPKYNHNTALEDYANIARALG
LPGKTDEELKESLVKAYIDLAHSMDVTLSLKANRVEKKHFDATVDELAELAYEDQCTTAN
PREPLISELKAILEREWDGKGVEK*
>RS_GCF_005405385.1+NZ_BJDY01000003.1_533 NZ_BJDY01000003.1_533 # 582985 # 584355 # -1 # ID=3_533;partial=00;start_type=ATG;rbs_motif=AGGAGG;rbs_spacer=5-10bp;gc_cont=0.466
MLKEIDEKTDVQQSTDRLVFNASLAANRLEVMDQEQIDAAVTALAHAAHAARGMLAAMAV
EETGRGNYRDKVAKNDFAAKNVYDFIKDDKTVGIINDDPVSGVMKVAEPVGIIAGVTPVT
NPTSTVIFNAMLALKTRNPIIFGFHPFAQKTCVETGRIIRDAAIAAGAPKNWMQWIKQPS
LAATEALMNHKGVATIIATGGSAMVKSAYSTGKPALGVGPGNVPCFIEKTADVKQAVDDV
ITSKSFDNGMICASESNLIVDDSIYDQVKTELSANGVYFTKPEQVSALEKTVMNLKKQAV
DPKVAGQTPWQIAQWAGFDIPVDTKVLAVELDGIGGDQPLSREKLSPVLAVIHAKNTQVG
FNLMKRSLALGGLGHTAVLHTTDEAVMTQFALEMTACRALINVPSSQGAIGFKYDNVAPS
LTLGCGTWGHNSISHNLEDWDLLNIKTVAKRLSKIR*
>RS_GCF_005405405.1+NZ_BJDZ01000012.1_28 NZ_BJDZ01000012.1_28 # 38201 # 40807 # -1 # ID=12_28;partial=00;start_type=ATG;rbs_motif=GGAGG;rbs_spacer=5-10bp;gc_cont=0.495
MMKAADTKETKKTTNEVDELVKRSKKALAELKSYDQAQIDELCEKVAVAALDNHMKLAKM
AVEETGRGVVEDKAIKNIYASEYIWNSMRHDKTVGILEEDAEKKMMKIAEPVGIVAGVTP
VTNPTSTVVFKTLISLKGRNTIVFGFHPQAQKCCAETARIIQTAIAAAGGPADAVLYIEH
PSIDATSALMHHPDVATILATGGPSMVTAAYSSGKPALGVGPGNGPTYVEKSANIKQAAN
DIVLSKTFDNGMICASENSAVIDKEIYADLMAEFKRLGCYIVKPKDVQALSDAVIDPNRH
TVRGPVAGKSAYEIAQMAGLKDVDPECRVLIAELKGVGLKFPLSGEKLSPVLTVYKSSSN
EEAFKICDDLLHYGGLGHTAGIHTTDDDLVKKFGLAMPACRILVNTPSSVGGLGNIYNNM
TPSLTLGTGSYGGNSISHNVSDMDLINIKTVAKRRNNIQWVKMPPKVYFEPNSLRYLETM
AGIKKVFLVCDPGMVKFGYADRVTAVLNQRVEPVDIDIFSEVEPNPSSDTVFKGVERMKA
FEPDTIIALGGGSAMDAAKGMWLFYEHPEASFLGAKQKFLDIRKRAYKVPVPNKVTYIGI
PTTSGTGSEVTPYAVITDSQTHVKYPITDYAMQPDIAIVDPQFVETVPPRTTAWTGLDVI
THATEAYVSVMATDYSRAWSIQALKLAFKYLKASYDGDQEAREHMHNASTMAGMAFANAY
LGINHSIAHKLGGEFNLPHGLAIAITYPQVVRYNAEIPTKLAMWPKYNYNTALGDYADIA
RAIGLPGKTDEELKESLVKAFIDLAHSMDVTLSLKANRVEKKHFDASVDHLAELAYEDQC
TTANPREPLIKELKALLEREWDGQGVEK*
>RS_GCF_005405405.1+NZ_BJDZ01000032.1_5 NZ_BJDZ01000032.1_5 # 4468 # 5838 # 1 # ID=32_5;partial=00;start_type=ATG;rbs_motif=AGGAGG;rbs_spacer=5-10bp;gc_cont=0.511
MLKEIDEKTEVKQSIDRLVLNASLAANHLEVMNQAQIDKAVAAMAHAAHAARGMLASMAV
EETGRGNYRDKVVKNDFAAKNIYNYIKDDKTVGIINDDPVSGVTKVAEPVGIIAGVTPVT
NPTSTVIFNAMLALKTRNPIIFGFHPFAQKCCVETGRIIRDAAVAAGAPKDWIQWIKQPS
LDATETLMNHKGVATIIATGGSGMVKSAYSTGKPALGVGPGNVPCFIEKTANVKQAVNDV
ITSKSFDNGMICASESNLIVDDSIYDQVKRDLSANGVYFVGKANFKALESTVMNLQKQAV
DPKVAGQTPWQIAKWAGFDVPVDTKVLAVEIPDIGGDQVLSREKLSPVLAVVRAKDTQAG
FNLMKRSLSLGGLGHTATLHTTDEQVMNQFALEMTACRALINVPSSQGAIGYKYDNVAPS
LTLGCGTWGHNSISHNLEDWDLLNIKTVAKRLNKIR*
>RS_GCF_005405425.1+NZ_BJEA01000008.1_123 NZ_BJEA01000008.1_123 # 144818 # 147424 # 1 # ID=8_123;partial=00;start_type=ATG;rbs_motif=GGAGG;rbs_spacer=5-10bp;gc_cont=0.490
MMKTTEKTQAAKVENEVDGLVKRSKKALAVLKTYTQEQIDDLCEKVAVGVLDKHMALAKL
AVEETKRGVVEDKAIKNIYASEYIWNSIRHDKTVGVIEDDDEKKMMKIAEPVGIVAGVTP
VTNPTSTVVFKTLISLKGRNTIVFGFHPQAQKTCAETARVMQAAIAEAGGPADALLFIEH
PSIEATNDLMHHPDVATILATGGPSMVKAAYSSGKPALGVGPGNGPTYIEKTANIKQAVN
DIVLSKTFDHGMICASENSAIIDKEIYNDVMDEFKRLGCYIVKPKDVQALTEAVIDPNRH
TVRGPVAGKSAYEIAQMAGLKDVDKEARVLIAELNGVGLKFPLSGEKLSPVLTVYKSASH
EAAFKRADELLHYGGLGHTAGIHTTDDELVKEFGLQMPACRILVNSPTSVGGLGNIYNNM
IPSLTLGTGSYGGNSISHNVSDMDLINIKTVAKRRNNIQWVKMPPKLYFEPNSLRYLETM
AGLKRVFLVCDPGMVEFGYADRVTAVLNSRKDPVDIDVFSEVEPNPSTNTVYKGVARMKG
FKPDTIIALGGGSAMDAAKGMWLFYEHPDASFFGAKQKFLDIRKRTYKVPVPNKVTYIGI
PTTSGTGSEVTPYAVITDSDTHVKYPVTDYAMQPDIAIVDPQFVETVPPRTTAWTGLDVI
THATEAYVSVMASDYSRAWSIQALKLAFKYLKASYDGDKKAREHMHNASTMAGMAFANAY
LGINHSLAHKLGGAFNLPHGLAIAITYPQVVRYNAEIPTKLAMWPKYNYNTALKDYADIA
RAIGLTGKDDEALKEALVNKFIELAHSMGVTLSLKANRVEKKDFDAHVDELAELAYEDQC
TPANPREPLIKELKGILEREWDGAGVEK*
>RS_GCF_005405425.1+NZ_BJEA01000012.1_78 NZ_BJEA01000012.1_78 # 77896 # 79266 # -1 # ID=12_78;partial=00;start_type=ATG;rbs_motif=AGGAGG;rbs_spacer=5-10bp;gc_cont=0.518
MLKEIDAHAEVQQSIDRLVLNASLAANHLEVMNQDQIDRAVTAMAHAAHAARGMLAAMAV
EETGRGNYRDKVVKNDFAAKQIYRYIKDDKTVGIISDDPVSGITKVAEPVGIIAGVTPVT
NPTSTVIFNAMLALKTRNPIIFGFHPFAQKCCVETGRIIRDAAVAAGAPRDWIQWIHQPS
LDATNTLMNHKGVATVIATGGSSMVQAAYSTGKPALGVGPGNVPCFIEKTANVKQAVSDV
ITSKAFDHGMICASESNLIVADELYDQVKQALRSNGVYFVQADQFNALESTVMNRDKQAV
DPKVAGQSAWQIAQWAGFDVPVDTKVLAVELPDIGGDQVLSREKLSPVLAVVHAKDTQAG
FNLMKRSLSLGGLGHTAVLHTTDKDVMNAFALEMTACRALINVPASQGAIGYKYDNVAPS
LTLGCGTWGHNSISHNLVDWDLLNIKTVAKRLDKIR*
>RS_GCF_005405445.1+NZ_BJEB01000038.1_12 NZ_BJEB01000038.1_12 # 12625 # 15231 # 1 # ID=38_12;partial=00;start_type=ATG;rbs_motif=GGAGG;rbs_spacer=5-10bp;gc_cont=0.397
MIKEPNSKEVDVTAMIDELVAKGHVALDKMEDFDQEKIDNIVHHMAMTALDQHMHLAKMA
WEETGRGVMEDKAIKNMYASEEIWHSIKDLRTVGIIKDDRERQLITVAEPLGVIAGITPV
TNPTSTTIFKSLIAVKTRNPIIFAFHPQAQKSSAEAARVLRDAAIDAGAPKDIIQWIETP
SLEATTAIINHDGIASILATGGPGMVKAAYSSGKPALGVGPGNGPVYVEKTAHIKRAVND
IIMSKTFDNGMICATENSAVIDDVIYDKVMKEMTDHKAFVIAKKDHKKLADAMFDEKRGG
VKGPIAGMSAIAIAKLAGIKVPDDTKVLVAEVTEVGPQEPLSREKLCPVLSVYRAKTQED
AIKICEALLDFGGLGHTAAIQSEDDELITRFGVRVKASRVIVNTPSALGGIGNLYNEMVP
SFTLGTGSWGKNSISHNVSAFDLINVKTIAKRRNNMQWVKLPKVYFEKTSVRYLEDMPGV
KKVMLITGPSMVKYGYADIVVNELKRRPNGDKIQYEIFSDIEPDPSTDTVQRGLNQIREF
EPDTIIALGGGSPLDAAKGMWLFYEHPEADFFGAKQKFLDIRKRTYKLGTPNKAQFVAIP
STSGTGSEVTPFSVITDSKTHVKYPLADYALTPDVAIVDPQFVETVPKKTIAESGLDVLA
HATESFVSALASDYTRPWSLQAAKLVFDNLEASYNGDQEAKANMHNASTLAGMAFGNAFL
GINHAIAHKLGGEFGLAHGRCIAITFPHVVRYNASEPKKMNPWPKYEYFRANDDYADLAR
YVGVQGNTNEELIEGFIDKFIKLAHAVDIPLSLKANGVKKADFDKVVDEMAELAYEDQTT
TANPVEPLIADLKQIMIDEYDGKNVEKK*
>RS_GCF_005405465.1+NZ_BJEC01000013.1_54 NZ_BJEC01000013.1_54 # 58873 # 61566 # 1 # ID=13_54;partial=00;start_type=ATG;rbs_motif=GGAG/GAGG;rbs_spacer=5-10bp;gc_cont=0.416
MTTTTKKKKTLTPEEKAAHYAAAEEMTNKLVDQAEVALQKFQTYTQEQVDKIVAAMALAG
SENALLLAHEAYDETGRGVIEDKDTKNRFASESVYNAIKNDKTVGVISEDKVSGKVELVA
PLGILAGIVPTTNPTSTAIFKSMLTAKTRNTIVFAFHPQAQQSSVHAAKVVYDAAVAAGA
PKNFIQWIETPSIDATNALIKNPKIASILATGGPSMVNAALHSGNPSMGVGAGNGAVYVD
KTANVDRAVSDLLLSKRFDNGMICASENSVVIDASIYDEMVQKLQEQGAYLTPKKDYQKI
SDFVFKPTGEGYGVTGPVAGRSGRWIAEQAGLKLPEDKDVLLFELEKRSIGEPLSSEKLS
PLLSIYKAQDRDEAVEIVRALLNYQGAGHNAAIQIGAQDDPFVKEYADRVEASRILVNQP
DSIGGVGDIYTDALRPSLTLGTGTWGKNSLSHNLSTYDLLNVKTVARRRNRPQWVRLPKD
IYYETNAITYLQELPDVDRAFIVADPGMVKFGFVDKILDQFALREDQVKTSFYGSVSPDP
TISQAIEIARQMADFKPDTVVLLGGGSALDAGKIARFLYEYSATNPDILYDDEGLKKLFQ
ELAQKFMDIRKRIVKFEHQRLTQMVAIPTTSGTGSEVTPFAVITDDDSHVKYPLADYELT
PQVAIVDPEFVMTVPSRTVAYSGMDALSHALESYVSVMSSEFTRPWALQAIKLIFDYLEE
SYKYNAKNPTKEGELARSKMHYASTLAGMSFGNAFLGLNHAIAHKTGGAFGLPHGLAISI
AMTHVIKFNGVTGNVKRTPFPRYETYTAQKDYADIARHIGLTGKNDAELVQALINKIKDL
ATKLNMDLTLSGNGVKKEDFDRELSGLMDLIYNDQTTPGNPRQPRLNEIEHLLKDQF*
>RS_GCF_005405545.1+NZ_BJEG01000001.1_226 NZ_BJEG01000001.1_226 # 236481 # 239174 # 1 # ID=1_226;partial=00;start_type=ATG;rbs_motif=GGAG/GAGG;rbs_spacer=5-10bp;gc_cont=0.389
MTNMNKKKKVLTPDEKAAHYAAAEEMTNKLVDQAAIALQKFATYTQEQVDKIVAAMALAG
SENALLLAHEAYEETGRGVIEDKDTKNRFASESVYNAIKNDKTVGVISEDKVAGKVELAA
PLGILAGIVPTTNPTSTAIFKSMLTVKTRNVIVFAFHPQAQKASSHAAKIVYDAAVAAGA
PKHFIQWIEMPSIDATNTLIKNPKIASILATGGPSMVNAALHSGNPSMGVGAGNGAVYID
KTANVDRAVSDLLLSKRFDNGMICASENSVVIDASIYDEMLQKLQEQGAYLTPKQDYQKI
ADFVFKPSADGYGVTGPVAGRSGRWIAEQAGLKLPIDKDVLLFELDKKHIGEPLSSEKLS
PLLSIYKAQDRDEAVEIVRALLNYQGAGHNAAIQIGAQDDPFVKEYADRVEASRILVNQP
DSIGGVGDIYTDALRPSLTLGTGTWGKNSLSHNLSTYDLLNIKTVARRRNRPQWVRLPKD
IYYETNAITYLQELPDVDRAFIVADPGMVKLGFVDKILDQFALRDDQVKTSFYGSVSPDP
TISQAIDIARQMADFKPDTVVLLGGGSALDAGKIARFLYEYSATKPGILYDDAGLKSLFQ
QLAQKFMDIRKRIVKFEHQRLTQMVAIPTTSGTGSEVTPFAVITDDETHVKYPLADYELT
PQVAIVDPEFVMTVPSKTVAYSGMDALSHALESYVSVMSSEFTRPWALQAIKLIFDYLEA
SYHYDAAQPTKEGELARTKMHYASTLAGMSFGNAFLGLNHAIAHKTGGAFGLPHGLAISI
AMTNVIKFNGVTGNVKRTPFPRYETYTAQKDYADIARHIGLVGKNDAELVTALINKIKEL
AEHLDMDLTLSGNGVKKEDFDRELSGLMDLIYNDQTTPGNPRQPKLNEIKQLLEEQF*
>RS_GCF_005930915.1+NZ_VBSD01000045.1_65 NZ_VBSD01000045.1_65 # 67244 # 68620 # -1 # ID=40_65;partial=00;start_type=ATG;rbs_motif=AGGAGG;rbs_spacer=5-10bp;gc_cont=0.405
MVQVDEMINNLVSNAHTALAELEGLDQSQVDSIVDAMVQAGLDNSAELAKLAHEETGRGN
THDKTMKNIFASGQIGNFIKNHKTVGIIDEDDEAKTVTIAEPLGVLAGVTPVTNPTSTTL
FKAIIAMKTRNPIVFSFHPQALKSSIKAAEIVLDAAVKAGAPINSIQWISEPSIDATNAL
IHHPSVATILATGGPAMVKAAYSSGKPALGVGPGNAPLYVEKSADLDAAVKDIVLSKTFD
NGMICATENSLVIDSAIYDDIKQRLSDAGVYFIAESDQDKLAQTMFNPETGGVNGPIAGR
SAKQIADMAGIEVPEGTKVLAAELTEVGLDHLLSGEKLSPVVSVYKVADSDHAYDTLESI
LNYGGLGHTAGIRSTDSDVITKFGIKMKACRILVNTPCCLGGVGSIVNGLEPSLTLGTGS
WGFNSISHNVTDFDLLNLKKIAYPRKNSNFEELIKKYM*
>RS_GCF_005930975.1+NZ_VBSE01000042.1_154 NZ_VBSE01000042.1_154 # 167219 # 168595 # 1 # ID=37_154;partial=00;start_type=ATG;rbs_motif=AGGAGG;rbs_spacer=5-10bp;gc_cont=0.382
MVKVDEMINNLVDNAHSALSDLETFDQSQVDSIVDAMVQAGLDNSAELAKLAHEETGRGN
THDKTMKNIFASGQVGNFIKNHKTVGIIDENDETKTVTIAEPLGVLAGVTPVTNPTSTTL
FKAIIAMKTRNPIIFSFHPQAMKSSMKAAEVVLDAAVKAGAPMNSIQWISEPSIQATNTL
IKHPGVATILATGGPAMVKAAYSSGKPALGVGPGNAPLYVEKSADLDAAVKDIVLSKTFD
NGMICATENSLVIDSEIYDDMKKRLSDAGVFFIDESDQDKLAQTMFNPETGGVNGPIAGR
SAKQIADMAGIEVPEDTKVLAAELNEVGIDHLLSGEKLSPVVSVYNVDDLNHAYNTLESI
LNYGGLGHTAGIRSTNSDLITQFGLNMKACRILVNTPCCLGGVGSIVNGLEPSLTLGTGS
WGFNSISHNVTDSDLLNLKKIAYPRENSDFTELIKKYM*
>RS_GCF_006777025.1+NZ_CP033608.1_1611 NZ_CP033608.1_1611 # 1671785 # 1674478 # -1 # ID=1_1611;partial=00;start_type=ATG;rbs_motif=GGAG/GAGG;rbs_spacer=5-10bp;gc_cont=0.382
MTTMNKKKKVLTPDEKAAHYAAAEEMTNKLVDQAAIALQKFATYTQEQVDKIVAAMALAG
SENALLLAHEAYEETGRGVIEDKDTKNRFASESVYNAIKNDKTVGVISEDKIAGKVELAA
PLGILAGIVPTTNPTSTAIFKSMLTAKTRNVIVFAFHPQAQKSSSHAAKIVYDAAVAAGA
PKHFIQWIETPSIDATNTLIKNPKIASILATGGPSMVNAALHSGNPSMGVGAGNGAVYID
KTANVDRAVSDLLLSKRFDNGMICASENSVVIDVSIYDEMLQKLQEQGAYLTPKQDYQKI
SDFVFKPSADGYGVTGPVAGRSGRWIAEQAGLKLPVDKDVLLFELDKKHIGEPLSSEKLS
PLLSIYKAQDRDEAVEIVRALLNYQGAGHNAAIQIGAQDDPFVKEYADRVEASRILVNQP
DSIGGVGDIYTDALRPSLTLGTGTWGKNSLSHNLSTYDLLNIKTVARRRNRPQWVRLPKD
IYYETNAITYLQELPDVDRAFIVADPGMVKLGFVDKILDQFALREDQVKTSFYGSVSPDP
TISQAIDIARQMADFKPDTVVLLGGGSALDAGKIARFLYEYSATKPGILYDDDGLKSLFQ
QLAQKFMDIRKRIVKFEHQRLTQMVAIPTTSGTGSEVTPFAVITDDETHVKYPLADYELT
PQVAIVDPEFVMTVPSKTVAYSGMDALSHALESYVSVMSSEFTRPWALQAIKLIFDYLEA
SYHYDATQPTKEGELARTKMHYASTLAGMSFGNAFLGLNHAIAHKTGGAFGLPHGLAISI
AMTNVIKFNGVTGNVKRTPFPRYETYTAQKDYADIARHIGLTGQDDAELVTALINKIKEL
AGHLDMDLTLSGNGVKKEDFDRELSGLMDLIYNDQTTPGNPRQPKLSEIKQLLNEQF*
>RS_GCF_007095465.1+NZ_SDGL01000011.1_20 NZ_SDGL01000011.1_20 # 26971 # 28803 # 1 # ID=3_20;partial=00;start_type=ATG;rbs_motif=None;rbs_spacer=None;gc_cont=0.354
MVCASENSVVVDSSIYDQVKKEFAAWNCYFLKKNEIKPFTEKFIDPKRGTVAGPIAGKSA
YQIAKLCGLEVPENTKVLIAEYKGVGKKYPLSAEKLSPVFTLYKAKDHEDALKICAELLN
YGGRGHTAGIHTNNQALIKEFSMKMSACRILVNTPAALGGVGDLYNNLLPSLTLGTGTYG
ANALSHNVSASDLLNIKTVAMRRDNMQWVKVPKKTYFEHNAANYLRHMPDVNRFFIVTDQ
TVANEFGNRITDILANRLGEKSYEIFQAVNPDPDSDVIFDGVHRMKIFNPDVIIALGGGS
VMDAAKAMRLFYENPDMTFEDSYQKFLDIRKRTVRFPKDNKVKLVCIPTTSGSGSEVSPF
AIIKDAKTGIKHPLCDYSLNPDVAIVDDQFVQNLPENLVAAAGFEALAHAIESYVSTMAT
DFTRGWSMEAINLIFENLEQSYKGDLVARNRMHNAATLAGMAYGNAFLGIGHSIAHCLSS
HFNLPSGVSDILVMPEVIRFNAKRPNKLAMWPHYATYRADKDYVKIAQSLGIKGTNDAEF
IDGLCQKIIDLAHSLDISLSLKDYGISKSESEQHLSEIAVEAYGDQNTVTNPSAMLIGEI
KDLLLKIYQA*
>RS_GCF_007115095.1+NZ_SULH01000005.1_171 NZ_SULH01000005.1_171 # 176831 # 179449 # -1 # ID=45_171;partial=00;start_type=ATG;rbs_motif=GGAGG;rbs_spacer=5-10bp;gc_cont=0.511
MLKNVKENSKATPKETTETVDQMIDRLTAKAHDALCAMDDFNQEKVDHIVHQMAIAGLDQ
HMALAKAAFEETGRGVMEDKAIKNMFATEEIWHTIKKDKTVGIIKDDRERQLITVAEPLG
ILAGVTPVTNPTSTTLFKSLIAVKTRNPIIFAFHPQAQKSSVMAAKVVRDAAIAAGAPEG
VIQWIEKPSLEATTALMNHPMVASVLATGGPGMVKAAYSTGKPALGVGPGNGPAYIEKTA
NIKRAVYDIVLSKTFDNGMVCASENSAVIDHEIYADVKKEMEARGVFFIKKSDEKALADA
MFVPNGGVKGPIAGMSARKIADLAGIKVPETTKVLAAEITGVGPKYPLSREKLSPVLSVY
KAKSQADAFKLCDDLLHFGGLGHTAGIHTMNDDLATEFGIKMKASRVLVNTPSAVGGIGN
IYNEMVPSLTLGTGSWGKNSVSHNVSSFDLLNIKTIAKRRNNMQWIKLPRVYFEKTSVRY
LDDMPGVKRVFLVTDPAMVELGYIDTVLNELKRQPNGIEYSLFSDVEPDPTTDTVNRGVA
QMRTFKPDTIVALGGGSAMDAAKNMWLFYEDPEASFFGAKQKFLDIRKRAYKFNKPHKAQ
FVAIPTTSGTGSEVTPFAVITDSKTHVKYPLADYALTPDVAIVDSQFIETVPKRTVAYSG
LDVLTHAIESYVSNMASDYTRPWSLQAIKLVMDNLTNSYNGDITAREEMHNASTLAGMAF
ANAFLGVDHSIAHKLGGEFGLPHGLAIAITLPHVIRYNFKEPTKLSMWPKYESFRADEDY
AQIARYLGLPGTTKEELKEALVKKIIDLAHSVDVTLSLKANGVDKAHFDKVVDHLAELAF
EDQCTTANPKEPLVSELKQIMLDEYDGKNVEK*
>RS_GCF_007570935.1+NZ_VLLR01000001.1_1351 NZ_VLLR01000001.1_1351 # 1467232 # 1469850 # -1 # ID=2_1351;partial=00;start_type=ATG;rbs_motif=GGAG/GAGG;rbs_spacer=5-10bp;gc_cont=0.365
MAKKEQKQTLTEEQKNQQVYDMVDNLVKKSHIALDEMANFTQEQVDKICEAIATAGEQNA
YPLAKMAVEETGRGVVEDKTTKNMYASENIWNSLRHEKTVGIINEDKEQGLIKIAEPKGV
IAGVTPVTNPTSTVIFKTMLALKTRNTIIFGFHPQAQKCCVETGKILQKAAVAAGAPKDA
IQWIEEPSLTATNDLMTNPGVQTILATGGPGMVKAAYSSGKPAIGVGPGNGPSYIEKSAN
IDRAVYDIVLSKTFDNGMVCASENSVVVDDSIYDRVKEEFKKWNCYFLNKDEIKKFEEHF
IDPRRGTVAGPVAGKSAYDIAKLCGVDVPRDTKVIVAEYKGVGRDFPLSAEKLSPVFTLY
RAKNHEDAFKICTDLLDYGGRGHTAGIHSSDNEIIKKFAMKMDACRILVNSPAALGGIGD
LYNNMLPSLTLGTGSYGANTFSHNIGAMDLLNIKTVAMRRDNMQWVKVPAKTYFEHNAAN
YLRHMPDAHRFFIVTDEGVADQGFADEITDIISKRRGTKEYEVFKAVTLDPSTDVIKDGV
HRMEIFKPDVIVAIGGGSVMDAAKAMRLFYENPEMTFEEAYQKFLDIRKRVVRFPKTNDV
KLVCIPTTSGTGSEVSPIAIIKDAETGIKHTLCDYALNPDVSIVDDQFVEKLPKRLIAWS
GFEALGHAIESYVSTMATDFTRGWSLEAIKTIFENLKPSYDGDMEARKRMHDAATIAGMA
YSNAFLGLGHSIAHTVGSTFDIPSGVSDAIALPQVIRFNSKRPQKLAMWPHYSVYRAESD
YANIARALGLTGKNDHELVEKLVQKIIDLAHSVDIKLAFKEYGVDKSEFDKKVNDLAVEA
YGDQNTVTNPVAPLIKQTECLMQDCYEGKDVK*
>RS_GCF_007954625.1+NZ_CP042420.1_600 NZ_CP042420.1_600 # 624161 # 626863 # 1 # ID=1_600;partial=00;start_type=ATG;rbs_motif=AGGAG;rbs_spacer=5-10bp;gc_cont=0.437
MVDSNEKKPAKKALTPEEKAELQAQAEKMTAELVEKSQKALAEFSTYTQEQVDKIVAAMA
LAGSENSLLLAHEAHDETGRGVVEDKDTKNRFASESVYNAIKFDKTVGVISEDKIQGKVE
VAAPLGVLAGIVPTTNPTSTTIFKAMLTAKTRNTIIFAFHPQAQKASAHAAQIVYEAAVK
AGAPKNFIQWIETPSIYATTALIQNPGIASILATGGPSMVNAALKSGNPSMGVGAGNGAV
YIDATVDTDRAVSDLLLSKRFDNGMICATENSAVIQAPVYDEILQKLQEQGAYLVPKKDY
KKIADFVFKPNAEGFGVAGPVAGMSGRWIAEQAGVKIPEGKDVLLFELDRKNIGEALSSE
KLSPLLSLYKVDTREEAIDTVQALLDYQGAGHNAAIQIGSQDDPFIKEYADAIGASRILV
NQPDSIGGVGDIYTDAMRPSLTLGTGSWGKNSLSHNLSTYDLLNIKTVARRRNRPQWIRL
PKEVYYEANAITYLQDLPSVKRAFIVADPGMVQFGFVGKVLSQLELRQEQVETSIYGSVQ
PDPTLSQAVEIARQMADFKPDTVILLGGGSALDAGKIGRFLYEYSTRHEGILSDEEGIKE
LFMELQQKFMDIRKRIVKFYHARLTQMVAIPTTSGTGSEVTPFAVITDDETHVKYPLADY
ELTPEVAIVDPEFVMTVPKRTVAFSGLDALSHAFESYVSVMASEFTRPWALEAIKLIFEN
LTTSYNYDPKNPTKEGQNARTKMHYASTLAGMSFANAFLGINHSLAHKIGGEFGLAHGLS
IAIAMPHVIKFNAVTGNVKRTPYPRYETYTAQKDYADIARYLGLKGNTDAELVESLIAAV
KDLAKSIDVDLTLSENGVTEATLMKSVDQLTDLVYNDQCTPGNPRQPSLAEIKQLLIDMI
*
>RS_GCF_007990205.1+NZ_BJWE01000034.1_5 NZ_BJWE01000034.1_5 # 3505 # 4905 # 1 # ID=34_5;partial=00;start_type=ATG;rbs_motif=4Base/6BMM;rbs_spacer=13-15bp;gc_cont=0.395
MIKDLDNKKEIDEPQVMVNELVKKAHIALDRLSVMDQEQIDKIVHAMAEAGYHARQKLAK
MAVDETGRGVYEDKVIKNQFATKDIYNSIKNDRTVGIITDDKETGLMKIAEPVGVIASAT
PVTNPSSTVFHNALLAIKTRNPIVFAFHPFAQKTCVETGKVIAEAAVKAGAPEDCVQWIT
KPSMAATTDLMNHDGIATVVATGGAGMVKSAYSTGKPALGVGPGNVPVYVEKSANLKQSL
DDIVLSKSFDNGMICASESNMVVDADIYDDVKKGLKERGAYFVKPADMENFESTVMNREK
ESVNPKVAGQSAYAIAQWSGIEDCPEDAKFLVAEMPSLGGDYILSHEKLSPVLTMVKATN
QDDAIHLMKRGLNLGGLGHTVGLHTEDDELITKFALQMDACRILINTPTSQGAIGYKYNN
ITPSLTLGCGSWGKNSISHNLEDWDLLNIKTVAKRLPKLRHESLDF*
>RS_GCF_008107635.1+NZ_SDGZ01000014.1_48 NZ_SDGZ01000014.1_48 # 53728 # 56430 # -1 # ID=6_48;partial=00;start_type=ATG;rbs_motif=AGGAG;rbs_spacer=5-10bp;gc_cont=0.426
MAEATAPKKKVLTEEEKAARFEAAKEMTSSLVDKAEVALKEFSTYTQAQVDKIVAAMALA
GSENSLLLAHEAHDETGRGVVEDKDTKNRFASESVYNSIKNDKTVGVIAEDRVTGKVELA
APLGILAGIVPTTNPTSTAIFKSMLTAKTRNVIVFAFHPQAQKSSSHAAKIVYDAAVAAG
APKNFIQWIDTPSLDGTSSLIQNPKIASILATGGPAMVNAALRSGNPSMGVGAGNGAIYI
DKTANIDRAVEDLLLSKRFDNGMICATENSVVIDASIYDEVMTKLQAQGAYLTPKNDFTK
IANFVFKPNAEGFGVAGPVAGMSGQWIAEQAGVKMPADKDVLLFELDKKNIGEALSSEKL
SPLLSVYKATSRKEAIEIVQALLNYQGAGHNAAIQIGAQDDPFVKEYADAIGASRILVNQ
PDSIGGVGDIYTDALRPSLTLGTGSWGKNSLSHNLSTYDLLNVKTVARRRNRPQWVRLPK
DIYYEANSITYLQELPNIDRAFIVADPGMVKFGFVDKILDQFQLRTERVKTSIYGSVKPD
PTLNQAIEIARQMSEFEPDTVLLIGGGSALDAGKIARFLYEYSAQPENEGILQDDVALKD
LFQELAQKFMDIRKRIVKFDQPRLTQMVAIPTTSGTGSEVTPFAVITDDETHVKYPLADY
ELTPQVAIIDPEFVMTVPKRTVAFSGLDALSHALESYVSVMASEFTRPWALQAIKLIFDN
LEASYKYDPANPTKEGQEARSKMHYASTLAGMSFANAFLGINHSLAHKIGGEFGLPHGLA
ITIAMPHVIKFNAVTGNVKRTPFPRYETYTAQKDYADIARHLGLQGKNDAALVDALLKKI
KSLAEALDVDATLSGNGVTKEALANSVDKLTDLVYDDQCTPGNPRQPRLEEIKQLLNDLF
*
>RS_GCF_008107645.1+NZ_SDGY01000008.1_91 NZ_SDGY01000008.1_91 # 85825 # 88527 # 1 # ID=12_91;partial=00;start_type=ATG;rbs_motif=AGGAG;rbs_spacer=5-10bp;gc_cont=0.408
MAEAVAKKPAKKVLTPEEKAELQTQAEKMTEGLVEKSQKALAEFSTFSQEQVDKIVAAMA
LAGSQNSLLLAHAAHDETGRGVVEDKDTKNRFASESVYNAIKFDKTVGVISEDKIQGKAE
LAAPLGVLAGIVPTTNPTSTTIFKSMLTAKTRNTIIFAFHPQAQKSSALAAQIVYDAAVK
AGAPKNFIQWIEKPSLYGTSALIQNPNIASILATGGPSMVNAALKSGNPSMGVGAGNGAV
YIDATVDTDRAVSDLLLSKRFDNGMICATENSAVIQAPIYDEILTKLQEQGAYLVPKKDY
KKIADYVFKPNAEGYGIAGPVAGMSGRWIAEQAGVKIPDDKDVLLFELDQKNIGEALSSE
KLSPLLSIYKVEKREEAIETVQSLLNYQGAGHNAAIQIGSQDDPFIKEYADAIGASRILV
NQPDSIGGVGDIYTDAMRPSLTLGTGSWGKNSLSHNLSTYDLLNIKTVARRRNRPQWVRL
PKEVYYEANAITYLQDLPTVNRAFIVADPGMVQFGFVSRVLGQLELRQEQVETNIYGSVK
PDPTLSQAVEIARQMADFKPDTVILLGGGSALDAGKIGRFLYEYSTRHEGILEDNDAIKD
LFLELQQKFMDIRKRIVKFYHARLTQMVAIPTTSGTGSEVTPFAVITDDETHVKYPLADY
ELTPEVAIVDPEFVMTVPQHTVAWSGLDALSHALESYVSVMASEFTRPWALQAIKLIFDN
LTNSYNYDPKNSTKEGQNARTKMHYASTLAGMSFANAFLGLNHSLAHKTGGEFGLPHGMA
IAIAMPHVIKFNAVTGNVKRTPYPRYETYTAQKDYADIARYLGLKGETDAELVDVLIAEI
KKLAASVGVNQTLSGNGVSKHDFDAKLEKMIDLVYNDQCTPGNPRQPSLAEIRQLLKDQF
*
>RS_GCF_009600965.1+NZ_VDFN01000006.1_56 NZ_VDFN01000006.1_56 # 55714 # 58314 # 1 # ID=32_56;partial=00;start_type=ATG;rbs_motif=GGAGG;rbs_spacer=5-10bp;gc_cont=0.382
MLKENKKTTDEENVSTMIDGLVAKAHEALKIMDDYTQEQVDHIVHQMAIAGLNASLKLAK
LAHEETDRGVTEDKVIKNMFATEEIWHSIKRDKTVGIIEDDKEHRLIKVAEPLGVLAGVT
PVTNPTSTTLFKSLIAVKTRNPIIFGFHPQAQNCSVAAAKVMRDAAIAAGAPDGIIQWIE
KPSLEATSYLINHDGVASVLATGGPGMVKAAYSTGKPALGVGPGNGPAYIEKTANIRRAV
NDIVLSKTFDNGMVCASENSAIVDKDIYAEVKKEMEKNKVYFIKKSEHKALADAMFTPTG
GVKGPIAGASALKIAKLAGIKIPEDTKVIGVEISEVGSKEPLSGEKLSPVISVYKSKDHA
EAFKLADALLHYGGLGHTASIHTMDEKLATEYGVKMLASRVLVNTPSAIGGIGNLYNEMI
PSLTLGTGSWGKNSISHNVSSFDLLNIKTIARRRNNMQWIKQPKVYFEKTSVRYLEDMEG
IHRAFIVCDPVMVQFGYIDTILDELKRRKHEVEYSLFSDVEAVTSTDMVQRGVTQMNIFK
PDTIISLGGGSTMDAAKDMWLFYEHPDVDLFGAEQGFIDIRKRTYKFPKPEKAQFVAIPT
TFGTGGEVTPFSTITDSKTQVKYPIADYALTPDVAIIDSQFIESMPKNIVAIAGLEVLNN
AVESFVSNMASDYTRPYAMQAFKLVVDNLQKAYNGDVDAMGELHNASTLAGMSFGNAFAG
VGHSLADVLNNEFGVSHGLGVIISLPQVIRYNFKQPTKIAMWPKYEHFRADEDYAQIARY
IGLQGTTNEELKEALIAKIVELAHSVGVKLSLKDNGIDKKQFDAKLEDLSELAFADQFSF
ANPKEPLIAELKQILIDEYSGKGIEK*
>RS_GCF_009600985.1+NZ_VDFP01000029.1_16 NZ_VDFP01000029.1_16 # 12593 # 15202 # -1 # ID=208_16;partial=00;start_type=ATG;rbs_motif=GGAGG;rbs_spacer=5-10bp;gc_cont=0.378
MLKGSKDTKVDEKKEDVKPVIDAMVAKAHKALDIMDSYTQEQVDHIVHQMAIAGLNASFK
LAKLAYEETGRGLVEDKVIKNMYSTEEIWHSIKRDKTVGIIENDKEHRLIKVAEPLGVLA
GVTPVTNPTSTTMFKSLIALKTRNPIIFGFHPQAQKSSVAAAKVMLKAAVDAGAPEGVIQ
WIEKPSIEATSYLMNNDGVASVLATGGPGMVKAAYSTGKPALGVGPGNGPAYIEKTANIK
RAVNDIMISKTFDNGMVCAAENSAIVDADIYDEVKDLFEKNKVYFIKKADYKKLADAMFR
PEGGVKGPIAGQSATNIAKLAGIKVPADTKVLGVEIENVGPKEPLSAEKLSPVLSVFKVK
GHKEGFKKADELLHFGGLGHTVGIHTMDEDLATEFGIKMKASRVLVNTPAAIGGIGNLYN
EMIPSLTLGTGSWGKNSISHNVSSFDLLNIKTIAKRRNNMQWIKQPRVYYEKTSVRYLED
LEGMKRAFIVCDPVMVQLGYVDTITDELKRSKVHVEYSMFSDVDNIVTTDVVKRGVTQMN
LFKPDTIIALGGGTTMDTAKDMWLFYEHPDVDLFGAKQGFIDIRKRTYKFPKPEKAQFVA
IPTTFGTGAEVTPFSSIIDTETGTKYPIADYALTPDVAIVDSQFVETMPENIMAESGMDV
LNNAVESYVANMASDYTRPYALQAIKLVFDNLQNAVNGNKDAQAEMHNASALAGISFGNA
FAGVGHSITDVLTNAYGIRHGLASIIALPQVINYNFKQPTKMTMWPKYESFRADSDYASI
ARYVGLSGKDNEALKDALVKKIVDLAHAVGIKLSLKDNYIKKGEFDEKLDELSEEAFGDQ
FSFTNPKEPLISELKQILEDVYVGKGIEK*
>RS_GCF_009663775.1+NZ_RDBR01000018.1_37 NZ_RDBR01000018.1_37 # 38000 # 40636 # 1 # ID=36_37;partial=00;start_type=ATG;rbs_motif=AGGAG;rbs_spacer=5-10bp;gc_cont=0.430
MPANNKKQVEKKELTAEEKKQNAQKLVDDLMAKSQAAFEQLRYYSQEQVDKICQAMALAA
EEHHMDLAVDAANETGRGIAEDKAIKNIYASEYIWNNIRHDKTVGIIEDNDEDQTITIAD
PLGIIAGIVPVTNPTSTTIFKSIISAKTRNTIIFSFHRQAMKSSIKTAKILQEAAEKAGA
PKNMIQWLPESSRENTTALLQHPNTATILATGGPSLVKAAYSSGNPALGVGPGNGPAYIE
KTANIERSVYDIVLSKTFDNGMICATENSVVVDEEIYDKVKEEFQKWNCYFLKPNEIDKF
TDGFIDPDRHQVRGPIAGRSANAIADMCGIKVPDNTKVIIAEYEGVGDKYPLSAEKLSPV
LTMYKATSHENAFDICAQLLHYGGEGHTAAIHTLDDDLATKYGLEMRASRIIVNSPSGIG
GIGNIYNNMTPSLTLGTGSYGSNSISHNVTDWDLLNIKTIAKRRENRQWVKIPPKVYFQR
NSLKELQDIPNIDRAFIVTGPGMSKRGYVQRVIDQLRQRQNNTAFLVFDDVEEDPSTNTV
EKGVAMMNDFKPDTIIALGGGSPMDAAKAMWMFYEHPETSWYGVMQKYLDIRKRAYQIKK
PTKSQLIGIPTTSGTGSEVTPFAVITDSETHVKYPLADYALTPNIAIVDSQFVETVPATT
TAWTGLDVLCHATESYVSVMATDYTRGWSLQTIKGVMENLPKSVQGDKLARRKMHDFSTM
AGMAFGQAFLGINHSLAHKMGGAFGLPHGLLIAIAMPQVIRFNAQRPQKLALWPHYETYH
ATKDYADIARFIGLKGNSDEELAEAYAKKVIELAHQCGVKLSLKDNGVKREDFDKAVDDL
ARLAYEDQCTTTNPVEPLVSQLKELLERCYDGTGVEEN*
>RS_GCF_009676745.1+NZ_CP046062.1_597 NZ_CP046062.1_597 # 640039 # 642741 # 1 # ID=1_597;partial=00;start_type=ATG;rbs_motif=AGGAG;rbs_spacer=5-10bp;gc_cont=0.408
MAEAIAKKPAKKVLTPEEKAELQTQAEKMTEVLIEKSQKALSEFSTFSQEQVDKIVAAMA
LAGSENSLLLAHAAHDETGRGVVEDKDTKNRFASESVYNAIKFDKTVGVISEDKIQGKVE
LAAPLGILAGIVPTTNPTSTTIFKSMLTAKTRNTIIFAFHPQAQKSSVLAAKIVYDAAVK
AGAPENFIQWIEKPSLYGTSALIQNPNIASILATGGPSMVNAALKSGNPSMGVGAGNGAV
YIDATVDTDRAVSDLLLSKRFDNGMICATENSAVIQAPIYDEVLTKLQEQGAYLVPKKDY
KKIADYVFKPNAEGFGIAGPVAGRSGRWIAEQAGVKIPDGKDVLLFELDQKNIGEALSSE
KLSPLLSIYKVEKREEAIETVQSLLNYQGAGHNAAIQIGSQDDPFIKEYADAIGASRILV
NQPDSIGGVGDIYTDAMRPSLTLGTGSWGKNSLSHNLSTYDLLNIKTVARRRNRPQWVRL
PKEVYYEANAITYLQDLPTVNRAFIVADPGMVQFGFVSRVLGQLELRQEQVETNIYGSVK
PDPTLSQAVEIARQMADFKPDTVILLGGGSALDAGKIGRFLYEYSTRHEGILEDDEAIKD
LFLELQQKFMDIRKRIVKFYHARLTQMVAIPTTSGTGSEVTPFAVITDDETHVKYPLADY
ELTPEVAIVDPEFVMTVPQHTVAWSGLDALSHALESYVSVMASEFTRPWALQAIKLIFDN
LTNSYNYDPKNPTKEGQHARTKMHYASTLAGMSFANAFLGLNHSLAHKTGGEFGLPHGMA
IAIAMPHVIKFNAVTGNVKRTPYPRYETYTAQKDYADIARYLGLSGKTDAELVDALITEI
KKLATSVGVNQTLSGNGVSKHDFDAKLEKMIDLVYNDQCTPGNPRQPSLAEIRQLLKNQF
*
>RS_GCF_009683145.1+NZ_WKKT01000009.1_52 NZ_WKKT01000009.1_52 # 53491 # 56076 # -1 # ID=14_52;partial=00;start_type=ATG;rbs_motif=GGAGG;rbs_spacer=5-10bp;gc_cont=0.445
MVKKAAVEMVGNTVDEMITDLVTRAQRALAILETFDQAKIDRIVHRMAIAGLDQHMTLAK
MAVEETGRGIYEDKAIKNIFATEEIWNAIKDNKTVGVIEDDPEHGITKIAEPVGVIAGVT
PVTNPTSTTIFKAEIAIKTRNPIIFAFHPSAQRCSAEALNVIKAAAVKAGMPADALLYIE
KPSIAATQALMNHEGVATVLATGGPGMVKAAYSTGKPALGVGAGNAPAYIEAPANIKQAV
NDLILSKSFDNGMICASEQAVIVDAEIYAAVKKEFQAQGAYFAKSSELPALNDAVIDPDK
NAVRPSIPGQSAAKIAKLAGIDIPEETPVLIAEIKGVGHQYPLSHEKLSPVLAMIKAKDR
EDGLQLCEAMLELGGLGHTASLHTTDEDLPLEFAKRMKACRVLVNTPSAQGGIGDLYNDM
LPSLTLGCGSYGHNSISHNVSTVDLLNVKTLTKRRNNMQWVKLPSKIYFEKNSVNYLEKM
ADLHKVFIVADQGMIDLGYVQIVEDVLARRTDQVQVQVFADVEPDPSTDTIYKGAEAMKR
FKPDTIVAIGGGSVMDAAKGMWLFYDSEDADFFGAKQKFLDIRKRTYKFPNLDRTKLICI
PTTSGTGSEVTPFAVITDSQTHIKYPLADYALTPDVAIVDSQFIESVPPRVVAHTGMDVL
CHATESYVSAMASNYTKGLSLQAIKLVFDNLQASYAGDKTAKANMHDASTMAGMAFANAL
LGINHSIAHKLGGAFNLPHGLMIAITMPHVIRYNAKTPTKRALWAKYNYFRADEDYAEIA
RYLGLPGKTTEELVAAYAEAVTALAESIGIKMRLRDNGVTKAEFDRHVDDLAELAYEDNC
TVTNPKEPLIKELKGILEAEF*
>RS_GCF_009687905.1+NZ_BLBG01000007.1_24 NZ_BLBG01000007.1_24 # 24140 # 25555 # 1 # ID=7_24;partial=00;start_type=ATG;rbs_motif=AGGA;rbs_spacer=5-10bp;gc_cont=0.542
MPDTATLEKETSASKQINELVANAQLAFDQYQNFSQEQVDTICQAMVNAAAAHSKDLAEL
AYKETGRGNTEDKAIKNIFASQYIWKQVKDDKTVGIIGVDEAKKVDKVAEPLGIIAGVTP
VTNPTSTVIFKILLALKTRNAIIFSLHPQAMQCGVATARLMAEAAVAAGAPKNLVQWISD
PSIEASNALLNHPGIAIVLATGGPGLVKAAYSTGKPALGVGPGNAPVYIEKTANIKSAVT
DIMLSKTFDNGMICASENSVVIDRDILRDVKEEFEKQGAYFVPDNEVEKLSEAVIDPNRH
TVRGPVAGQTAEKIAELAGIKVPAGTKLLIGKLDGIGVNFPLSGEKLSPVLSMYVASSQE
AAFSICLGLLNYGGLGHTAVLHTQDNNVVDKFGAQMPACRILINQPGSLGGIGGLFNGLT
PSLTLGTGTYGKNSISHNLSTYDLLNIKYVARPTRHPVEFINELRSVIRAK*
>RS_GCF_009695985.1+NZ_VUMX01000021.1_6 NZ_VUMX01000021.1_6 # 6340 # 7740 # 1 # ID=14_6;partial=00;start_type=ATG;rbs_motif=AGGAG;rbs_spacer=5-10bp;gc_cont=0.522
MAVTTTHTDKEQEEENKKIYRHIDDLANKSHIALSKMDDFTQEQVDHLCQVIENVGVEHA
EELAKLAVEETGRGKVIDKTAKNEYASRTIWESMKDMKTVGVVERDEKAGIVKIAEPIGV
IAGVTPVTNPTSTVIFKAMIAMKSKNTIIFGFHPQAQKSCVKTAELIRDATVAAGAPEDW
IQWITEPSLTATTALMNNPKVQMVLATGGPGMVKAAYSTGKPALGVGPGNGPSYIEKTAD
LDQSVNDIVLSKTFDNGMICASENSVVVDADVYDEVKQKFAEKKCYFLSKDETKKFEEHF
IDPRRGTVAGPMAGKSAYQIAKMCGVDVPEDTTVVIAEYHGVGKGHPLSAEKLSPVLTMY
KAKDQSEAFTICTALLNYGGRGHTAGIHTHDVDVLKKFAFKMSACRILVNSPAALGGIGG
IYNNLMPSLTLGTGSYGSNSVSHNITAMDLLNIKYVAYRRDEKHRF*
>RS_GCF_009720675.1+NZ_WNJO01000011.1_28 NZ_WNJO01000011.1_28 # 26201 # 28822 # -1 # ID=3_28;partial=00;start_type=ATG;rbs_motif=GGAGG;rbs_spacer=5-10bp;gc_cont=0.465
MLKEMNSNKNNEKPKKTATVQETIDALVEKAHDALCAMDDFDQEKVDNIVHQMAMAGLDQ
HMRLAKMAFDETGRGVWEDKAIKNMFATEEIWHSIKNDKTVGIINDDHERQLITVAEPLG
ILAGVTPVTNPTSTTLFKSLIAVKTRNPIIFAFHPQAQKSSEEAARVVRDAAIAAGAPEG
VIQWIEEPSLEATTALMNHPRVASVLATGGPGMVKAAYSTGKPALGVGPGNGPAYIEKTA
NIKRAVNDIVLSKTFDNGMVCATENSVIIDTEIYAEVKKEMLARKVFFIKKADQKALADA
MYDPKRGGVKGPIAGMSAVKIAKLAGIDVPEDTKVLAAELNVVGPDNWLSAEKLCPVISV
YKSKDHKDGFRIANDLLHFGGLGHTAAIHTLDDDLATQYGIEMKASRVLVNTPSALGGIG
NLYNEMIPSLTLGTGSWGKNSVSHNVSSFDLLNIKTIAKRRNNMQWIKLPRVYFEKTSVR
YLGSMPGIKRVFIVADPAMIELGYVDKVLGELKRQPAGIEYQLFSVTESDPTTDTVEKGT
AQMNNFQPDTIVALGGGSPMDAAKGMWLFYEHPDASFFGAKQKFLDIRKRTYKFEKPTKA
QFVAIPTTSGTGSEVTPFAVITDAKTHVKYPLADYALTPDVAIVDSQFIESLPKRTISYA
GLDVLTHAIESFVSNMASDYTRPWSLQAIKLVFENLTASYNGNLQAREEMHNAATIAGMA
FANAFLGVNHSIAHKLGGEFGLPHGLAIAITLPHVIRYNFKEPRKLTTWPKYEYFRADED
YAEIARYIGLTGKNNEELKEALVQKIIELAHSVDVTLSLKANGVDKKHFDEKVDELAELA
YEDQCTTANPKEPLIGELRQIMIDEYDGKGVEE*
>RS_GCF_009764355.1+NZ_LNUA01000008.1_105 NZ_LNUA01000008.1_105 # 98144 # 99268 # 1 # ID=8_105;partial=00;start_type=ATG;rbs_motif=AGGAGG;rbs_spacer=5-10bp;gc_cont=0.363
MNKFSMKTEIISGNNSISELSNMPIKNALVVCDPFMVKSGKVSAVTDALDKLDVKYDIFS
EVVPDPSIDVVSGGLFKGISLKPDTIIALGGGSAMDTAKVIKHLMDNIEIKLICIPSTSG
TGSEVTSFAVISDPSANGKYALVDEDMIPDIAILDPSLTMSVPATITADTGMDVITHDLE
AYVSLNSSSFTDALAEKSIRIVWNELPKVVKNGNDVEARKVMHDASCMAGMAFSEASLGI
CHSLAHALGGRFHKAHGRLNAMLLPYVIQYNSGIDGSEETEALHRYAQIARVLNISSYTD
RSTVNLLIGNLKRLTDQLSIPKTIAQLGIDENEYKSAVPDMAKAALKDRCTVTNPVVPTQ
EDLENIYLKLVKGS*
>RS_GCF_009764355.1+NZ_LNUA01000008.1_112 NZ_LNUA01000008.1_112 # 102367 # 103902 # 1 # ID=8_112;partial=00;start_type=ATG;rbs_motif=AGGAG;rbs_spacer=5-10bp;gc_cont=0.382
MENFDKDLRSIQEARDLARAGHQAAVDISTFSQEQIDAILKAMSIAGEKHAVELAQLAVE
DTGFGNVADKTYKNHAAATLLYEQIKDEKTVGIISKDTELKTMDVAEPVGLVMGIVPSTN
PTSTVIFKSMIALKARNAIVFAPHPAAAKCTFRAAEIMNEAAKSAGAPDNIITCVSNSTM
GSTNELMHAKEVKLIIATGGPGMVKAAYSSGKPAIGVGAGNSPSYIERSADVKESVSQII
ASKSFDYGTICASEQSIICEKCNKDEVVSELEKQGGYFMDDAETEAVCNLLFKNGGHAMD
AKFVGRSPQVISKAAGFEVPADTKILIGKQSGVGEGNPLSYEKLTTVLAFYVVEDWKEAC
QLSIELLQNGIGHTMNLHTNREDIVLKFAAKPASRILVNTGGSQGGTGISTGLPISFTLG
CGTCGGSSVSENVSPKHLLNIKKVAFGLKDVTTLAEDDKSFNHPELKDVVKKCVNKTQCD
SSLEHVTKDMSDKELKVLTELVRKTLSEMNA*
>RS_GCF_009764355.1+NZ_LNUA01000011.1_222 NZ_LNUA01000011.1_222 # 218240 # 220858 # 1 # ID=11_222;partial=00;start_type=ATG;rbs_motif=GGAGG;rbs_spacer=5-10bp;gc_cont=0.368
MLKGSKDTKVSTKSDEKEDVKPVIDAMVAKAHKALDIMDGFTQKQVDHIVHQMAIAGLNA
SFELAKLAYKETGRGMVEDKVIKNMYATEEIWHSIKRDKTVGIIEDDKEHRLIKVAEPLG
VLAGVTPVTNPTSTAMFKSLIAMKTRNPIIFGFHPQAQNCSVAAAKVMLKAAVDAGAPEG
VIQWIEKPSIEATSYLMNNEGIASVLATGGPGMVKAAYSTGKPALGVGPGNGPAYIEKTA
NIKRAVNDIVLSKTFDNGMVCASENSAIVDADIYDEVKSLFEKNRIYFIKKSDYKKLADA
MFRPEGGVKGPIAGKSAIEIAKLAGIKVPTDTKVLGVELSKVGPEEPLSAEKLSPVLSVY
KVAGHKEGFEKADELLHFGGLGHTVGIHTMDEDLATEFGIKMKASRVLVNTPAAIGGIGN
LYNEMIPSLTLGTGSWGKNSISHNVSSFDLLNIKTIAKRRNNMQWIKQPRVYFEKTSVRY
LEDLEGMKRAFIVCDPVMVQLGFVDTITDELKRSKFHVEYSMFSDVDNIVTTDVVKRGVT
QMNLFKPDTIIALGGGTTMDTAKDMWLFYEHPDVDLFGAKQGFIDIRKRAYKFPKPEKAQ
FVAIPTTYGTGAEVTPFSSIIDTQTGTKYPIADYALTPDVAIIDSQFVETMPKDIIAESG
MDVLNNAIESYVANMASDYTRPYALQAIKLVFDNLEKAATGDKDAQEEMHNASTLAGMSF
GNAFAGVGHSITDALTNVYGIRHGLASIIALPQVINYNFEQPTKITMWPKYESFRADSDY
ATIARYIGLSGKDDRALKDALVKKIIDLAHGLGIKLSLKDNYINKKEFDENVDALSEAAF
GDQFSFTNPKEPLISELKQILEDMYVGKGIEK*
>RS_GCF_009764355.1+NZ_LNUA01000076.1_164 NZ_LNUA01000076.1_164 # 151424 # 154042 # 1 # ID=76_164;partial=00;start_type=ATG;rbs_motif=GGAGG;rbs_spacer=5-10bp;gc_cont=0.368
MLKGSKDTKVSTKSDEKEDVKPVIDAMVAKAHKALDIMDGFTQKQVDHIVHQMAIAGLNA
SFELAKLAYKETGRGMVEDKVIKNMYATEEIWHSIKRDKTVGIIEDDKEHRLIKVAEPLG
VLAGVTPVTNPTSTAMFKSLIAMKTRNPIIFGFHPQAQNCSVAAAKVMLKAAVDAGAPEG
VIQWIEKPSIEATSYLMNNEGIASVLATGGPGMVKAAYSTGKPALGVGPGNGPAYIEKTA
NIKRAVNDIVLSKTFDNGMVCASENSAIVDADIYDEVKSLFEKNRIYFIKKSDYKKLADA
MFRPEGGVKGPIAGKSAIEIAKLAGIKVPTDTKVLGVELSKVGPEEPLSAEKLSPVLSVY
KVAGHKEGFEKADELLHFGGLGHTVGIHTMDEDLATEFGIKMKASRVLVNTPAAIGGIGN
LYNEMIPSLTLGTGSWGKNSISHNVSSFDLLNIKTIAKRRNNMQWIKQPRVYFEKTSVRY
LEDLEGMKRAFIVCDPVMVQLGFVDTITDELKRSKFHVEYSMFSDVDNIVTTDVVKRGVT
QMNLFKPDTIIALGGGTTMDTAKDMWLFYEHPDVDLFGAKQGFIDIRKRAYKFPKPEKAQ
FVAIPTTYGTGAEVTPFSSIIDTQTGTKYPIADYALTPDVAIIDSQFVETMPKDIIAESG
MDVLNNAIESYVANMASDYTRPYALQAIKLVFDNLEKAATGDKDAQEEMHNASTLAGMSF
GNAFAGVGHSITDALTNVYGIRHGLASIIALPQVINYNFEQPTKITMWPKYESFRADSDY
ATIARYIGLSGKDDRALKDALVKKIIDLAHGLGIKLSLKDNYINKKEFDENVDALSEAAF
GDQFSFTNPKEPLISELKQILEDMYVGKGIEK*
>RS_GCF_009864005.1+NZ_WEZQ01000026.1_9 NZ_WEZQ01000026.1_9 # 7780 # 10416 # 1 # ID=20_9;partial=00;start_type=ATG;rbs_motif=GGAGG;rbs_spacer=5-10bp;gc_cont=0.451
MVVKTDKKAEKDTTDIAETIQKLVDKGHEALAKMDDFDQKRIDHIVHEMAMAALDQHMEL
AKLAVEETGRGVVEDKAIKNIFASENIWHKIKDDKTVGIIREDDVEEITEVAEPLGVIAG
ITPVTNPTSTVVFKAEIAVKTRNPIIFAFHPQAQKSCVAAGKVVRDAAIAAGAPEGMIQW
IETPSIEATNLLINNDGIASTLATGGPGMVKAAYSTGKPALGVGPGNGPVYVEKSANIKR
AVNDITLSKTFDNGMVCASENSAVIDADIYDDVMAEFKRLGSVVIKKADQKKLADAMFNP
VTHGVKGSIAGKSAFEIAKLAGIKVPEDTKVLLAEIDGVGPDYPLSAEKLSPVLSVYKAA
TREAALKTCEELLDFGGLGHTAGLQSEDQDLMNEFGIRMKASRVLINTPSAVGGIGNIYN
NMIPSLTLGTGSWGKNAVSHNVSSFDLINVKTIAKRRNNMQWIKIPSKVYFEKNSVRYLT
DMEGVEKVFVVASPSMVKNGYVDIVRDRLRKRPNATSIQIEVFDQVEPDPSTDTVDRGVR
LMNEFKPDTIIAIGGGSPLDAAKNMWMFYEHPDADFFGAKQKYLDIRKRTYTFEKPNKAK
FVAIPTTSGTGSEVTPFAVITDSKTHVKYPLADYALTPDVAIVDPQFIMTVPKRTIAYSG
LDVFCHAIESYVSSLASDYTKPWSLQALKLVYNNLTASYNGDAHAKEEMHNASTLAGMAF
ANAFLGVNHSVAHKLGGEFGLAHGLCIAITLPHTIRYNAQMPTKLAMWPKYEYYRADEDY
AEAARYLGLKGDTTEELVEALVQAFIDLAHSVGVELSLKANGVDKKHFDATVDKLAELAY
EDQCTTANPKEPLISELKEILEEDYDGKGVETKTRGAY*
>RS_GCF_011304355.1+NZ_CP049888.1_1571 NZ_CP049888.1_1571 # 1572521 # 1575223 # -1 # ID=1_1571;partial=00;start_type=ATG;rbs_motif=GGAG/GAGG;rbs_spacer=5-10bp;gc_cont=0.421
MAETKVPKKAKKVLTPEEKAARMYAAVKMTGELVEKAQKAAVEFSTYTQEQVDKIVAAMA
LAGSENSLLLAHEAVEETGRGVVEDKDTKNRFASESVYNAIKNDKTVGVINEDRVTGKVE
LAAPLGVLAGIVPTTNPTSTAIFKSMLSAKTRNTIVFAFHPQAQKSSSHAAKIVYDAAVA
AGAPENFIQWVEKPSLEGTTALIKNPGIASILATGGPSMVHAALTSGNPSMGVGAGNGAV
YIDATADVERAVEDLLLSKRFDNGMICATENSVVVAKEVYPAFMKQMQEQGAYLVPVKDH
EKLAEGVFVKNAEGFGVQGPVAGMSGQNIAKRAEIKVPADKDVLMFELDKKNIGEALSSE
KLSPLLSVYQAGSREEGIEIVRALLNYQGAGHNAAIQIGAQDDPFVKHYADAVEASRILV
NQPDSIGGVGDIYTDALRPSLTLGTGSWGKNSLSHNLSTYDLLNIKTVARRRNRPQWVRL
PKDIYYESNSITYLQDLQDVSRAFIVADPGMVQFGFVDKVLDQFNLSTTPVKTSLYGTVR
PDPTISQAVDIARQMAAFKPDTVIALGGGSALDAGKVARFLYEYSISHPGILEDDQALMG
LFGELQQKFMDIRKRIVKFEQARSTQLVAIPTTSGTGSEVTPFAVITDDETHVKYPLADY
ELTPQVAIVDPEFVMTVPKRTVAYSGMDALSHALESYVSVMSSEFTRPWALQAIKLIFEN
LVTSYKYDPSHPTLEGRDARTKMHYASTLAGQSFANAFLGINHSLAHKTGGEFGLPHGLA
ITIAMPHVIKFNAVTGNVKRTPFPRYETYTAQKDYADIARYLGLKGQTDAELVQSLLTEI
KKLTDALDIDTTLSGNGVAKKDLENSVDKLMDLIYNDQCTPGNPRQPRLEEIRQLLMDQF
*
>RS_GCF_012396485.1+NZ_JAAXPO010000004.1_106 NZ_JAAXPO010000004.1_106 # 113418 # 116120 # -1 # ID=13_106;partial=00;start_type=ATG;rbs_motif=AGGAG;rbs_spacer=5-10bp;gc_cont=0.459
MVEATEKKPVKKVLTPEEKAELQAQAEKMTAALVEKSQKALAEFSTFTQEQVDKIVAAMA
LAGSENSLLLAHEAHDETGRGVVEDKDTKNRFASESVYNAIKFDKTVGVISEDKIQGKVE
LAAPLGVLAGIVPTTNPTSTTIFKSMLTAKTRNTIIFAFHPQAQKASAHAAQIVYEAALK
AGAPENFIQWIDKPSIYGTTALIQNPGIASILATGGPSMVNAALKSGNPSMGVGAGNGAV
YIDATVDTDRAVSDLLLSKRFDNGMICATENSAVIQAPIYDEVLQKLQDQGAYLVPKKDY
KKIADYVFKPNAEGFGVAGPVAGMSGRWIAEQAGVKVPEGKDVLLFELDQKNIGEALSSE
KLSPLLSIYKVEKREEAIETVQALLNYQGAGHNAAIQIGAQDDPFIKDYADAIGASRILV
NQPDSIGGVGDIYTDAMRPSLTLGTGSWGKNSLSHNLSTYDLLNIKTVARRRNRPQWIRL
PKEVYYEANAITYLQDLPSVKRAFIVADPGMVQFGFVGKVLSQLELRQEQVETTIYGSVK
PDPTLSQAVDIARQMADFKPDTVILLGGGSALDAGKIGRFLYEYSTRHEGILSDEEGIKE
LFMELQQKFMDIRKRIVKFYHARLTQMVAIPTTSGTGSEVTPFAVITDDQTHVKYPLADY
ELTPEVAIVDPEFVMTVPKRTVAFSGLDALSHAFESYVSVMASEFTRPWALQAIKLIFEN
LATSYNYDPKHPTKEGQNARTKMHYASTLAGMSFANAFLGINHSLAHKTGGEFGLPHGLA
IAIAMPHVIKFNAVTGNVKRTPYPRYETYTAQKDYADIARYLGLKGNTDVELVDALIAAI
KDLAQSVEVDQTLSGNGVTKAALVKSIDELTDLVYNDQCTPGNPRQPSLAEIKDLLMAQL
*
>RS_GCF_012396505.1+NZ_JAAXPN010000007.1_84 NZ_JAAXPN010000007.1_84 # 84180 # 86870 # -1 # ID=23_84;partial=00;start_type=ATG;rbs_motif=GGAG/GAGG;rbs_spacer=5-10bp;gc_cont=0.378
MIEAIKKESKKVLTDKEKAQLTLQAEILTTDLVRKAEKALVEFSSFSQEQVDKIVAAMAL
AGSENSLLLAHEAHDETGRGVVEDKDTKNRFASEFVFNAIKNDKTVGVINEDPVTGKVEI
AAPLGVLAGIVPTTNPTSTTIFKAMLSAKTRNVIIFAFHPQAQKSSVHAAKIVYEAAIAA
GAPKNFIQWIEKPSSYNTSALIQSPGIASILATGGPGMVNAALRSGNPSMGVGAGNGAVY
VDYTANIDRAAEDLLLSKRFDNGMICATENSVIIDQGIYKAFLKKLAEQGAYLLPKADYK
KLADFVFNEKHGVNGQVAGMSGRWIAQQAGIDLPADKDVILVELDEKNIGEKLSSEKLCP
ILSVYKSKDRQNAIAIVRALLNYQGAGHNAAIQIGAQDDPFVKEYADAVEASRILVNQPD
SIGGVGDIYTDALRPSMTLGTGTWGKNSLSHNLSTYDLLNIKTVARRRNRPQWIRLPKDI
YYENNSITYLQELANVDRAFIVADPGMVQFGFVDKILDQFALRQNHVKTSIYGAVKPDPT
INQAIEIAKQMAEFQPDTIIAIGGGAALDAAKIARLLYEYSATHPGALDNGLVMADLFRK
LKQKFMDIRKRIVKFEHQSLTQMVAIPTTSGTGSEVTPFAVITDDATHVKYPLADYELTP
QVAIVDQSFVMTVPKQTVAYSGLDSLSHALESYVSVMASDFTRPWALQAIKLIFENLTAS
YNYDPTHPNKEGQAARTNMHTAATLAGMSFANAFLGINHSLAHKTGGEFDLPHGLAIAIA
MPHVIAFNAVSGNVKRTPFPRYETYTAQKDYADIARYLGLNGENDSDLVAALLKEIAKLV
KSVNINPTLSGNGIDKQHFESTLDKLVDLVYNDQCTPGNPRQPSLDEIKQLLRDQF*
>RS_GCF_012641075.1+NZ_JAAXLJ010000010.1_63 NZ_JAAXLJ010000010.1_63 # 63135 # 65756 # -1 # ID=2_63;partial=00;start_type=ATG;rbs_motif=GGAGG;rbs_spacer=5-10bp;gc_cont=0.447
MLKEMNSKSNDEKSKKSVSVKDTVDALVNKAHDALCGMDDFDQEKVDYIVHQMAIAGLNQ
HMRLAKLAVEETGRGVVEDKAIKNMFATEEIWHSIKKDKTVGIIEDDKERQLIKVAEPLG
ILAGVTPVTNPTSTTMFKSLVAVKTRNPIIFGFHPQAQKCSVEAAKVMRDAAIAAGAPEG
VIQWIEEPSLEATTALMNHPQVASVLATGGPGMVKAAYSTGKPALGVGPGNGPAYIEKTA
KIKRAVNDIVLSKTFDNGMICATENSVIIDADIYDDVKKEMKDRKVFFIKKSEQKALADA
MYDPKRGSVKGPIAGMSAVNIAKLAGIKVPEDTKVLAAELNTVGPDNWLSAEKLCPVISV
YKSADHEEGFKIANELLHFGGLGHTAAIHTEDEELATEYGIKMKASRVLVNTPSALGGVG
NLYNEMIPSLTLGTGSWGKNSVSHNVSSFDLLNIKTIAKRRNNMQWIKLPRVYFEKTSVR
YLGDMPGIKKVFIVASPAMIRLGYVDKVLGELKRRPDSMEYQLFSVVETDPTTDTVEKGY
EQMKNFQPDTIVALGGGSPMDAAKAMWLFYEHPDASFFGAKQKFLDIRKRTYQFEKATKA
QFVAIPTTSGTGSEVTPFAVITDSKTHVKYPLADYALTPDVAIVDSQFIETLPKKAISYA
GLDVLTHAIESFVSNMASDYTRPWSLQAIKLVFENLTASYNGDLQAREKMHNAATIAGMA
FGNAFLGVNHSIAHKLGGEFGLAHGLAIAITLPHVIRYNFKEPRKLTTWPKYEYFRADED
YAEIARYIGLTGKNKEELKEALVNKIIELAHSVDVTLSLKANGVDKKHFDEAVDNLAELA
YEDQCTTANPKEPLIGELRQIMIDEYDGKGVEK*
>RS_GCF_012641095.1+NZ_JAAVSC010000008.1_43 NZ_JAAVSC010000008.1_43 # 47369 # 49987 # 1 # ID=94_43;partial=00;start_type=ATG;rbs_motif=GGAGG;rbs_spacer=5-10bp;gc_cont=0.521
MLKNVKENPKAKKEENGETVDQMIDRLTAKAHDALCAMDDFTQEKVDHIVHQMAIAGLDH
HMELAKAAYEETGRGVMEDKAVKNMFATEEIWHSIKHDKTVGIIKDDRERQLITVAEPLG
ILAGVTPVTNPTSTAMFKSLIAVKTRNPIIFAFHPQAQKSSVMAAKVVRDAAIAAGAPEG
VIQWIDKPSLEATTALMNHPMVASVLATGGPGMVKAAYSTGKPALGVGPGNGPAYIEKTA
NIKRSVYDIVLSKTFDNGMVCASENSAVIDQEIYDTVKQEMEDRGVFFIKKSDEKALADA
MFRPEGGVKGPIAGMSAQKIAEIAGIKVPATTKVLAAELKGVGPKFPLSQEKLSPVLSVF
KAKSHEDAFKICDELLHFGGLGHTAGIHTMDDDLATEFGIKMKASRVLVNTPSAIGGIGN
LYNEMIPSLTLGTGSWGKNSVSHNVSSFDLLNIKTIAKRRNNMQWIKLPRVYFEKTSVRY
LDDMPGIKRVFLVTSPSMVELGYVDTVLNELKRQPDGIEYSLFSDVEPDPTTDTVNRGVA
QMRTFKPDTIVALGGGSPIDAAKNMWLFYEDPNASFFGAKQKFLDIRKRTYKFHKPHKAQ
FVAIPTTSGTGSEVTPFSVITDSKTHVKYPLADYALTPDVAIVDSQFIQTVPKKTVAYSG
LDVLTHAIESYVSAMASDYTRPWSLQAIKLVMDNLTNSYNGDATAREEMHNASTLAGMAF
ANAFLGVDHSIAHKLGGEFGLPHGLAIAITLPHVIRYNFKEPTKLAMWPKYEYFRADEDY
AQIARYLGLPGSTKEELKEALVKKVIDLAHSVGVTLSLKANGVDKAHFDKVVDHLAELAF
EDQCTTANPKEPLVSELKQIMIDEYDGKNVEK*
>RS_GCF_012641185.1+NZ_JAAXLK010000016.1_17 NZ_JAAXLK010000016.1_17 # 21616 # 24234 # -1 # ID=8_17;partial=00;start_type=ATG;rbs_motif=GGAGG;rbs_spacer=5-10bp;gc_cont=0.477
MLKDVKENPKAKKQENGETVDQMIDRLTAKAHDALCAMDDFTQEKVDHIVHQMAIAGLDH
HMELAKAAYEETGRGVMEDKAVKNMFATEEIWHSIKNDKTVGIIKDDRERQLITVAEPLG
ILAGVTPVTNPTSTAMFKSLIAVKTRNPIIFAFHPQAQKSSVMAAKVVRDAAIAAGAPEG
VIQWIDKPSLEATTALMNHPKVASVLATGGPGMVKAAYSTGKPALGVGPGNGPAYIEKTA
NIKRSVYDIVLSKTFDNGMVCASENSAVIDQEIYDTVKKEMQDRGVFFIKKSDEKALADA
MFRPEGGVKGPVAGMSAQKIAELAGIKVPATAKVLAAELTGVGPKFPLSQEKLSPVLSVY
KAKSHEDAFKICDELLHFGGLGHTAGIHTMDDDLATKFGIKMKASRVLVNTPSAIGGIGN
LYNEMIPSLTLGTGSWGKNSVSHNVSSFDLLNIKTIAKRRNNMQWIKLPRVYFEKTSVRY
LDDMPGIKRVFLVTSPSMVELGYIDTVLNELKRRPDGIEYSLFSDVEPDPTTDTVNRGVA
QMRVFKPDTIIALGGGSPIDAAKNMWLFYEDPNASFFGAKQKFLDIRKRTYKFNKPTKAQ
FVAIPTTSGTGSEVTPFSVITDSKTHVKYPLADYALTPDVAIVDSQFIQTVPKKTVAYSG
LDVLTHAIESYVSNMASDYTRPWSLQAIKLVMDNLTNSYNGDVTAREEMHNASTLAGMAF
ANAFLGVDHSIAHKLGGEFGLPHGLAIAITLPHVIRYNFKEPTKLSMWPKYEYFRADEDY
AQIARYLGLPGNTKEELKESLVKKVIDLAHSVGVTLSLKANGVDKAHFDKVVDHLAELAF
EDQCTTANPKEPLVSELKQIMLDEYDGKNVEK*
>RS_GCF_012843675.1+NZ_JABAFO010000001.1_264 NZ_JABAFO010000001.1_264 # 276865 # 279504 # -1 # ID=1_264;partial=00;start_type=ATG;rbs_motif=AGGAG;rbs_spacer=5-10bp;gc_cont=0.489
MTVKAKATVKATEKPKDKEKTAEELINGLIDKSEKALDQLRTFSQEQVDKICQNLALAAE
EHHMDLAVSAANETGRGVAEDKAIKNIYASEYIWNNIRNDKTVGIIDEDDENQMITIADP
LGVIAGVVPVTNPTSTVIFKSIIALKTRNTIIFSFHPQAFKSCVKTGQILEAAAEAAGAP
KDVIQWIPQCSRENTTALLQNPRIATILATGGPGLVKAAYSSGNPALGVGPGNGPAYIEK
SANIDRSIYDVVLSKTFDNGMICATENSVVVDDEIYDQVKEAFKKWNCYFLKPSEIPTFT
NGFIDSDRHQVRGPIAGRSANDIAEMCGLKNVPANTKVLIAELDGVGPKYPLSAEKLSPV
LTMYRAKDREDAFRICSELLAYGGEGHTAAIHTNDDELIKEYSLKMKASRIIVNSPSGLG
GIGNVYNNMTPSFTLGTGSYGSNSISHNVSDWDLLNIKKVAMRRENPQWVQIPPKVYFQR
NSLKYLKEIPNINKAFIVTGPGMVKRGYIQRVIDQLRLRNNRVQYEIFSDIEPDPSTDTV
DKGVAWMNDFQPDTIIALGGGSPMDAAKAMWMFYEHPDTTWNGVRQKYLDIRKRAYKIGR
PKKAQFIGIPTTSGTGSEVTPFAVITNSKTHVKYPLADYALTPDIAIVDSQFVESVPANT
TAWTGLDVLTHATESYVSVMATDYTRGWSLEAIKGVMENLEASVKGDKLARKKMHDSSTI
AGLAFANAFLGITHSLAHKMGGAFDLPHGLVIAIALPQVIRFNAKRPTKLAMWPHYEDYR
ADKDYAEIARFLGLKGNTTEELVEAYVQKIIELAHKCGVTLSLKANGVKREDFDKVVDQL
AVLAYEDQCTTANPVEPLVSQLKELLERCYDGTGVETEE*
>RS_GCF_013184075.1+NZ_JABEQQ010000001.1_351 NZ_JABEQQ010000001.1_351 # 338300 # 340930 # -1 # ID=1_351;partial=00;start_type=ATG;rbs_motif=GGAGG;rbs_spacer=5-10bp;gc_cont=0.400
MAKDAKNQDKKVVAPEKTSVDDMINGLVANAVSALEEMDSFDQAKVDYITHQMVMAGLDQ
HMELAIMAANETGRGVAEDKAVKNIFATEEVWHHIRNHKTVGIIEDDTERQLVKVAEPLG
VLAGITPVTNPTSTTLFKSIISMKTRNPIIFSFHPQAMKSSIAAARVVRDAAIAAGAPAG
IIQWIEEPSLEATTKLINHPDVASTLATGGPGMVKAAYSTGKPALGVGPGNGPVYIEKHA
NILRAVNDIVLSKTFDNGMICATENSAVIDDDIYDDIKEQFVKNGVYFIKPEDKAALAEA
MFDAKRGGVKGPIAGKSAKQIAELAGIEVPANTKVLAAEMSNEEIGPKFPLSGEKLSPVL
SVYRVSGHEEGFAICEALLNYGGLGHTVGIQTQDDDLAVEFGRKMKASRVIVNSPAGFGG
IGNLYNQMTPSMTLGTGSWGANSISHNVTDYDLLNIKTIAKRRNNMQWIKLPRIYFEKTS
VRYLDDMPGINKVFIVTSPSMVELGFVDIVLDELKRRSNEVQYSLFSSVEPDPTTDTVNK
GVAQMRAFEPDTIIALGGGSPLDAAKNMWLFYEDPEASFFGAKQKFLDIRKRAYRFKKPK
KAQMIAIPTTSGTGSEVTPFAVITDSKTHVKYPLADYSLTPDVAIIDPQFVETVPKGTVA
ASGLDVLCHGIESFVSTMASDYTRPLSLQAIKLVFENLTASYNGDTEARAEMHNAATLAG
MAFGNAFLGINHSIAHKLGGEFGLTHGIAIAITMPHVIRYNFELPEKIAVWPKYEYFRAD
KDYAEIARYVGLKGETDAELKEALVQRIIELAHSVGVSLSLKDWGVDKKHFDETVDKLAE
LAYEDQCTTANPKEPLMADLKQIMIDEYEGTGVETK*
>RS_GCF_013394045.1+NZ_CP040590.1_2158 NZ_CP040590.1_2158 # 2250843 # 2253479 # -1 # ID=1_2158;partial=00;start_type=ATG;rbs_motif=GGAGG;rbs_spacer=5-10bp;gc_cont=0.450
MVVKTDKKAEKDTTDIAETIQKLVDKGHEALAKMDDFDQKRIDHIVHEMAMAALDQHMEL
AKLAVEETGRGVVEDKAIKNIFASENIWHKIKDDKTVGIIREDDVEEITEVAEPLGVIAG
ITPVTNPTSTVVFKAEIAVKTRNPIIFAFHPQAQKSCVAAGKVVRDAAIAAGAPEGMIQW
IETPSIEATNLLINNDGIASTLATGGPGMVKAAYSTGKPALGVGPGNGPVYVEKSANIKR
AVNDITLSKTFDNGMVCASENSAVIDADIYDDVMAEFKRLGSVVIKKADQKKLADAMFNP
VTHGVKGPIAGKSAFEIAKLAGIKVPEDTKVLLAEIDGVGPDYPLSAEKLSPVLSVYKAA
TREAALKTCEELLDFGGLGHTAGLQSEDQDLMNEFGIRMKASRVLINTPSAVGGIGNIYN
NMIPSLTLGTGSWGKNAVSHNVSSFDLINVKTIAKRRNNMQWIKIPSKVYFEKNSVRYLT
DMEGVEKVFVVASPSMVKNGYVDIVRDRLRKRPNATSIQIEVFDQVEPDPSTDTVDRGVR
LMNEFKPDTIIAIGGGSPLDAAKNMWMFYEHPDADFFGAKQKYLDIRKRTYTFEKPNKAK
FVAIPTTSGTGSEVTPFAVITDSKTHVKYPLADYALTPDVAIVDPQFIMTVPKRTIAYSG
LDVFCHAIESYVSSLASDYTKPWSLQALKLVYNNLTASYNGDAHAKEEMHNASTLAGMAF
ANAFLGVNHSVAHKLGGEFGLAHGLCIAITLPHTIRYNAQMPTKLAMWPKYEYYRADEDY
AEAARYLGLKGDTTEELVEALVQAFIDLAHSVGVELSLKANGVDKKHFDATVDKLAELAY
EDQCTTANPKEPLISELKEILEEDYDGKGVETKTRGAY*
>RS_GCF_013407595.1+NZ_JABEKX010000002.1_214 NZ_JABEKX010000002.1_214 # 224226 # 225653 # -1 # ID=4_214;partial=00;start_type=GTG;rbs_motif=AGGAG;rbs_spacer=5-10bp;gc_cont=0.630
MTTITAIHPQPTPGPDATHAVDQLVASAQLAFNAYQSFTQAQVDAVCAAVVTVARQHAKD
LAFLAWKETGRGVAEDKAIKNIYASQYIWNAIKDDRTVGLIHDDPAQGLQQYAEPLGILA
GITPVTNPTSTVIFKALLSLKTRNAIIFGLHPQAQQCGAATVHLLAEAATKAGAPAGLIQ
CIAHPSLEASNALMNHDQVALVLATGGPGMVKAAYSTGKPALGVGPGNAPAYIERSADLE
ATANDLLLSKSFDNSMICASENSIVVDRAIYPELKAALTARGAYFVPDTQVAQLTAAVID
PARRTVRGPIAGQSAEKIARLAGLTVPAGTKLLIAKLDGIGPHFLLSGEKLCPVLSLYLA
NDQASAFALCRALLDYGGLGHTAVIHTQDPTIATAFGEAMPACRVLVNTPGSLGGIGGLF
NQLTPSLTLGTGSYGKNSISHNLTDMDLLNIKTVAQATRHPNDLIGELRDLIHAK*
>RS_GCF_013407595.1+NZ_JABEKX010000003.1_197 NZ_JABEKX010000003.1_197 # 204936 # 207551 # 1 # ID=5_197;partial=00;start_type=ATG;rbs_motif=GGAGG;rbs_spacer=5-10bp;gc_cont=0.597
MLKDTPKTDAPIDVQAMIDELVANAQEALKIMKTFDQAKVDHIVHRMAIAGLDHHMELAK
LAVEETGRGVYEDKAIKNMFATEEIWHAIKDNKTVGVIAEDKQRGIVSLAEPIGVIAGVT
PVTNPTSTTMFKSEIAIKTRNPIIFSFHPGAQNSSAKALEVIREEAEKAGLPKGALQYIP
VPSIEACQKLMNHPGIATVLATGGPGMVKAAYSTGKPALGVGAGNVPAYIEASANIKQAV
NDVILSKSFDNGMVCASEQAIIVDASIYDAVKEEFKAQGAIFAKQKDIPALSKTVINLEK
GSVNPPIVGQSAYTIAKWAGIDIPEDAPILIAELKGIGPKFPLSREKLSPVLAMVKAEDH
ADGFDKAEAMLNNGGLGHTAVIHSADEQLVLDYADRMSACRILVNSPSTMGGIGDLYNEM
IPSLTLGCGSYGGNSISHNVGTIDLLNIKTLTKRRNNMQWVKLPPKIYFERNSVRYLEKM
EGLDRVLIVGDRGMEKLGYVKIVEDVLNSRNNDVQIQTFVDVEPDPSSNTVYKGTEIAKS
FKPDAIVAIGGGSVMDAAKGMWLFYDGDGDFFGAKQKFLDIRKRTYKFPKPTKSKLICIP
TTSGTGSEVTPFAVITDSDTGIKYPLADYALTPDVALVDSQFIETVPPKVVADTGLDVLC
HATESYVSTMATDYTKGLSLQAIKSVFANLENSYKGDLDAKAKMHDASTIAGMAFANALL
GINHSIAHKLGQTFHLPHGRCIAITMPHVIRYNAKTPKKRAIWAKYNYFQAAEDYADIAR
ALGLKGETTEELVEAYVQAIIDLSHRVGVQLSLKDQGISKEDVLANVDRIAELAYEDNCT
VTNPVEPLIADMKQIVLDEFVGTDSAASVRI*
>RS_GCF_013487845.1+NZ_CP047410.1_385 NZ_CP047410.1_385 # 430459 # 433077 # 1 # ID=1_385;partial=00;start_type=ATG;rbs_motif=AGGAGG;rbs_spacer=5-10bp;gc_cont=0.461
MAKQNEAQTPEVDKKARAEAMVDKLVKKAHEALDIMQGFDQKKVDYITHQMVEAGQDKHM
ELAIEAVKETGRGVVEDKAIKNMFATEEIWHNIRKDHTVGVIKDDKADELITVAEPLGVL
AGITPVTNPTSTTLFKAIIAMKTRNPIIFSFHPQALECSRHAAKIVRDAAIAAGAPEGAI
QWIDEPSRETSTALINNPGIACTLATGGPGMVKAAYSTGKPALGVGPGNGPVYIEKSANL
ARAINDIVLSKTFDNGMICATENSAVIDKDIYEEVKAGLEANRVYFVPKKEHAKLRKTMF
NEKTGGVNGPIAGMSAMKIAKMADIKVPEDTQVLAVEINEIGPKELLSGEKLSPVLSVYR
AESKEDAFAKCSALLNYGGLGHTAAIQTTDMDLAREYGVEMKASRVIVNSPSGLGGIGNI
YNRMTPSLTLGTGSWGENSISHNVTDYDLLNIKTIAKRRNNMQWIKLPRIYFERDSVRYL
KDMPNINRVFIVTGPSIYAHGYVDVVVDQLKLRQNDVQYLVFSDVEADPSTNTVQKGVAL
MKSFKPDTIIALGGGSPLDAAKGMWMFYENENASFFGAKQKFLNIRKRAYRFDKPKKAQM
VAIPTTSGTGSEVTPFAVITDSETHVKYPLADYALTPDVAIVDPQFVDTVPKGNIAASGL
DVLCHAIESYVSSMASDYTRPLSLQAIKLVFNNLTASYNGDETARAEMHNASTLAGMAFG
NAFLGINHSIAHKLGGEFGLTHGICIAITMPHVIKFNATLPKKFSTWPKYEAFRAADDYA
TIARTIGLTGDSNEELIDKLCDKIKELAHSVGVTLSLKAWGVDKAHFDKVVDKLATLAYE
DQCTTANPQEPLISDLKKIMIAEYDGKGVETN*
>RS_GCF_013694365.1+NZ_CP059275.1_1267 NZ_CP059275.1_1267 # 1075763 # 1078399 # 1 # ID=1_1267;partial=00;start_type=ATG;rbs_motif=None;rbs_spacer=None;gc_cont=0.408
MPANNKKQVEKNVLTEEEKKQNAQKLVNDIIAKSEAAFEQLRYYSQEQVDKICQAMALAA
EEHHMDLAIDAAEETGRGVAEDKAIKNIYASEYIWNNIRHDKTVGIIEDNDENQTITIAD
PLGIIAGIVPVTNPTSTTIFKSIISAKTRNTIIFSFHRQAMKSSIKTAKILQEAAEKAGA
PKNMIQWLPESSRENTSALLQHPKTATILATGGPSLVKAAYSSGNPALGVGPGNGPAYIE
KTANIERSVYDIVLSKTFDNGMICATENSVVVDEEIYDKVKEEFQKWNCYFLKPNEIDKF
TEGFIDPKRHQVRGPIAGRSANAIANMCGIKVPENTKVIIAEYEGVGDKYPLSAEKLSPV
LTMYKATSHENAFDICAQLLHYGGEGHTAAIHTLDDDLATKYGLEMRASRIIVNSPSGIG
GIGNIYNNMTPSLTLGTGSYGGNSISHNVTDWDLLNIKTIAKRRENRQWVKIPPKVYFQR
NSLKELQDIPNINRAFIVTGPGMSKRGYVQRVIDQLRQRQNNTAFLVFDDVEEDPSTNTV
EKGVAMMNDFKPDTIIALGGGSPMDAAKAMWMFYEHPETSWYGVMQKYLDIRKRAYQIKK
PTKSQLIGIPTTSGTGSEVTPFAVITDSETHVKYPLADYALTPNIAIVDSQFVETVPAKT
TAWTGLDVLCHATESYVSVMATDYTRGWSLQTIKGVMENLPKSVQGDKLARRKMHDFSTM
AGMAFGQAFLGINHSLAHKMGGAFGLPHGLLIAIAMPQVIRFNAKRPQKLALWPHYETYH
ATKDYADIARFIGLKGNTDEELAEAYAKKVIELAHECGVKLSLKDNGVTREEFDKVVDDL
ARLAYEDQCTTTNPVEPLVSQLKELLERCYDGTGVEEK*
>RS_GCF_014058425.1+NZ_CP049366.1_538 NZ_CP049366.1_538 # 590563 # 593181 # 1 # ID=1_538;partial=00;start_type=ATG;rbs_motif=GGAGG;rbs_spacer=5-10bp;gc_cont=0.386
MLKGSKDTNTAAKPDKKEEVKPVIDEMVAKAQKALKIMDSFTQEQVDHIVHQMAIAGLNA
SFKLAKLAYEETGRGLVEDKVIKNMYSTEEIWHSIKRDKTVGIIEDDKEHRLIKVAEPLG
VLAGVTPVTNPTSTAMFKSLIALKTRNPIIFGFHPQAQKCSVAAAKVMLKAAVDAGAPED
VIQWIEKPSIEATSYLMNNDGVASVLATGGPGMVKAAYSTGKPALGVGPGNGPAYIEKTA
NIKRAVNDIMISKTFDNGMVCAAENSAIIDADIYDEVKSLFEKNKVFFIKKADYKKLADA
MFRPEGGVKGPIAGQSALNIAKLAGIKVPADTKVLGVELSKVGPDEPLSAEKLSPVLSVF
KVAGHKEGFEKADELLHFGGLGHTVGIHTMDEDLATEFGIKMKASRVLVNTPAAIGGIGN
LYNEMIPSLTLGTGSWGKNSISHNVSSFDLLNIKTIAKRRNNMQWIKQPRVYYEKTSVRY
LEDLEGMKRAFIVCDPVMVQLGFVDTITDELKRSKVNVEYSMFSDVDNIVTTDVVKRGVT
QMNLFKPDTIIALGGGTTMETAKDMWLFYEHPDVDLFGAKQGFIDIRKRTYKFPKPEKAQ
FVAIPTTFGGGDQVTPFSSIIDTKTGTKYPIADYALTPDVAIIDSQFVETMPKDIMAESG
MDVLTNAVESYVANMASDYTRPYALQAIKLVFDNLEKAVAGDKNAQAEMHNASTLAGLSY
GNAFAGVAHSITDVLTNVYGIRHGLASIIALPQVINYNFEQPTKMTMWPAYESFRADSDY
AAMASYIGLTGKDNRALKDALVKKIVDLAHAVGIKLSLKDNYIDKKDFDSKLDDLAEATF
GDQFSFTNPKEPLISELKQILEDVYVGKGIEK*
>RS_GCF_014131735.1+NZ_CP039121.1_24 NZ_CP039121.1_24 # 24651 # 27254 # 1 # ID=1_24;partial=00;start_type=ATG;rbs_motif=GGAGG;rbs_spacer=5-10bp;gc_cont=0.460
MIKTEKNQTSKVTDEVDQLVQRSKKALAILKSYTQAQIDDLCEKVAVAALDNHMKLAKLA
VEETGRGVVEDKAIKNIYASEYIWNSMRHDKTVGVIKEDDEEQLMEIAEPVGIVAGVTPV
TNPTSTTVFKTLISLKGRNTIVFGFHPQAQKCSSAAADVMREAIKAAGGPADAVLYIEHP
SIEATDALMHHTDVATILATGGPSMVTAAYSSGKPALGVGPGNGPTYVEKTADIKQAVND
IVLSKTFDNGMICASENSAIIDKEIYAEVKAEFIRLGCYYVKPKDVQALSDAVIDPNRHT
VRGPVAGKTAYQIAQMAGLKDVAKDCRVLIAEINGVGIKYPLSGEKLSPVLTVYKADSHE
AAFKRANELLHYGGLGHTAGIHTTDDALVKEFGLQMPACRILVNTPSSVGGLGNIYNNMA
PSLTLGTGSYGGNSISHNVTDMDLINIKTVAKRRNNMQWVKMPPKVYFERNSVRYLEHMA
GIKKVFLVCDPGMVEFGYADRVTAVLNKRTDPVDIDIFSEVEPNPSTDTVYKGVARMKAF
KPDTIIALGGGSAMDAAKGMWLFYEHPEASFLGAKQKFLDIRKRTYKVPVSEKVTYIGIP
TTSGTGSEVTPYAVITDSKTHVKYPITDYAMQPDIAIVDPQFVETVPKRTTAWTGLDVIT
HATEAYVSTMASDFTRGWSIQALQLAFKYLKASYDGDKMAREKMHNASTLAGMAFANAFL
GINHSIAHKLGGEFNLPHGLAIAITYPQVVRYNAEIPTKLAMWPKYNHNTALADYANIAR
ALGLPGKTDEELKESLVKAYIDLAHSMDVTLSLKANRVEKKHFDATVDELAELAYEDQCT
TANPREPLISELKAIIEREWDGQGTEK*
>RS_GCF_014131735.1+NZ_CP039121.1_2753 NZ_CP039121.1_2753 # 2951264 # 2952631 # 1 # ID=1_2753;partial=00;start_type=ATG;rbs_motif=AGGAGG;rbs_spacer=5-10bp;gc_cont=0.481
MLKEMEETTVSRSIDRLVLNASLAANRLEVMDQSQVDQAVAAMARAAHAARGMLAAMAVE
ETGRGNYRDKVAKNDFAAKNVYNYIKDDKTVGIINDDPVSGVMKVAEPVGIIAGVTPVTN
PTSTVIFNAMLALKTRNPIIFGFHPFAQKSCVETGRIIRDAAIAAGAPKDWIQWIKTPSL
EATNTLMNHPGVATIIATGGAGMVKTAYSTGKPALGVGPGNVPCFIEQTADIQQAVSDVV
TSKSFDNGMICASESNLIVADQIYDQVKRELSHNGVYFVGTENFKALEATVMNLDKQAVD
PKVAGQTPWQIAQWAGFDVPSDTKVLAVELPSIGGDQVLSREKLSPVLAVVHAKDTEAGF
NLMKRSLALGGLGHTAALHTTDEAVMNKFALEMTACRALINVPSSQGAIGYKYDNVAPSL
TLGCGTWGHNSISHNLEDWDLLNIKTVAKRLTKIR*
>RS_GCF_014145435.1+NZ_JACIVA010000046.1_138 NZ_JACIVA010000046.1_138 # 126363 # 127496 # 1 # ID=41_138;partial=00;start_type=TTG;rbs_motif=AGGAGG;rbs_spacer=5-10bp;gc_cont=0.352
MEKIQFKPQIWTGSNALDGLEDIKGHKIFLVTDPFMVKSGAISQIEEKINKNNDVKVFSD
IQPDPPIDQIVKGIEQINDFNADLLIAVGGGSAIDATKGMKFFWQKTHDGKELKLIAIPT
TSGTGSEVTNFAVITDADKGVKYPLVTDDVLPSIALLDANLVKTAPQPITVDTGMDVLTH
CLESYVSKGANAFSDAFAEKAFQIVFNNIKKVSENGNDMEARQKMHDASCIAGLAFNLAG
LGINHSIAHAAGAKFHIPHGRLNTIIMPNVIEYNAELSKGVMATPNRAAKKYANLARLVG
INAVNPNIAVRNLIKAIIKLRKDLKMPASFSEYGISKDEFNKEKESIAKAAVQDADTQAN
PIKAEAKDMLSIMNSSF*
>RS_GCF_014145435.1+NZ_JACIVA010000046.1_144 NZ_JACIVA010000046.1_144 # 132472 # 133941 # 1 # ID=41_144;partial=00;start_type=ATG;rbs_motif=AGGAG;rbs_spacer=5-10bp;gc_cont=0.338
MELQDHDLVSIQKVRNLISAAKEAQAIYKNYTQKKIDEVCQAIADIGVSNSRQLAIAANK
ETGFGNVEDKVIKNIFASKVVNERYRDTKTIGIINSDYKTKIVDIGEPVGVIAGLIPSTN
PTSSVFYKTIVSLKAGNAIIFSPHPNAKKCILEAVRLIREELKRLNVPVNLVSSIHDLTL
DATNELMRNQDTKLILATGGTKMVRAAYSSGTPALGVGPGNGPAYIEKSANIAQAVKRII
ESKTFDNGTICASEQSVLVDRTIDELVRQNFQKFNGYFMDNEETKKVSKYIMRSNGTMNP
QIVGKTAQQIAILAGIKIPPYAKILIATGKIDNINIKNPYAREKLAPILTYYVIENSTQA
INIANQLLKVEGAGHTAMIHSENKSIITKYGEKVLASRILVNSPGSLGGIGATVNLNPAL
TLGCGAIGGSSTSDNVSPLNLINIRREAFGVRDLDEIKKEFHQFKEETTVSDEVLVRNVV
TQVLKELGY*
>RS_GCF_014145435.1+NZ_JACIVA010000060.1_102 NZ_JACIVA010000060.1_102 # 107274 # 109910 # 1 # ID=57_102;partial=00;start_type=ATG;rbs_motif=AGGAG;rbs_spacer=5-10bp;gc_cont=0.417
MPANNKKQVEKKELTAEEKKQNAQKLVNDLMAKSQAAFEQLRYYSQEQVDKICQAMALAA
EEHHMDLAIDAANETGRGIAEDKAIKNIYASEYIWNNIRHDKTVGIIEDNDEDQTITIAD
PLGVIAGIVPVTNPTSTTIFKSIISAKTRNTIIFSFHRQAMKSSIKTAKILQEAAEKAGA
PKNMIQWLPESSRENTTALLQHPNTATILATGGPSLVKAAYSSGNPALGVGPGNGPAYIE
KTANIERSVYDIVLSKTFDNGMICATENSVVVDEEIYDKVKEEFQKWNCYFLKPNEIDKF
TDGFIDPDRHQVRGPIAGRSANAIADMCGIKVPDNTKVIIAEYEGVGDKYPLSAEKLSPV
LTMYKATSHENAFDICAQLLHYGGEGHTAAIHTLDDDLATKYGLEMRASRIIVNSPSGIG
GIGNIYNNMTPSLTLGTGSYGSNSISHNVTDWDLLNIKTIAKRRENRQWVKIPPKVYFQR
NSLKELQDIPNIDRAFIVTGPGMSKRGYVQRVIDQLRQRQNNTAFLVFDDVEEDPSTHTV
EKGVAMMNDFKPDTIIALGGGSPMDAAKAMWMFYEHPETSWYGVMQKYLDIRKRAYQIKK
PTKAQLIGIPTTSGTGSEVTPFAVITDSETHVKYPLADYALTPNIAIVDSQFVETVPATT
TAWTGLDVLCHATESYVSVMATDYTRGWSLQTIKGVMENLPKSVQGDKLARRKMHDFSTM
AGMAFGQAFLGINHSLAHKMGGAFDLPHGLMIAIAMPQVIRFNAKRPQKLALWPHYETYH
ATKDYADIARFIGLKGNTDEELAEAYAKKVIELAHECGVKLSLKANGVKREDFDKVVDDL
ARLAYEDQCTTTNPVEPLVSQLKELLERCYDGTGVEEN*
>RS_GCF_014145505.1+NZ_JACIUZ010000028.1_54 NZ_JACIUZ010000028.1_54 # 58829 # 61459 # -1 # ID=21_54;partial=00;start_type=ATG;rbs_motif=AGGAG;rbs_spacer=5-10bp;gc_cont=0.428
MAKDKKNLESTITVDKEKEAQAMINDLVERSQKAFDKLRNFNQEQVDKICQAMALAAEEH
HMELAVDAANETGRGVAEDKAIKNIYASEYVWNNIRHDKTVGIIKDDDENQTITIADPLG
IIAGVVPVTNPTSTTIFKSIISAKTRNTIIFSFHPQALKSSIKTAKILQEAAEKAGAPKD
MIQWIPQCSLEATNALLRNPNIATILATGGPSLVKAAYSSGNPALGVGPGNGPAYIEKTA
NIARSVYDIVLSKTFDNGMICATENSIIVDDEIYDQVKEEFKKWNCYFVKPNELDTFTEG
FIDTKRHQVRGPIAGRSANAIAKMCGLKNVPEHTKVLIAEYEGVGDDYPLSAEKLSPVLT
MYRATSHENAFDICRQLIHYGGEGHTAAIHTLDDDLATKYGLEMRASRIIVNSPSGIGGI
GNIYNNMTPSLTLGTGSYGGNSVSHNVTDWDLLNIKVIAKRRENRQWVKIPPKVYFQRNS
LKELRDIPNINRAFIVTGPGMSKRGYVQRVIDELRLRQNDTAFLVFDDVEEDPSTNTVEK
GVAMMNDFKPDTIIALGGGSPMDAAKAMWMFYEHPETSWYGVMQKYLDIRKRAYQIKKPT
KSQLIGIPTTSGTGSEVTPFAVITDSKTHVKYPLADYALTPNIAIVDSQFVETVPPKTTA
YTGLDVLCHATESYVSVMATDYTRGWSLQTIKGVMEYLPNSVKGDKLARRKMHDFSTMAG
MAFGQAFLGINHSLAHKMGGAFGLPHGLLIAIALPQVIRFNAKLPQKLALWPHYETYHAT
KDYADIARFIGLQGNSDEELAEAYAKKVIELAHECGVKLSLKDNGVSREDFDKVVDQLAV
LAYEDQCTTTNPVEPLVSQLKELLERCYDGTGVEND*
>RS_GCF_014145545.1+NZ_JACIVE010000058.1_20 NZ_JACIVE010000058.1_20 # 19204 # 21831 # 1 # ID=54_20;partial=00;start_type=ATG;rbs_motif=AGGAG;rbs_spacer=5-10bp;gc_cont=0.404
MPANNKKQVEKNVLTEEENAQKLVDDIITKSEAAFEQLRYYSQEQVDKICQAMALAAEEH
HMDLAIDAAEETGRGVAEDKAIKNIYASEYIWNNIRHDKTVGIIEDNDENQTITIADPLG
IIAGIVPVTNPTSTTIFKSIISAKTRNTIIFSFHRQAMKSSIKTAKILQEAAEKAGAPKN
MIQWLPESSRENTTALLQHPKTATILATGGPSLVKAAYSSGNPALGVGPGNGPAYIEKTA
NIERSVYDIVLSKTFDNGMICATENSVVVDEEIYDKVKEEFQKWNCYFLKPNEIDKFTDG
FIDPKRHQVRGPIAGRSANAIADMCGINVPENTKVIIAEYEGVGDKYPLSAEKLSPVLTM
YKATSHENAFDICAQLLHYGGEGHTAAIHTLDDDLATKYGLEMRASRIIVNSPSGIGGIG
NIYNNMTPSLTLGTGSYGGNSISHNVTDWDLLNIKTIAKRRENRQWVKIPPKVYFQRNSL
KELQDIPNINRAFIVTGPGMSKRGYVQRVIDQLRQRQNDTAFLVFDDVEEDPSTNTVEKG
VAMMNDFKPDTIIALGGGSPMDAAKAMWMFYEHPETSWYGVMQKYLDIRKRAYQIKKPTK
SQLIGIPTTSGTGSEVTPFAVITDSETHVKYPLADYALTPNIAIVDSQFVETVPAKTTAW
TGLDVLCHATESYVSVMATDYTRGWSLQTIKGVMENLSKSVQGDKLARRKMHDFSTMAGM
AFGQAFLGINHSLAHKMGGAFGLPHGLLIAIAMPQVIRFNAKRPQKLALWPHYETYHATK
DYADIARFIGLKGNTDEELAEAYAKKVIELAHECGVKLSLKDNGVTREEFDKAVDDLARL
AYEDQCTTTNPVEPLVSQLKELLERCYDGTGVEEK*
>RS_GCF_014145615.1+NZ_JACIVH010000069.1_122 NZ_JACIVH010000069.1_122 # 134367 # 137003 # 1 # ID=66_122;partial=00;start_type=ATG;rbs_motif=AGGAG;rbs_spacer=5-10bp;gc_cont=0.416
MPANNKKQVEKNVLTEEEKKQNAQNLVDDLIAKSEAAFEQLRYYSQEQVDKICQAMALAA
EEHHMDLAVDAAEETGRGVAEDKAIKNIYASEYIWNNIRHDKTVGIIKDNDEDQTITIAD
PLGIIAGIVPVTNPTSTTIFKSIISAKTRNTIIFSFHRQAMKSSIKTAKILQEAAEKAGA
PKNMIQWLPESTRENTTALLQHPKTATILATGGPSLVKAAYSSGNPALGVGPGNGPAYIE
KTANIERSVYDIVLSKTFDNGMICATENSIVVDEEIYDKVKEEFKKWNCYFLKPDEIDKF
TDGFIDPDRHQVRGPIAGRSANAIADMCGIDVPENTKVIIAEYEGVGDKYPLSAEKLSPV
LTMYKATSHENAFDICAQLLHYGGEGHTAAIHTLDDDLATKYGLEMRASRIIVNSPSGIG
GIGNIYNNMTPSLTLGTGSYGGNSISHNVTDWDLLNIKTIAKRRENRQWVKIPPKVYFQR
NSLKELQDIPNINRAFIVTGPGMSKRGYVQRVIDQLRQRQNDTAFLVFDDVEEDPSTNTV
EKGVAMMNDFKPDTIIALGGGSPMDAAKAMWMFYEHPETSWYGVMQKYLDIRKRAYQIKK
PTKSQLIGIPTTSGTGSEVTPFAVITDSKTHVKYPLADYALTPNIAIVDSQFVETVPAKT
TAWTGLDVLCHATESYVSVMATDYTRGWSLQTIKGVMENLPKSVQGDKLARRKMHDFSTM
AGMAFGQAFLGINHSLAHKMGGAFGLPHGLLIAIAMPQVIRFNAKRPQKLALWPHYETYH
ATKDYADIARFIGLKGNTDEELAEAYAKKVIELAHECGVKLSLKDNGVTREEFDKAVDDL
ARLAYEDQCTTTNPVEPLVSQLKELLERCYDGTGVEEK*
>RS_GCF_014207505.1+NZ_JACHGL010000007.1_83 NZ_JACHGL010000007.1_83 # 89707 # 92409 # -1 # ID=7_83;partial=00;start_type=ATG;rbs_motif=AGGAG;rbs_spacer=5-10bp;gc_cont=0.404
MANATEKKPEKKVLTPEEKANLQAQAEKMTAELVKKSQQALAEFSTFTQEQVDTIVAAMA
LAGSQNSLVLAHEAHDETGRGVVEDKDTKNRFASESVYNAIKFDKTVGVINEDKIQGKVE
LAAPLGVLAGIVPTTNPTSTTIFKSMLTAKTRNTIIFAFHPQAQKSSAHAAQIVYEAAVK
AGAPKNFIQWIEKPSIYGTSALIQNTGIASILATGGPSMVNAALKSGNPSMGVGAGNGAI
YLDATVDTDRAVSDLLLSKRFDNGMICATENSAVIQAPIYDEVLKKLQDQGAYLVPKKDY
KKIADYVFKANAEGYGVAGPVAGMSGRWIAEQAGVKVPEGKDVLLFELDQKNIGEALSSE
KLSPLLSIYKVEKRQEAIDTVQSLLNYQGAGHNAAIQIGSQDDPFIKEYADAIGASRILV
NQPDSIGGVGDIYTDAMRPSLTLGTGSWGKNSLSHNLSTYDLLNIKTVARRRNRPQWVRL
PKEVYYESNAITYLQDLPSINRAFIVADPGMVQFGFVGKVLSQLELRQEQVETNIYGSVK
PDPTLSQAVDIARQMAAFKPDTVILLGGGSALDAGKIGRFLYEYSTRNEGILEDEEQIKA
LFMELQQKFMDIRKRIVRFYHARLTQMVAIPTTSGTGSEVTPFAVITDDTTHVKYPLADY
ELTPEVAIVDPEFVMTVPKRTVAFSGLDALSHALESYVSVMASEFTRPWALQAIKLIFDN
LAESYRYDPKNPTKEGQTARTKMHYASTLAGMSFANAFLGINHSLAHKVGGEFELPHGLA
IAIAMPHVIKFNAVTGNVKCTPYPRYETYTAQKDYADIARHIGLKGSTDAELVDALITAI
KKLAKSVEVDQTLTGNGVKKADLERNIDALTDLVYNDQCTPGNPRQPSLDEIKQLLRDQL
*
>RS_GCF_014397255.1+NZ_CP060724.1_822 NZ_CP060724.1_822 # 867307 # 870009 # 1 # ID=1_822;partial=00;start_type=ATG;rbs_motif=AGGAG;rbs_spacer=5-10bp;gc_cont=0.423
MVDTIAPKKVKKVLTPEEKAARVAAAEKMTGDLVEKAQKALVEFATYSQEQVDKIVAAMA
LAGSENSLLLAHEAVEETGRGVVEDKDTKNRFASESVYNAIKNDKTVGVINEDRVTGKVE
LAAPLGVLAGIVPTTNPTSTTIFKSMLTAKTRNAIVFAFHPQAQKSSAHAAQIVYDAAVA
AGAPKNFIQWVEKPSLEGTTALIQNRGIASILATGGPSMVNAALKSGNPSMGVGAGNGAV
YVDATADVKRAVEDLLLSKRFDNGMICATENSVVIAAEVYDEFMKQLQEQGAYLVPKKDY
KKVADAVFVPNAEGFGVQGPVAGMSGQWIAAKADIKMPADKDVLLFELDKKNIGEALSSE
KLSPLLSIYKAASREEGIEIVRALLNYQGAGHNAAIQIGAQDDPFVKEYADAVEASRILV
NQPDSIGGVGDIYTDALRPSLTLGTGSWGKNSLSHNLSTYDLLNIKTVARRRNRPQWVRL
PKDIYYEANSITYLQDLPGVSRAFIVADPGMVQFGFVDKVLDQFNLSVTPVKTSLYGTVR
PDPTMGQAVEIARQMADFKPDTVVLLGGGSALDAGKIARFLYEYSASHEGILNDDDALKS
LFEELQQKFMDIRKRIVKFEHQSLTQMVAIPTTSGTGSEVTPFAVITDDETHVKYPLADY
ELTPQVAIVDPEFVMTVPKRTVAFSGMDALSHALESYVSVMSSEFTRPWALQAIRLIFEN
LENSYKYDPKHPTKEGHDARTKMHYASTLAGQSFANAFLGINHSLAHKTGGEFGLPHGLA
ISIAMPHVIRFNAVTGNVKRTPFPRYETYTAQKDYADIARFLGLTGKDDAALVDALIKKI
ENLAAALEIDLTLSGNGVAKKDLDSSIDKLMDLVYNDQCTPGNPRQPKLEEIRELLLAQY
*
>RS_GCF_014634745.1+NZ_BMBP01000004.1_97 NZ_BMBP01000004.1_97 # 94638 # 97340 # 1 # ID=4_97;partial=00;start_type=ATG;rbs_motif=AGGAG;rbs_spacer=5-10bp;gc_cont=0.424
MAEATAKKPAKKVLTPEEKAELTAQAEKMTAELVEKSQKALAEFSTFSQEQVDKIVAAMA
LAGSENSLLLAHEAHDETGRGVVEDKDTKNRFASESVYNAIKFDKTVGVINEDKIQGKVE
LAAPLGVLAGIVPTTNPTSTTIFKSMLTAKTRNTIIFAFHPQAQKSSVHAAQIVYEAAVK
AGAPKNFIQWIEKPSIYATTALIQNHGIASILATGGPSMVNAALKSGNPSMGVGAGNGAI
YLDATVDTDRAVSDLLLSKRFDNGMICATENSAVIQAPIYDEVLAKLQEQGAYLVPKKDY
KKIADYVFKPNAEGFGVAGPVAGMSGRWIAEQAGVKIPEGKDVLLFELDQKNIGEALSSE
KLSPLLSIYKVEKREEAIETVQSLLNYQGAGHNAAIQIGSQDDPFIKEYADAIGASRILV
NQPDSIGGVGDIYTDAMRPSLTLGTGSWGKNSLSHNLSTYDLLNIKTVARRRNRPQWIRL
PKEVYYEANAITYLQELPSVKRAFIVADPGMVQFGFVGKVLSQLELRQEQVETNIYGSVK
PDPTLSQAVEIARQMADFKPDTVILLGGGSALDAGKIGRFLYEYSTRHEGILEDNDAIKD
LFTELQQKFMDIRKRIVKFYHARLTQMVAIPTTSGTGSEVTPFAVITDDETHVKYPLADY
ELTPEVAIVDPEFVMTVPKRTVAFSGLDALSHALESYVSVMASEFTRPWALQAIKLIFDN
LADSYHYDPKNPTKEGQNARTKMHYASTLAGMSFANAFLGINHALAHKTGGEFELPHGLA
IAIAMPHVIKFNAVTGNVKRTPYPRYETYTAQKDYADIARYLGLKGNTDVELVDSLIAAV
KDLAASVEVNQTLSGNGVDKKHFDDALDSLIDLVYNDQTTPGNPRQPSLAEIKQLLKDQF
*
>RS_GCF_014635905.1+NZ_BMDS01000007.1_56 NZ_BMDS01000007.1_56 # 53056 # 55692 # -1 # ID=7_56;partial=00;start_type=ATG;rbs_motif=AGGAG;rbs_spacer=5-10bp;gc_cont=0.422
MPANNKKQVEKKELTAEEKKQNAQKLVDDLMAKSQAAFEQLRYYSQEQVDKICQAMALAA
EEHHMDLAVDAANETGRGIAEDKAIKNIYASEYIWNNIRHDKTVGIIEDNDEDQTITIAD
PLGIIAGIVPVTNPTSTTIFKSIISAKTRNTIIFSFHRQAMKSSIKTAKILQEAAEKAGA
PKNMIQWLPESSRENTTALLQHPNTATILATGGPSLVKAAYSSGNPALGVGPGNGPAYIE
KTANIERSVYDIVLSKTFDNGMICATENSVVVDEEIYDKVKEEFQKWNCYFLKPNEIDKF
TDGFIDPDRHQVRGPIAGRSANAIADMCGIKVPDNTKVIIAEYEGVGDKYPLSAEKLSPV
LTMYKATSHENAFDICAQLLHYGGEGHTAAIHTLDDDLATKYGLEMRASRIIVNSPSGIG
GIGNIYNNMTPSLTLGTGSYGSNSISHNVTDWDLLNIKTIAKRRENRQWVKIPPKVYFQR
NSLKELQDIPNIDRAFIVTGPGMSKRGYVQRVIDQLRQRQNNTAFLVFDDVEEDPSTHTV
EKGVAMMNDFKPDTIIALGGGSPMDAAKAMWMFYEHPETSWYGVMQKYLDIRKRAYQIKK
PTKSQLIGIPTTSGTGSEVTPFAVITDSETHVKYPLADYALTPNIAIVDSQFVETVPATT
TAWTGLDVLCHATESYVSVMATDYTRGWSLQTIKGVMENLPKSVQGDKLARRKMHDFSTM
AGMAFGQAFLGINHSLAHKMGGAFGLPHGLLIAIAMPQVIRFNAKRPQKLALWPHYETYH
ATKDYADIARFIGLKGNTDEELAEAYAKKVIELAHQCGVKLSLKDNGVKREDFDKAVDDL
ARLAYEDQCTTTNPVEPLVSQLKELLERCYDGTGVEEN*
>RS_GCF_900094835.1+NZ_FMAO01000012.1_10 NZ_FMAO01000012.1_10 # 7778 # 10474 # -1 # ID=26_10;partial=00;start_type=ATG;rbs_motif=GGAG/GAGG;rbs_spacer=5-10bp;gc_cont=0.406
MTAMNNKKKKVLTPDEKAAHYAAAEEMTNKLVDQAADALQKFATYTQEQVDKIVAAMALA
GSENALLLAHEAYEETGRGVIEDKDTKNRFASESVYNAIKNDKTVGVISEDDVTGKVELV
APLGILAGIVPTTNPTSTAIFKSMLTAKTRNVIVFAFHPQAQKSSAHAAKIVYDAAVAAG
APKNFIQWIETPSIDATNTLIKNPRIASILATGGPSMVDAALHSGNPSMGVGAGNGAVYV
DKTANVDRAVSDLLLSKRFDNGMICASENSVVIDASIYDEMLRKLQEQGAYLTPKQDYQK
VSDFVFKPTSEGYGVTGPVAGRSGRWIAEQAGLKLPADKDVLLFELDKRHIGEPLSSEKL
SPLLSIYKAQDRDEAVEIVRALLKYQGAGHNAAIQIGAQDDPFVKEYADRVEASRILVNQ
PDSIGGVGDIYTDALRPSLTLGTGTWGKNSLSHNLSTYDLLNVKTVARRRNRPQWVRLPK
DIYYETNAITYLQELPDVDRAFIVADPGMVKLGFVDTILDQFALRKDQVKTSFYGSVSPD
PTISQAIEIARQMADFKPDTVVLLGGGSALDAGKIARFLYEYSATKPGILYDDAGLKALF
QQLAQKFMDIRKRIVKFEHQRLTQMVAIPTTSGTGSEVTPFAVITDDETHVKYPLADYEL
TPQVAIVDPEFVMTVPRKTVAYSGMDALSHALESYVSVMSSEFTRPWALQAIKLIFDYLE
ASYQYDATQPTKEGELARAKMHYASTLAGMSFGNAFLGLNHAIAHKTGGAFGLPHGLAIS
IAMTNVIKFNGVTGNVKRTPFPRYETYTAQKDYADIARHIGLTGKNDAELVDALINKIKE
LAAHLDMDLTLSGNGVKKEDFDRELSGLMDLIYNDQTTPGNPRQPRLSEIKQLLEEQF*
>RS_GCF_900103655.1+NZ_FMXC01000027.1_7 NZ_FMXC01000027.1_7 # 5975 # 8602 # 1 # ID=47_7;partial=00;start_type=ATG;rbs_motif=GGAG/GAGG;rbs_spacer=5-10bp;gc_cont=0.401
MAKTQQKETLTEEEKKKQIYDMVDNLVKKSHVALDEMANFTQEQVDKICEAVATAGEQNA
YPLAKMAVEETKRGVVEDKTTKNMYASENIWNSLRHEKTVGIIEEDKELGLTKIAEPKGV
IAGVTPVTNPTSTVIFKAMLALKTRNTIIFGFHPQAQKCCVETGKIIRDAAVAAGAPKDA
VQWIEEPSLDATTDLMNNPGVQTILATGGPGMVKAAYSSGKPAIGVGPGNGPSYIEKSAN
IDRAVYDIVLSKNFDNGMVCASENSVVVDDEIYDRIKDEFKKWNCYFLNKEEIKKFEEHF
IDSRRGTVAGPVAGKSAYDIAKLCGVDVPKNTKVIVAEYKGVGRKFPLSAEKLSPVFTLY
RAKNHDEAFRICTELLDYGGRGHTAGLHSSNQKVIDEFAMKMDACRILVNSPAALGGIGD
LYNNMLPSLTLGTGSYGANTFSHNIGAKDLLNIKTVAMRRDNMQWVKVPSKTYFEHNAAN
YLRHMPNVNRFFIVTDEGVADKGFADEITDIISKRRGQKEYEVFKAVTLDPNTDVIKDGV
HRMNIFKPDVVIAIGGGSVMDAAKAMRLFYENPEMSFEEAYQKFLDIRKRVVRFPKINGV
QLVCIPTTSGTGSEVSPIAIISDAKTGIKHTLCDYALTPDVSIVDDQFVQTLPKRLIAWS
GFEALGHAIESYVSTMATDFTRGWSLEAIKAIFVNLKDSYAGNLDARKRMHDAATIAGMA
YSNAFLGLEHSIAHTVGSTFDIPSGVSDAIALPQVIRFNAKRPEKLAMWPHYSVYRAESD
YADIARAIGLTGSSDAELVEKLVQKIIDLAESVDIKMAFKDYGVDQTEFDNKVDKLAVEA
YGDQNTVTNPTAPLISQIVQLMKDCYAGKNISANK*
>RS_GCF_900110005.1+NZ_FOCC01000005.1_124 NZ_FOCC01000005.1_124 # 130311 # 133007 # -1 # ID=16_124;partial=00;start_type=ATG;rbs_motif=GGAGG;rbs_spacer=5-10bp;gc_cont=0.435
MVQVATKPKKKVLTEEEKAARMEAAREYTGALVDKAEEAEKLYAHFTQDQVDKIVAAAAL
AGSEAALMLAHEAVDETGRGVVEDKDTKNRFATENIYNSIKDEKTVGIISEDKIKGQVQI
AAPLGILAGIVPTTNPTSTTMFKALMALKTRNAIVFSFHPQAVKCSIHAAKIIYDAAVAA
GAPKDIIQWIETSTLENTTALIQNRKIASILATGGPGMVNAALKSGNPSMGVGAGNGAVF
VDHTADLDRAVEDMLLSKRFDNGMICATENSAVIEAPIYNDWVKKMEEKGAYMLPKKDYK
KLADFVFNERHGVNGPVAGRSAQWIAENAGIKLPADKDVIMFELDSKNIGEALSSEKLSP
LLSIYKAKDRQDGIKIVAALLDYQGAGHNAAIQIGSQVDPFIDEFADQTKAARILVNQPD
SIGGIGDIYTDALRPSLTLGTGSWGKNSLSHNLSTADLLNVKTVAKRRNRPQWIRLPEKI
YYEKNALSYLTDESEKMSRVLIVADPGMVKFGFVDKLYDQLEARDNPVKTSIYGSVRPDP
TLGQAMEIARQMEEFEPDTILAIGGGSAMDAAKIARYLYEYSLEQEPGFLSSYEAVSEIF
TRLQQKFVDIRKRIVKFHHGTKTKLFCIPTTSGTGSEVTPYAVITDDKTHVKYPLTDYEM
TPQVAIVDPEFVMTVPKRTVAWSGLDTLSHALESYVSVMASDFTRPWSLQAIKLVFENLE
ASYKYDPKNPTREGEKARENMHYAATLGGMAFANAFLGINHSLAHKTGGEFGLPHGLAIS
IAMQHVIRFNGVSGKVKRTPFPRYEVYRGQKDYADIARSLGLKGKNDAELVEALCDKIDA
LMKAVDVTPTLSANGVTKEAFDASLDKLCDLVYNDQCTTANPRQPSIEEIRQLLIDQF*
>RS_GCF_900110005.1+NZ_FOCC01000005.1_86 NZ_FOCC01000005.1_86 # 85762 # 87144 # -1 # ID=16_86;partial=00;start_type=ATG;rbs_motif=GGA/GAG/AGG;rbs_spacer=5-10bp;gc_cont=0.443
MAEETEAEVMVENLVKRSQHAQSILSTFSQEQVDHICEAIAKAGQEHAQELAQAAVKETR
RGVVADKVTKNIFASQCIWESLKDVKTVGVVKRDQAKGLVSIAEPMGVIAGVTPVTNPTS
TVIFKTMIALKTRNTIVFGFHPQAQKSCVLAGQIVAKAAMEAGAPKDCVLWIEEPSLAAT
TALMHDKGVSLILATGGPSMVGAAYSSGKPALGVGPGNGPAYISKSANVTKAVDDIAMSK
TFDNGMICASENSIVVDASIYDDVKKELEKHGAYFLSQEQIPDFSASFIDEKRKTVRGIL
AGKSAKEIALLCSLDVPENTRIIVAELNGVGPDYPLSAEKLSPVLTMYKAKDEREAFFIC
QQLLDYGGRGHTAAIHSEDESLIVKFAQEMTACRILVNTPSALGGVGGLYNNLTPSLTLG
TGTYGGNAVSHNITATDLLNMKTVAYRSETGFLKNLAKSK*
>RS_GCF_900113455.1+NZ_FOPI01000014.1_30 NZ_FOPI01000014.1_30 # 34993 # 37689 # 1 # ID=36_30;partial=00;start_type=ATG;rbs_motif=GGAGG;rbs_spacer=5-10bp;gc_cont=0.482
MEKEATKPKKKVLTEEEKAARMEAARKYTDTLVDKAAAAESEYAHFTQDQVDKIVAAAAL
AGSEAALMLAHEAVEETNRGVVEDKDTKNRFATENIYNAIKDEKTVGIIAEDKIKGEVQI
AAPLGVLAGIVPTTNPTSTAMFKSLMALKTRNAIVFAFHPQAQKCSVHAAQIVYEAAVEA
GAPKNIIQWVETPSIENTTALIQNRKIASILATGGPGMVNAALKSGNPSMGVGAGNGAVF
VDHTAHLDRAVEDLLLSKRFDNGMICATENSVVIEAPVYKDWMKKMEEKGAYLLPRKDYE
KLADFVFNDKHGVNGPVAGKPARWIAENAGIDLPEGKDVIMFELDSKNIGEKLSSEKLSP
LLSVYKAKDREDGIKIVAALLDYQGAGHNAAIQIGSQADPFLNEFADKTKAARILVNQPD
SIGGIGDIYTDALRPSLTLGTGSWGKNSLSHNLSTSDLLNVKTVAKRRNRPQWVRLPEKI
YYEKNALSYLTDETEHIDRAMIVADPGMVKFGFVDKVYDELEARENPVETSLYGTVHPDP
TLGQTMEIARQMEEFQPDTVIAIGGGSAMDAAKIARYIYEYSLEQEPGFLESYEKVSELF
TRLQQKFVDIRKRIVKFHHGTHTKLFCIPTTSGTGSEVTPYAVITDDNTHVKYPLTDYEM
TPQVAIVDPEFVMTVPKRTVAWSGLDTLSHALESYVSVMASDFTRPWSLQAIKLVFENLE
KSYNYDPKNPTLEGETARENMHYAATLGGMAFANAFLGINHSLAHKTGGEFGLPHGLAIS
IAMQHVIRFNGVSGKVKRTPFPRYEVYRAQKDYADIARALGLKGRTDADLVESLCNKIEE
LMKAVGVNPKLSANGVTKEAFDGALDKLCDLVYNDQCTTANPRQPSLEEIRQLLIDQF*
>RS_GCF_900113455.1+NZ_FOPI01000037.1_6 NZ_FOPI01000037.1_6 # 4749 # 6137 # 1 # ID=44_6;partial=00;start_type=ATG;rbs_motif=GGA/GAG/AGG;rbs_spacer=5-10bp;gc_cont=0.487
MDLFMAEENTQVAEMVNGLIKRSQHAQAILSTFTQEQVDKICEAIAKAGKEHAQELAQAA
VQETRRGVVADKVTKNIFASECIWESLKDVKTVGVVSEDEDKGLVSIAEPMGVIAGVTPV
TNPTSTVIFKSMIALKTRNTIVFGFHPQAQKSCVMAGKLVEAAAEAAGAPKDSVLWIEEP
SLEATTALMHNPNVSLILATGGPSMVSAAYSSGKPALGVGPGNGPAYVAESANVTKAIDD
IVTSKTFDNGMICASENSIVVDASIYDEVKKLLKGHGAYFLNDEQVPEFSKAFIDEKRGT
VRGMLAGKSAKEIATLCSLEVPADTRIIVAELDGVGREYPLSAEKLSPVLSMYKAKDAKE
AFFICQQLLDYGGRGHTAAIHSEDHNLIVKFAIEMTACRILVNTPSALGGVGGLYNNLTP
SLTLGTGTYGGNAVSHNITATDLLNMKTVAFRHETDFLKSLN*
>RS_GCF_900156885.1+NZ_FTOY01000011.1_96 NZ_FTOY01000011.1_96 # 92884 # 95514 # -1 # ID=4_96;partial=00;start_type=ATG;rbs_motif=AGGAG;rbs_spacer=5-10bp;gc_cont=0.476
MPANKKQVEKKTATTDNKQNAQELVDSLIARSEKAFNKLRYYSQEQVDKICQAMALAAEE
HHMDLAVDAANETGRGVAEDKAIKNIYASEYIWNNIRHDKTVGIIEDSDENQTITIADPL
GIIAGIVPVTNPTSTTIFKSIISAKTRNTIIFSFHRQAMKSSIKTAKILQEAAEKAGAPK
DMILWLPESSRENTSALLKHPKIATILATGGPSLVKAAYSSGNPALGVGPGNGPAYIEKT
ANIERSVYDIVLSKTFDNGMICATENSVVVDEEIYDKVKEEFKKWNCYFLKPNEIDKFTD
GFIDPDRHQVRGPIAGRSANAIADMCGIKVPENTKVIIAEYEGVGDKYPLSAEKLSPVLT
MYKATSHENAFDICAQLLHYGGEGHTAAIHTLDDDLATKYGLEMRASRIIVNSPSGLGGI
GNIYNNMTPSLTLGTGSYGSNSVSHNVTDWDLLNIKVIAKRRENRQWVKIPPKVYFQRNS
LKELQDIPNIDRAFIVTGPGMSKRGYVQRVIDQLRQRQNETAFLVFDDVEEDPSTNTVEK
GVAMMNDFKPDTIIALGGGSPMDAAKAMWMFYEHPETSWYGVMQKYLDIRKRAYQIKKPT
KSQLIGIPTTSGTGSEVTPFAVITDSKTHVKYPLADYALTPNIAIVDSQFVETVPAKTTA
YTGLDVLCHATESYVSVMATDYTRGWSLQTIKGAMEYLPKSVQGDKLARRKMHDFSTMAG
MAFGQAFLGINHSLAHKMGGAFGLPHGLLIAIAMPQVIRFNAKRPNKLALWPHYETYHAT
KDYADIARFIGLQGNTDEELADAYAKKYIEVAHQCGVKLSLKANGVTREEFDKKVDELAV
LAYEDQCTTTNPVEPLVSELKELLERCYDGTGVEEN*
>RS_GCF_900240275.1+NZ_LT964761.1_1387 NZ_LT964761.1_1387 # 1451738 # 1454341 # 1 # ID=1_1387;partial=00;start_type=ATG;rbs_motif=AGGAGG;rbs_spacer=5-10bp;gc_cont=0.496
MAKKVTVDKKTEAEQMVDDLVTKAHEALTVMHDFDQETVDRITHQMVEAGQDKHMELAIE
AVKETGRGVVEDKAIKNMFATEEIWHNIRKDKTVGVIEDDKADELIKVAEPLGVLAGITP
VTNPTSTVLFKAIIAMKTRNPIIFSFHPQALECSRHAAQIVAEAAIAAGAPEGAIQWIDK
PSRETSTALINNPGVACTLATGGPGMVKAAYSTGKPALGVGPGNGPVYVEKTANLKRAVN
DIVLSKTFDNGMICATENSAVVDQEVYDDFKQLMIANRVYFVPAAELSKLRETMFNPETG
SINGPIAGMSAEKIAERAHIKVPKDTQVLAAEITKIGKQELLSGEKLCPVLSIFRAEDQA
DAFAKCDALLEYGGLGHTAAIQTTDMKLAEKFGIEMRASRVIVNAPAGLSGIGNLYNRMT
PSLTLGTGSWGANSISHNVTDYDLLNIKTIAKRRNNMQWIKLPRVYFERDSVRYLKDMPN
INRVFIVTGPSIQAHGYVDVVTDQLKLRQNPVQYLVFSDVEADPSTDTVKKGVDLMKSFQ
PDTIIALGGGSPLDAAKGMWMFYESEDASFFGAKQKFLNIRKRAYRFDKPNKAQMVAIPT
TSGTGSEVTPFAVITDSKTHVKYPLTDYALTPDVAIVDPQFVDTVPKGNIAASGLDVLCH
AIESYVSNMASDYTRPLSLQAIKLVFDNLTASYHGDEHARAEMHNASTLAGMAFANAFLG
INHSIAHKLGGEFGLTHGIAIAITMPHVIKFNATEPKKFTTWPKYETFRAADDYATIAKT
IGLTGKTNEELIQQLCDKIRDLAHSVDVTLSLKAWGVDKKHFDRVVDHLAVLAYEDQCTT
ANPQEPLIADLKQIMINEYDGKGVETK*
>RS_GCF_900240275.1+NZ_LT964761.1_256 NZ_LT964761.1_256 # 256379 # 258994 # -1 # ID=1_256;partial=00;start_type=ATG;rbs_motif=GGAGG;rbs_spacer=5-10bp;gc_cont=0.447
MAQHAKKEATDKVQAAQKMVDELMDKSEVALQKLHSYDQKQIDKICQALALAGEEHHMDL
AMEAVEETGRGVAEDKAIKNIYASEYIWNNIRHDKTVGVIKDDDENQTVTMAEPLGIIAG
IVPVTNPTATVIFKSIIALKTRNTIVFSMHPQAQKVSAHTAAILEEAAEKAGAPKNVIQW
IPKVSLEATTALMKHEKTATILATGGPGMVKAAYSSGNPALGVGPGNGPAYIEKTANIPR
SIYDIVLSKTFDNGLICASENSIVVDDQIYDQVKAELKKWNCYFLSPSEIKTFTKGFIDP
KRGTVAGPIAGKSASEIATLCGLKGVAANTKVIIAEIDGVGPKYPLSAEKLSPVLTMYRA
HSHEEAFKICDDLLHYGGEGHTAAIHTSNQELIRKYGDEMPASRIIANSPSSLGGIGNIY
NNMTPSLTLGTGSYGKNSVSHNISDWDLLNYKVIAQRRENRQWVKIPPKVYFQRNSLKEL
QDLPNINRVFIVTDEDMVKFGYAQRVLDQLHLRRNEVKFQLFDQVQREPTTDIVDEGVKQ
MREFKPDTIIALGGGSPMDAAKGMWMFYEHPDTTWDGVKQKYLDIRKRAYKIARPTKVQY
IGIPTTSGTGSETTCFAVIADSKTHVKYPLADYALTPTVAIVDSQFVETIPAKTTAYTGL
DVLCHALESYVSVMATEYTRGWSITAAKGVVDNLVASVHGDREARRQMHNYATIAGMAFG
QAFLGINHSVAHKIGGAFNLPHGLCIAIAMSHIIRFNAQLPEKLAMWPHYTTYRAKHDYA
TIAKFMGLHGNNDDELVEALVQRIIKLAHDCGVTLSLKANGVDKDDFDRQVDELAVLAYE
DQCTTTNPVEPLVSQLKTILQDCYTGKNVKK*
>RS_GCF_900411375.1+NZ_LS422981.1_102 NZ_LS422981.1_102 # 108328 # 110946 # -1 # ID=2_102;partial=00;start_type=ATG;rbs_motif=GGAGG;rbs_spacer=5-10bp;gc_cont=0.456
MIENKVKELKPTKPVKTNVDDMINKLVSKAQKALEIMDSFDQKKVDHITHEMVMAGQDKH
MDLAIMAAEETGRGVAEDKAIKNMYATEEIWHSIRDHKTVGVIKDDRERQLITVAEPLGV
LAGITPVTNPTSTTLFKSIIAMKTRNPIIFSFHPQAMKSSVAAAKVVRDAAIAAGAPEGA
IQWIEEPSIEATNKLINHPGVASTLATGGPGMVKAAYSTGKPALGVGPGNGPVYIERTAN
ILRAVNDIVLSKTFDNGMICATENSAIIDNEIYDDVKENFIKNGVFFVAKKDQPKLAEAM
FDPKRGGVRGPIAGKSAKEIAKMAGLKVPDNTKVLAAEMTGIGAKYPLSGEKLSPVISIY
KAKSHEDAFSIAEQLLNYGGLGHTAAIQTTDDDIALKFGVKMKAARVLVNTPGGFGGIGN
LYNEMTPSLTLGTGSWGANSISHNVTDYDLLNIKTIAKRRNNMQWVKLPRVYFEKTSIRY
LDDMPGINKVFIVTTPGMVEHGYVDTVLDELKRRPNEIEYSLFADVEPDPTTDTVEKGVA
QMRAFKPDTIIALGGGSPLDAAKNMWLFYEDPSTSFFGAKQKFIDIRKRAYRFNKPRKAQ
MIAIPTTSGTGSEVTPFAVITDSKTHVKYPLADYALTPDVAIVDPQFVQTVPKGTVAASG
LDTLCHGIESFVSVMASDYTRPLSLQAIKLVFDNLTKSYNGDAHAREEMHNAATLAGMAF
GNAFLGITHSVAHKLGGEFGLTHGIAIAITLPHVIRFNAKLPEKIAVWPKYEYFRANKDY
AEIARYVGIQGKDDEALIEGLVQKIIDLAHSVGVTLSLKAWGVDKDKFDSAVDRLSVLAY
EDQCTTANPKEPLIADLKQIMIDDYDGQGVEK*
>RS_GCF_900765635.1+NZ_CAAFSL010000154.1_13 NZ_CAAFSL010000154.1_13 # 8632 # 11304 # -1 # ID=154_13;partial=00;start_type=ATG;rbs_motif=AGGAGG;rbs_spacer=5-10bp;gc_cont=0.393
MEKDKKVLSEEEKMQAAREYTDGLVQKALKAEAQYATFTQEQVDKIVAAAALAGSEAALM
LAHEAVDETGRGVVEDKDTKNRFATENVYHAIKHDKTVGVIEEDKIKGQVKIAAPLGVLA
GIVPTTNPTSTAMFKSILALKTRNAIVFAFHPQAQNCSVHAAKIVYEAAVAAGAPKDIIQ
WVETPSIENTTALIQNPKIASILATGGPGMVNAALKSGNPSLGVGAGNGAVFVDHTAHLD
RAVEDLLLSKRFDNGMICATENSAVVEAPIYKEWLEKMQANGAYLVPKADYKKIEDFVFN
DRHGVNGPVAGRPARWICEQAGVKLPADKDVLLFELDPKNIGEKLSSEKLSPLLSVYKAK
DREDGIKIVAALLDYQGAGHNSAIQIGSQADPFVEEFADKTKAARILVNQPDSVGGIGDV
YTDALRSSLTLGTGSWGKNSLSHNLSTSDLLNIKTVAKRRNRPQWVRLPEKIYYEKNAIS
YLQDEYETIERAFIVADPGMVQFGFVEKIYDQLNARTTPVKTDIYGSVRPDPTLGQTIEI
AKQMQSFKPDTVLAIGGGSALDAAKIARYIYEYSLDQEPGFLDSYEKVSELFTRLQQKFL
DIRKRIVKFHHATETKLFAIPTTSGTGSEVTPYAVITDDNTHVKYPLTDYELTPQVAIVD
PEFVMTVPKRTVALSGLDTLSHALESYVSVAASDFTRPWALQAIDLVINNLEESYKFDPK
NPTLAGEIARENMHYAATLGGMSFANAFLGINHSLAHKTGGEFGLPHGLAISIAMPHVIR
FNGVTGRVKRTPFPRYEVYRAQKDYADIARHLGLKGKTDAELVEALCDRILELMKAIDVE
PTLSANGVTKEHFDKSLDKLVDLVYNDQCTSANPRQPGLDELRQILIDQF*
