# Supplementary material for: Evolutionary paths toward multi-level convergence of lactic acid bacteria in fructose-rich environments
Source: Commun Biol. 2024 Jul 24;7:902. doi: 10.1038/s42003-024-06580-0 (PMC11269746; doi:10.1038/s42003-024-06580-0)
Supplement: Supplementary file 5 — Supplementary Data 2 and 3 [file 42003_2024_6580_MOESM5_ESM.xlsx]

## Sheet: Supplementary Data 2
Supplemental Table 1. Reference genome accession, AdhE possession, genome statistics, and fermentation type of Lactobacillaceae species analyzed in this study
No	genome	species	Complete	ALDH-only	ADH-only	Intermediate	checkm_completeness (%)	checkm_contamination (%)	fermentation type
1	RS_GCF_001436375.1	Agrilactobacillus composti	1	1	0	0	99.48	0.52	homo
2	RS_GCF_003946725.1	Agrilactobacillus sp003946725	1	0	0	0	99.21	0	homo
3	RS_GCF_001281175.1	Apilactobacillus apinorum	0	0	0	0	97.39	0.94	hetero
4	RS_GCF_001281265.1	Apilactobacillus kunkeei	0	1	0	0	98.07	1.25	hetero
5	RS_GCF_001949975.2	Apilactobacillus kunkeei_A	0	1	0	0	98.07	0.62	hetero
6	RS_GCF_001308205.1	Apilactobacillus kunkeei_B	0	1	0	0	98.07	1.09	hetero
7	RS_GCF_001308195.1	Apilactobacillus kunkeei_C	0	1	0	0	98.07	1.25	hetero
8	RS_GCF_005930915.1	Apilactobacillus kunkeei_D	0	1	0	0	98.07	1.25	hetero
9	RS_GCF_005930975.1	Apilactobacillus kunkeei_E	0	1	0	0	98.07	1.25	hetero
10	RS_GCF_002993975.1	Apilactobacillus micheneri	0	1	0	0	98.02	0	hetero
11	RS_GCF_001435995.1	Apilactobacillus ozensis	1	1	0	0	97.45	1.25	hetero
12	RS_GCF_002994005.1	Apilactobacillus quenuiae	0	1	0	0	98.65	0.62	hetero
13	RS_GCF_003627035.1	Apilactobacillus sp003627035	0	1	0	0	97.45	0.62	hetero
14	RS_GCF_002993965.1	Apilactobacillus timberlakei	0	1	0	0	98.65	0	hetero
15	RS_GCF_003522965.1	Bombilactobacillus bombi	0	0	0	0	98.78	0	homo
16	RS_GCF_013607485.1	Bombilactobacillus bombi_A	0	0	0	0	98.78	0.79	homo
17	RS_GCF_000970795.1	Bombilactobacillus mellifer	1	0	0	0	98.95	0	homo
18	RS_GCF_013346925.1	Bombilactobacillus mellis	0	0	0	0	98.78	0	homo
19	RS_GCF_013385145.1	Bombilactobacillus sp013385145	0	0	0	0	99.48	1.05	homo
20	RS_GCF_002849895.1	Companilactobacillus alimentarius	1	0	0	0	99.48	0.52	homo
21	RS_GCF_001971585.1	Companilactobacillus allii	1	0	0	0	99.48	0	homo
22	RS_GCF_001434585.1	Companilactobacillus crustorum	1	0	0	0	99.48	1.05	homo
23	RS_GCF_002706745.1	Companilactobacillus farciminis	1	0	0	0	99.48	2.62	homo
24	RS_GCF_014058425.1	Companilactobacillus farciminis_A	1	0	0	0	99.48	0.79	homo
25	RS_GCF_005405305.1	Companilactobacillus formosensis	1	0	0	0	99.48	1.31	homo
26	RS_GCF_003946325.1	Companilactobacillus furfuricola	1	0	0	0	98.95	1.05	homo
27	RS_GCF_001435505.1	Companilactobacillus futsaii	1	0	0	0	99.48	0.79	homo
28	RS_GCF_001050475.1	Companilactobacillus ginsenosidimutans	1	0	0	0	99.48	0	homo
29	RS_GCF_009600985.1	Companilactobacillus halodurans	1	0	0	0	99.48	4.19	homo
30	RS_GCF_000831645.3	Companilactobacillus heilongjiangensis	1	0	0	0	99.48	1.05	homo
31	RS_GCF_003946015.1	Companilactobacillus insicii	0	0	0	0	98.95	0	homo
32	RS_GCF_001438805.1	Companilactobacillus kimchiensis	1	0	0	0	99.48	1.57	homo
33	RS_GCF_004117915.1	Companilactobacillus metriopterae	0	0	0	0	98.95	0	homo
34	RS_GCF_001434275.1	Companilactobacillus mindensis	1	0	0	0	99.48	1.57	homo
35	RS_GCF_003967595.1	Companilactobacillus musae	1	0	0	0	99.48	1.05	homo
36	RS_GCF_001435815.1	Companilactobacillus nantensis	1	0	0	0	99.48	1.31	homo
37	RS_GCF_000615905.1	Companilactobacillus nodensis	0	0	1	0	99.3	0	homo
38	RS_GCF_002872255.1	Companilactobacillus nuruki	1	0	0	0	99.48	1.11	homo
39	RS_GCF_001434985.1	Companilactobacillus paralimentarius	1	0	0	0	99.48	1.15	homo
40	RS_GCF_001435445.1	Companilactobacillus paralimentarius_B	1	0	0	0	99.48	2.09	homo
41	RS_GCF_009600965.1	Companilactobacillus salsicarnum	1	0	0	0	99.48	0.59	homo
42	RS_GCF_003946205.1	Companilactobacillus sp003946205	0	0	0	0	99.48	1.64	homo
43	RS_GCF_003946515.1	Companilactobacillus sp003946515	1	0	0	0	99.48	1.31	homo
44	RS_GCF_003946555.1	Companilactobacillus sp003946555	1	0	0	0	99.48	0	homo
45	RS_GCF_003946575.1	Companilactobacillus sp003946575	1	0	0	0	99.48	0	homo
46	RS_GCF_003946605.1	Companilactobacillus sp003946605	0	0	0	0	99.48	1.05	homo
47	RS_GCF_003946625.1	Companilactobacillus sp003946625	0	0	0	0	99.48	1.64	homo
48	RS_GCF_005404815.1	Companilactobacillus sp005404815	1	0	0	0	99.48	1.05	homo
49	RS_GCF_004745525.1	Companilactobacillus suantsaicola	1	0	0	0	99.48	0.52	homo
50	RS_GCF_001434665.1	Companilactobacillus tucceti	0	0	0	0	99.48	1.64	homo
51	RS_GCF_001434295.1	Companilactobacillus versmoldensis	1	0	0	0	99.48	0.59	homo
52	RS_GCF_003606365.2	Companilactobacillus zhachilii	0	1	1	0	99.48	1.05	homo
53	RS_GCF_003096575.1	Convivina intestini	1	0	0	0	98.43	0	hetero
54	RS_GCF_001434695.1	Dellaglioa algida	0	0	0	0	98.69	0.17	homo
55	RS_GCF_001436645.1	Fructilactobacillus florum	1	0	0	0	97.5	0	hetero
56	RS_GCF_001434095.1	Fructilactobacillus fructivorans	1	0	0	0	99.37	0.16	hetero
57	RS_GCF_002907375.1	Fructilactobacillus lindneri	1	0	0	0	98.75	0.62	hetero
58	RS_GCF_900112405.1	Fructobacillus durionis	0	0	0	0	99.04	1.05	hetero
59	RS_GCF_001047075.2	Fructobacillus ficulneus	0	0	0	0	95.03	0.52	hetero
60	RS_GCF_001438695.1	Fructobacillus fructosus	0	0	0	0	98.52	0	hetero
61	RS_GCF_900108455.1	Fructobacillus pseudoficulneus	0	0	0	0	98.78	0.52	hetero
62	RS_GCF_001038455.1	Fructobacillus sp001038455	0	0	0	0	98.52	0	hetero
63	RS_GCF_001047135.2	Fructobacillus tropaeoli	0	0	0	0	97.99	0	hetero
64	RS_GCF_000428925.1	Furfurilactobacillus rossiae	1	0	0	0	99.46	1.9	hetero
65	RS_GCF_013394045.1	Furfurilactobacillus rossiae_A	1	0	0	0	99.46	1.36	hetero
66	RS_GCF_009864005.1	Furfurilactobacillus rossiae_B	1	0	0	0	99.18	1.36	hetero
67	RS_GCF_001437435.1	Furfurilactobacillus siliginis	1	0	0	0	99.46	0.54	hetero
68	RS_GCF_001436605.1	Holzapfelia floricola	0	0	0	0	97.38	0.26	homo
69	RS_GCF_001436115.1	Lacticaseibacillus brantae	1	0	0	0	99.48	0	homo
70	RS_GCF_000829055.1	Lacticaseibacillus casei	1	0	0	0	97.74	0.36	homo
71	RS_GCF_004123795.1	Lacticaseibacillus chiayiensis	1	0	0	0	98.28	0	homo
72	RS_GCF_001435035.1	Lacticaseibacillus manihotivorans	1	1	0	0	99.48	1.05	homo
73	RS_GCF_001434705.1	Lacticaseibacillus nasuensis	1	0	0	0	98.95	0.26	homo
74	RS_GCF_000829035.1	Lacticaseibacillus paracasei	1	0	0	0	99.46	0	homo
75	RS_GCF_003946305.1	Lacticaseibacillus porcinae	1	1	0	0	99.48	1.31	homo
76	GB_GCA_000615245.1	Lacticaseibacillus rhamnosus	1	0	0	0	99.12	0	homo
77	RS_GCF_001436225.1	Lacticaseibacillus sharpeae	0	1	0	0	97.38	0.52	homo
78	RS_GCF_003946025.1	Lacticaseibacillus songhuajiangensis	0	1	0	0	99.48	1.83	homo
79	RS_GCF_003946115.1	Lacticaseibacillus sp003946115	1	1	0	0	99.02	1.31	homo
80	RS_GCF_003946165.1	Lacticaseibacillus sp003946165	1	0	0	0	99.48	1.31	homo
81	RS_GCF_003946175.1	Lacticaseibacillus sp003946175	1	1	0	0	99.48	0.52	homo
82	RS_GCF_003946405.1	Lacticaseibacillus sp003946405	1	1	0	0	98.69	0.52	homo
83	RS_GCF_003946465.1	Lacticaseibacillus sp003946465	1	1	0	0	99.21	0.52	homo
84	RS_GCF_003946485.1	Lacticaseibacillus sp003946485	1	1	0	0	99.48	0.52	homo
85	RS_GCF_004010095.1	Lacticaseibacillus sp004010095	0	1	0	0	96.34	1.57	homo
86	RS_GCF_009687905.1	Lacticaseibacillus sp009687905	0	1	0	0	99.48	1.05	homo
87	RS_GCF_013407595.1	Lacticaseibacillus sp013407595	1	1	0	0	98.76	1.83	homo
88	RS_GCF_001312865.1	Lacticaseibacillus thailandensis	0	0	0	0	95.51	1.05	homo
89	RS_GCF_000260435.1	Lacticaseibacillus zeae	1	0	0	0	99.46	0.36	homo
90	RS_GCF_000498955.2	Lactiplantibacillus fabifermentans	1	1	0	0	99.07	1.39	homo
91	RS_GCF_003885105.1	Lactiplantibacillus garii	1	1	0	0	99.38	2.47	homo
92	RS_GCF_001039045.1	Lactiplantibacillus herbarum	1	1	0	0	99.02	3.09	homo
93	RS_GCF_005405425.1	Lactiplantibacillus modestisalitolerans	1	1	0	0	99.02	2.06	homo
94	RS_GCF_005405385.1	Lactiplantibacillus mudanjiangensis	1	1	0	0	99.07	1.34	homo
95	RS_GCF_003641145.1	Lactiplantibacillus paraplantarum	0	1	0	0	99.38	3.09	homo
96	RS_GCF_003641185.1	Lactiplantibacillus pentosus	1	1	0	0	99.38	2.16	homo
97	RS_GCF_005405405.1	Lactiplantibacillus plajomi	1	1	0	0	99.02	0.62	homo
98	RS_GCF_014131735.1	Lactiplantibacillus plantarum	1	1	0	0	99.07	2.78	homo
99	RS_GCF_000463075.2	Lactiplantibacillus plantarum_A	1	1	0	0	99.07	2.16	homo
100	RS_GCF_002970915.1	Lactiplantibacillus sp002970915	1	1	0	0	99.02	1.13	homo
101	RS_GCF_002970935.1	Lactiplantibacillus sp002970935	1	1	0	0	99.02	1.13	homo
102	RS_GCF_005404945.1	Lactiplantibacillus sp005404945	1	1	0	0	99.38	1.23	homo
103	RS_GCF_005405005.1	Lactiplantibacillus sp005405005	0	1	0	0	99.38	1.23	homo
104	RS_GCF_005405065.1	Lactiplantibacillus sp005405065	1	1	0	0	99.07	1.23	homo
105	RS_GCF_005405105.1	Lactiplantibacillus sp005405105	1	1	0	0	99.02	2.62	homo
106	RS_GCF_005405125.1	Lactiplantibacillus sp005405125	1	1	0	0	99.02	2.62	homo
107	RS_GCF_001438845.1	Lactiplantibacillus xiangfangensis	1	1	0	0	99.02	2.47	homo
108	RS_GCF_001436775.1	Lactobacillus acetotolerans	1	0	0	0	98.38	0.87	homo
109	RS_GCF_001591845.1	Lactobacillus acidophilus	1	0	0	0	98.94	0.06	homo
110	RS_GCF_000178475.1	Lactobacillus amylolyticus	1	0	0	0	99.03	0.32	homo
111	RS_GCF_002706375.1	Lactobacillus amylovorus	1	0	0	0	98.94	0	homo
112	RS_GCF_900112665.1	Lactobacillus bombicola	0	0	0	0	97	0	homo
113	RS_GCF_002088015.1	Lactobacillus crispatus	0	0	0	1	99.03	0.09	homo
114	RS_GCF_001433875.1	Lactobacillus delbrueckii	0	1	0	0	98.32	0	homo
115	GB_GCA_001311765.1	Lactobacillus equicursoris	0	0	0	1	95.05	0.22	homo
116	RS_GCF_000614735.1	Lactobacillus gallinarum	0	1	0	0	98.06	0	homo
117	RS_GCF_000014425.1	Lactobacillus gasseri	1	0	0	0	98.45	0	homo
118	RS_GCF_000296855.1	Lactobacillus gigeriorum	1	0	0	0	98.05	0.34	homo
119	RS_GCF_000615445.1	Lactobacillus hamsteri	1	0	0	0	98.04	0.65	homo
120	RS_GCF_000970855.1	Lactobacillus helsingborgensis	0	0	0	0	97.65	1.14	homo
121	RS_GCF_000160855.1	Lactobacillus helveticus	1	0	0	0	98.16	0.32	homo
122	RS_GCF_000296835.1	Lactobacillus hominis	1	0	0	0	96.52	0.48	homo
123	RS_GCF_000160875.1	Lactobacillus iners	1	0	0	0	99.41	0.44	homo
124	RS_GCF_001435325.1	Lactobacillus intestinalis	1	0	0	0	98.94	0	homo
125	RS_GCF_001436455.1	Lactobacillus jensenii	1	0	0	0	98.83	0	homo
126	RS_GCF_000159355.1	Lactobacillus johnsonii	1	0	0	0	99.14	0.19	homo
127	RS_GCF_001434335.1	Lactobacillus kalixensis	1	0	0	0	99.03	0.32	homo
128	RS_GCF_900103655.1	Lactobacillus kefiranofaciens	1	0	0	0	99.03	0.93	homo
129	RS_GCF_000970755.1	Lactobacillus kimbladii_A	0	0	0	0	97.4	1.27	homo
130	RS_GCF_014323605.1	Lactobacillus kimbladii_B	0	0	0	0	97.4	0.65	homo
131	RS_GCF_000615285.1	Lactobacillus kitasatonis	0	1	0	0	96.27	0	homo
132	RS_GCF_000967195.1	Lactobacillus kullabergensis	0	0	0	0	96.72	1.7	homo
133	RS_GCF_013346935.1	Lactobacillus melliventris	0	0	0	0	97.4	0.65	homo
134	RS_GCF_007095465.1	Lactobacillus mulieris	0	0	0	1	98.83	0.13	homo
135	RS_GCF_002916935.1	Lactobacillus panisapium	0	0	0	0	97.4	1.49	homo
136	RS_GCF_003584685.1	Lactobacillus paragasseri	1	0	0	0	99.22	0	homo
137	RS_GCF_000297025.1	Lactobacillus pasteurii	1	0	0	0	98.38	0	homo
138	RS_GCF_009695985.1	Lactobacillus porci	0	1	0	0	99.24	0.65	homo
139	RS_GCF_000425905.1	Lactobacillus psittaci	1	0	0	0	97.11	0	homo
140	RS_GCF_003423665.1	Lactobacillus rodentium	0	1	0	0	95.09	1.81	homo
141	RS_GCF_000760615.1	Lactobacillus sp000760615	0	0	0	0	97.4	0.65	homo
142	RS_GCF_002911475.1	Lactobacillus sp002911475	1	0	0	0	99.68	0	homo
143	RS_GCF_003692965.1	Lactobacillus sp003692965	0	0	0	0	96.59	0	homo
144	RS_GCF_007570935.1	Lactobacillus sp007570935	1	0	0	0	98.9	0	homo
145	RS_GCF_001436695.1	Lactobacillus taiwanensis	1	0	0	0	99.03	0	homo
146	RS_GCF_001436305.1	Lactobacillus ultunensis	1	0	0	0	99.03	0	homo
147	RS_GCF_001435835.1	Lapidilactobacillus concavus	1	1	0	0	98.43	0.52	homo
148	RS_GCF_001436095.1	Lapidilactobacillus dextrinicus	1	0	0	0	99.35	2.09	homo
149	RS_GCF_003946215.1	Lapidilactobacillus sp003946215	1	1	0	0	99.48	1.05	homo
150	RS_GCF_003946695.1	Lapidilactobacillus sp003946695	1	0	0	0	99.35	1.57	homo
151	RS_GCF_004101845.1	Latilactobacillus curvatus	1	0	0	0	99.46	0	homo
152	RS_GCF_009683145.1	Latilactobacillus curvatus_A	1	0	0	0	99.46	1.09	homo
153	RS_GCF_000615805.1	Latilactobacillus fuchuensis	0	0	0	1	98.91	0	homo
154	RS_GCF_001436415.1	Latilactobacillus graminis	1	0	0	0	99.18	0.27	homo
155	RS_GCF_002370355.1	Latilactobacillus sakei	1	0	0	0	99.46	0	homo
156	RS_GCF_002953655.1	Latilactobacillus sakei_A	1	0	0	0	99.18	0.82	homo
157	RS_GCF_001434735.1	Lentilactobacillus buchneri	1	0	0	0	99.06	0	hetero
158	RS_GCF_000785105.2	Lentilactobacillus curieae	1	0	0	0	99.38	0.62	hetero
159	RS_GCF_003864335.1	Lentilactobacillus curieae_A	1	0	0	0	96.16	0.31	hetero
160	RS_GCF_001434255.1	Lentilactobacillus diolivorans	1	0	0	0	98.94	0.62	hetero
161	RS_GCF_000583655.1	Lentilactobacillus farraginis	0	0	0	1	98.31	0	hetero
162	RS_GCF_000159315.1	Lentilactobacillus hilgardii	1	0	0	0	98.44	0.31	hetero
163	RS_GCF_001434145.1	Lentilactobacillus otakiensis	1	0	0	0	99.06	0	hetero
164	RS_GCF_001435315.1	Lentilactobacillus parabuchneri	1	0	0	0	98.94	0	hetero
165	RS_GCF_001435895.1	Lentilactobacillus parafarraginis	1	0	0	0	98.78	0.62	hetero
166	RS_GCF_002157585.1	Lentilactobacillus parakefiri	1	0	0	0	98.94	0	hetero
167	RS_GCF_900411375.1	Lentilactobacillus raoultii	1	0	0	0	99.25	0.16	hetero
168	RS_GCF_001436255.1	Lentilactobacillus rapi	1	0	0	0	98.94	0.21	hetero
169	RS_GCF_001436555.1	Lentilactobacillus senioris	1	0	0	0	98.75	0.31	hetero
170	RS_GCF_013184075.1	Lentilactobacillus sp013184075	1	0	0	0	99.09	0.31	hetero
171	RS_GCF_001435575.1	Lentilactobacillus sunkii	1	0	0	0	98.91	0.31	hetero
172	RS_GCF_014207505.1	Leuconostoc carnosum	1	0	0	0	99.48	1.05	hetero
173	RS_GCF_004354555.1	Leuconostoc citreum	1	0	0	0	99.89	0	hetero
174	RS_GCF_000165675.1	Leuconostoc fallax	1	0	0	0	95.67	0.52	hetero
175	RS_GCF_000166715.1	Leuconostoc gelidum	1	0	0	0	99.44	0.19	hetero
176	RS_GCF_012396485.1	Leuconostoc holzapfelii	1	0	0	0	99.37	0.28	hetero
177	RS_GCF_000092505.1	Leuconostoc kimchii	1	0	0	0	100	0	hetero
178	GB_GCA_014651235.1	Leuconostoc lactis	1	0	0	0	98.88	0	hetero
179	RS_GCF_007954625.1	Leuconostoc lactis_A	1	0	0	0	99.44	0	hetero
180	RS_GCF_008107645.1	Leuconostoc litchii	1	0	0	0	100	0	hetero
181	RS_GCF_000014445.1	Leuconostoc mesenteroides	1	0	0	0	100	0.53	hetero
182	RS_GCF_009676745.1	Leuconostoc mesenteroides_B	1	0	0	0	100	0	hetero
183	RS_GCF_014634745.1	Leuconostoc pseudomesenteroides	1	0	0	0	99.82	0	hetero
184	RS_GCF_001891125.1	Leuconostoc suionicum	1	0	0	0	100	0	hetero
185	RS_GCF_001434835.1	Levilactobacillus acidifarinae	2	0	0	0	99.38	1.25	hetero
186	RS_GCF_003124125.1	Levilactobacillus bambusae	1	0	0	0	98.75	1.76	hetero
187	RS_GCF_001433855.1	Levilactobacillus brevis	1	0	0	0	99.06	0.16	hetero
188	GB_GCA_003666485.1	Levilactobacillus brevis_A	1	0	0	0	99.38	0.09	hetero
189	RS_GCF_003946245.1	Levilactobacillus cerevisiae	1	0	0	0	99.38	0	hetero
190	RS_GCF_001434395.1	Levilactobacillus hammesii	1	0	0	0	99.06	0.09	hetero
191	RS_GCF_001435525.1	Levilactobacillus koreensis	1	0	0	0	99.38	0.62	hetero
192	RS_GCF_001434785.1	Levilactobacillus namurensis	1	0	0	0	100	0.62	hetero
193	RS_GCF_001434055.1	Levilactobacillus parabrevis	1	0	0	0	99.38	0	hetero
194	RS_GCF_001437125.1	Levilactobacillus paucivorans	1	0	0	0	99.38	0.21	hetero
195	RS_GCF_001592085.1	Levilactobacillus senmaizukei	1	0	0	0	99.06	0	hetero
196	RS_GCF_003946045.1	Levilactobacillus sp003946045	1	0	0	0	99.38	0	hetero
197	RS_GCF_003946085.1	Levilactobacillus sp003946085	1	0	0	0	99.38	0	hetero
198	RS_GCF_003946095.1	Levilactobacillus sp003946095	1	0	0	0	99.38	0.21	hetero
199	RS_GCF_003946145.1	Levilactobacillus sp003946145	1	0	0	0	99.38	0.21	hetero
200	RS_GCF_003946335.1	Levilactobacillus sp003946335	0	0	0	0	99.06	0.71	hetero
201	RS_GCF_003946345.1	Levilactobacillus sp003946345	1	0	0	0	99.38	0.62	hetero
202	RS_GCF_003946395.1	Levilactobacillus sp003946395	1	0	0	0	99.06	0	hetero
203	RS_GCF_003946545.1	Levilactobacillus sp003946545	1	0	0	0	99.38	0	hetero
204	RS_GCF_007115095.1	Levilactobacillus sp007115095	1	0	0	0	99.38	1.25	hetero
205	RS_GCF_012641095.1	Levilactobacillus sp012641095	1	0	0	0	99.22	0.1	hetero
206	RS_GCF_012641185.1	Levilactobacillus sp012641185	1	0	0	0	99.38	0	hetero
207	RS_GCF_001435095.1	Levilactobacillus spicheri	1	0	0	0	99.02	0.62	hetero
208	RS_GCF_004745505.1	Levilactobacillus suantsaiihabitans	1	0	0	0	99.38	0.62	hetero
209	RS_GCF_003946265.1	Levilactobacillus yonginensis	1	0	0	0	99.38	0.62	hetero
210	RS_GCF_001434115.1	Levilactobacillus zymae	1	0	0	0	99.18	1.25	hetero
211	RS_GCF_001435755.1	Ligilactobacillus acidipiscis	1	0	0	0	100	1.96	homo
212	RS_GCF_001436215.1	Ligilactobacillus agilis	1	0	0	0	98.69	0.26	homo
213	RS_GCF_001434535.1	Ligilactobacillus animalis	1	0	0	0	99.3	0	homo
214	RS_GCF_001434405.1	Ligilactobacillus apodemi	1	0	0	0	99.48	0	homo
215	GB_GCA_001435375.1	Ligilactobacillus araffinosus	0	0	0	0	99.48	1.31	homo
216	RS_GCF_001436315.1	Ligilactobacillus aviarius	0	0	0	0	99.48	1.57	homo
217	RS_GCF_001654615.1	Ligilactobacillus aviarius_B	0	0	0	0	99.48	1.05	homo
218	RS_GCF_000615765.1	Ligilactobacillus equi	0	0	0	1	97.12	1.75	homo
219	RS_GCF_000615845.1	Ligilactobacillus hayakitensis	1	0	0	0	96.23	0.52	homo
220	RS_GCF_001591685.1	Ligilactobacillus murinus	1	0	0	0	99.48	0	homo
221	RS_GCF_000349725.1	Ligilactobacillus pobuzihii	1	0	0	0	98.43	1.31	homo
222	RS_GCF_900113455.1	Ligilactobacillus ruminis	1	1	0	0	98.95	0	homo
223	RS_GCF_900110005.1	Ligilactobacillus ruminis_A	1	1	0	0	99.21	0.52	homo
224	RS_GCF_000423265.1	Ligilactobacillus saerimneri	1	0	0	0	99.48	0	homo
225	RS_GCF_003864415.1	Ligilactobacillus salitolerans	1	0	0	0	99.44	1.05	homo
226	RS_GCF_001435955.1	Ligilactobacillus salivarius	1	0	0	0	99.48	0	homo
227	RS_GCF_000160835.1	Limosilactobacillus antri	1	0	0	0	98.82	0	hetero
228	RS_GCF_014635905.1	Limosilactobacillus caviae	1	0	0	0	99.46	0	hetero
229	RS_GCF_000161935.1	Limosilactobacillus coleohominis	1	0	0	0	100	0	hetero
230	RS_GCF_000159215.1	Limosilactobacillus fermentum	1	0	0	0	98.63	0	hetero
231	RS_GCF_001436045.1	Limosilactobacillus frumenti	1	0	0	0	99.46	0	hetero
232	RS_GCF_001434365.1	Limosilactobacillus gastricus	1	0	0	0	99.18	0.27	hetero
233	RS_GCF_001293735.1	Limosilactobacillus gorillae	1	0	0	0	99.18	0.55	hetero
234	RS_GCF_001435775.1	Limosilactobacillus ingluviei	1	0	0	0	99.18	0.66	hetero
235	RS_GCF_001436025.1	Limosilactobacillus mucosae	1	0	0	0	99.18	0	hetero
236	RS_GCF_001434465.1	Limosilactobacillus oris	1	0	0	0	99.45	0	hetero
237	RS_GCF_001435935.1	Limosilactobacillus panis	1	0	0	0	99.46	2.17	hetero
238	RS_GCF_001435345.1	Limosilactobacillus pontis	1	0	0	0	98.37	0	hetero
239	RS_GCF_002940945.1	Limosilactobacillus pontis_A	1	0	0	0	99.46	0.54	hetero
240	RS_GCF_000016825.1	Limosilactobacillus reuteri	1	0	0	0	98.9	0	hetero
241	RS_GCF_003072625.1	Limosilactobacillus reuteri_D	1	0	0	0	99.46	0	hetero
242	RS_GCF_013694365.1	Limosilactobacillus reuteri_E	1	0	0	0	99.46	0.79	hetero
243	RS_GCF_001437055.1	Limosilactobacillus secaliphilus	1	0	0	0	98.91	0.27	hetero
244	RS_GCF_009663775.1	Limosilactobacillus sp009663775	1	0	0	0	99.46	1.63	hetero
245	RS_GCF_012843675.1	Limosilactobacillus sp012843675	1	0	0	0	99.18	0.54	hetero
246	RS_GCF_013487845.1	Limosilactobacillus sp013487845	1	0	0	0	99.45	0	hetero
247	RS_GCF_014145435.1	Limosilactobacillus sp014145435	1	0	0	0	99.46	1.63	hetero
248	RS_GCF_014145505.1	Limosilactobacillus sp014145505	1	0	0	0	99.46	1.63	hetero
249	RS_GCF_014145545.1	Limosilactobacillus sp014145545	1	0	0	0	99.46	0	hetero
250	RS_GCF_014145615.1	Limosilactobacillus sp014145615	1	0	0	0	99.46	0.54	hetero
251	RS_GCF_900156885.1	Limosilactobacillus sp900156885	1	0	0	0	99.46	0.54	hetero
252	RS_GCF_900240275.1	Limosilactobacillus timonensis	2	0	0	0	100	0.54	hetero
253	RS_GCF_000159435.1	Limosilactobacillus vaginalis	1	0	0	0	98.64	1.9	hetero
254	RS_GCF_002871555.1	Limosilactobacillus vaginalis_A	1	0	0	0	99.18	0.59	hetero
255	RS_GCF_001436755.1	Liquorilactobacillus aquaticus	1	0	0	0	98.95	0	homo
256	RS_GCF_001436735.1	Liquorilactobacillus cacaonum	1	0	0	0	99.48	0	homo
257	RS_GCF_001434915.1	Liquorilactobacillus capillatus	1	0	0	0	99.48	0	homo
258	RS_GCF_001435235.1	Liquorilactobacillus ghanensis	1	0	0	0	99.48	1.35	homo
259	RS_GCF_001434845.1	Liquorilactobacillus hordei	1	0	0	0	99.21	0.1	homo
260	RS_GCF_000260415.1	Liquorilactobacillus mali	1	0	0	0	98.69	0.89	homo
261	RS_GCF_001437155.1	Liquorilactobacillus mali_A	1	0	0	0	99.21	0.26	homo
262	RS_GCF_001434225.1	Liquorilactobacillus nagelii	1	0	0	0	99.48	0.13	homo
263	RS_GCF_001436275.1	Liquorilactobacillus oeni	1	0	0	0	99.48	0	homo
264	RS_GCF_001435195.1	Liquorilactobacillus satsumensis	1	0	0	0	99.48	0.52	homo
265	RS_GCF_000612445.1	Liquorilactobacillus sucicola	1	0	0	0	97.8	0.52	homo
266	RS_GCF_001434935.1	Liquorilactobacillus uvarum	1	0	0	0	99.48	0.52	homo
267	RS_GCF_000255495.1	Liquorilactobacillus vini	1	0	0	0	99.48	0.26	homo
268	RS_GCF_003946275.1	Loigolactobacillus backii	1	0	0	0	99.46	1.09	homo
269	RS_GCF_001434575.1	Loigolactobacillus bifermentans	1	0	0	0	99.46	0.54	homo
270	RS_GCF_002706425.1	Loigolactobacillus coryniformis	1	0	0	0	99.18	1.36	homo
271	RS_GCF_003950295.1	Loigolactobacillus iwatensis	1	0	0	0	99.46	1.09	homo
272	RS_GCF_001436505.1	Loigolactobacillus rennini	1	0	0	0	99.18	1.09	homo
273	RS_GCF_003946385.1	Loigolactobacillus sp003946385	1	0	0	0	99.46	0.82	homo
274	RS_GCF_003946445.1	Loigolactobacillus sp003946445	1	0	0	0	99.18	1.49	homo
275	RS_GCF_005405165.1	Loigolactobacillus sp005405165	1	0	0	0	99.46	1.9	homo
276	RS_GCF_000372485.1	Oenococcus oeni	1	0	0	0	98.4	0	hetero
277	RS_GCF_004102045.2	Oenococcus sicerae	1	0	0	0	98.4	0	hetero
278	RS_GCF_004010835.2	Oenococcus sp004010835	1	0	0	0	98.13	0.27	hetero
279	RS_GCF_001437205.1	Paralactobacillus selangorensis	0	1	0	0	98.95	0.1	homo
280	RS_GCF_000829395.1	Paucilactobacillus hokkaidonensis	1	0	0	0	99.46	0.82	hetero
281	RS_GCF_005405445.1	Paucilactobacillus nenjiangensis	1	0	0	0	98.91	0.27	hetero
282	RS_GCF_001434315.1	Paucilactobacillus oligofermentans	1	0	0	0	98.91	0	hetero
283	RS_GCF_001434475.1	Paucilactobacillus suebicus	2	0	0	0	99.46	0.27	hetero
284	RS_GCF_001436295.1	Paucilactobacillus vaccinostercus	1	0	0	0	99.46	0.82	hetero
285	RS_GCF_000876205.1	Paucilactobacillus wasatchensis	1	0	0	0	99.46	0.82	hetero
286	RS_GCF_000146325.1	Pediococcus acidilactici	0	0	0	0	99.38	0	homo
287	GB_GCA_009809575.1	Pediococcus acidilactici_A	0	0	0	0	99.38	0	homo
288	RS_GCF_001437605.1	Pediococcus argentinicus	1	1	0	0	99.23	0.62	homo
289	RS_GCF_001438655.1	Pediococcus cellicola	0	1	0	0	99.38	0	homo
290	RS_GCF_000237995.1	Pediococcus claussenii	1	0	0	0	97.84	0	homo
291	RS_GCF_001437255.1	Pediococcus damnosus	0	1	0	0	99.38	0	homo
292	RS_GCF_001437405.1	Pediococcus ethanolidurans	0	1	0	0	99.38	0	homo
293	RS_GCF_002982135.1	Pediococcus inopinatus	0	1	0	0	99.38	0.02	homo
294	RS_GCF_007990205.1	Pediococcus parvulus	0	1	0	0	99.38	0	homo
295	RS_GCF_001437285.1	Pediococcus pentosaceus	0	0	0	0	99.38	0	homo
296	RS_GCF_001437075.1	Pediococcus stilesii	0	0	0	0	99.38	1.54	homo
297	RS_GCF_003946645.1	RHOV01 sp003946645	1	1	0	0	98.25	0.63	homo
298	RS_GCF_003946655.1	RHOV01 sp003946655	1	1	0	0	99.3	0	homo
299	RS_GCF_003946675.1	RHOV01 sp003946675	1	1	0	0	97.99	0.52	homo
300	RS_GCF_000425885.1	Schleiferilactobacillus harbinensis	1	1	0	0	98.69	1.05	homo
301	RS_GCF_001435585.1	Schleiferilactobacillus perolens	1	1	0	0	99.48	0.52	homo
302	RS_GCF_000469325.1	Schleiferilactobacillus shenzhenensis	1	1	0	0	99.48	1.05	homo
303	RS_GCF_001435975.1	Secundilactobacillus collinoides	1	0	0	0	99.38	3.28	hetero
304	RS_GCF_001433995.1	Secundilactobacillus kimchicus	1	0	0	0	99.06	0.94	hetero
305	RS_GCF_001436395.1	Secundilactobacillus malefermentans	1	0	0	0	98.7	0.31	hetero
306	RS_GCF_002217925.1	Secundilactobacillus mixtipabuli	1	0	0	0	99.06	1.09	hetero
307	RS_GCF_001434895.1	Secundilactobacillus odoratitofui	1	0	0	0	99.06	1.41	hetero
308	RS_GCF_000740055.1	Secundilactobacillus oryzae	1	0	0	0	98.7	0	hetero
309	RS_GCF_001311135.1	Secundilactobacillus paracollinoides	1	0	0	0	95.92	2.52	hetero
310	RS_GCF_002217985.1	Secundilactobacillus pentosiphilus	1	0	0	0	99.06	1.41	hetero
311	RS_GCF_002217945.1	Secundilactobacillus silagei	1	0	0	0	99.38	0.78	hetero
312	RS_GCF_002583405.1	Secundilactobacillus silagincola	1	0	0	0	97.81	1.09	hetero
313	RS_GCF_005405185.1	Secundilactobacillus sp005405185	2	0	0	0	99.06	0.78	hetero
314	RS_GCF_009720675.1	Secundilactobacillus sp009720675	1	0	0	0	99.38	1.41	hetero
315	RS_GCF_012641075.1	Secundilactobacillus sp012641075	1	0	0	0	99.06	0.94	hetero
316	RS_GCF_000750535.1	Weissella ceti	1	0	0	0	97.68	0	hetero
317	RS_GCF_000193635.1	Weissella cibaria	0	0	0	0	98.77	0.82	hetero
318	RS_GCF_004521965.1	Weissella cibaria_A	0	0	0	1	98.77	0.61	hetero
319	RS_GCF_001436895.1	Weissella confusa	1	0	0	0	99.08	0.61	hetero
320	RS_GCF_004766315.1	Weissella confusa_A	1	0	0	0	99.08	0	hetero
321	RS_GCF_004771295.1	Weissella confusa_B	1	0	0	0	99.08	1.23	hetero
322	RS_GCF_014397255.1	Weissella diestrammenae	1	0	0	0	98.93	0	hetero
323	RS_GCF_005405545.1	Weissella hellenica	1	0	0	0	98.77	0	hetero
324	RS_GCF_006777025.1	Weissella hellenica_B	1	0	0	0	98.77	0.61	hetero
325	RS_GCF_001438705.1	Weissella kandleri	1	0	0	0	97.12	0	hetero
326	RS_GCF_001437425.1	Weissella minor	1	0	0	0	99.39	0.12	hetero
327	RS_GCF_008107635.1	Weissella muntiaci	1	0	0	0	98.77	0	hetero
328	RS_GCF_000691805.2	Weissella oryzae	1	0	0	0	99.39	0	hetero
329	RS_GCF_000160575.1	Weissella paramesenteroides	1	0	0	0	99.39	0	hetero
330	RS_GCF_001761545.1	Weissella soli	1	0	0	0	99.08	0	hetero
331	RS_GCF_011304355.1	Weissella sp011304355	1	0	0	0	96.38	0	hetero
332	RS_GCF_005405465.1	Weissella thailandensis	1	0	0	0	98.77	0.77	hetero
333	RS_GCF_001437355.1	Weissella viridescens	1	0	0	0	99.23	0	hetero
334	RS_GCF_003862435.1	Weissella viridescens_A	1	0	0	0	99.39	0	hetero
335	RS_GCF_004358325.1	Weissella_A cryptocerci	1	0	0	0	99.73	0.14	hetero
336	RS_GCF_012396505.1	Weissella_A fabalis	1	0	0	0	99.46	0.14	hetero

## Sheet: Supplementary Data 3
Supplemental Table 2. The list of 137 orthologs commonly and independently lost in two FLAB lineages
ortholog	lost_branch_LCAfa_to_LCAf	lost_branch_LCAfa_to_LCAa	function_description
K02530	F0	A1	lacR; DeoR family transcriptional regulator, lactose phosphotransferase system repressor
K03488	F0	A1	licT, bglG; beta-glucoside operon transcriptional antiterminator
K02781	F0	A1	srlB; glucitol/sorbitol PTS system EIIA component [EC:2.7.1.198]
K20112	F0	A1	gatA; galactose PTS system EIIA component [EC:2.7.1.204]
K03797	F0	A1	E3.4.21.102, prc, ctpA; carboxyl-terminal processing protease [EC:3.4.21.102]
K03628	F0	A1	rho; transcription termination factor Rho
K03810	F0	A1	mviM; virulence factor
K07106	F0	A2	murQ; N-acetylmuramic acid 6-phosphate etherase [EC:4.2.1.126]
K13727	F0	A2	pdc; phenolic acid decarboxylase [EC:4.1.1.-]
K05311	F0	A2	cggR; central glycolytic genes regulator
K07124	F1	A1	K07124; uncharacterized protein
K01007	F1	A1	pps, ppsA; pyruvate, water dikinase [EC:2.7.9.2]
K00812	F0	A3	aspB; aspartate aminotransferase [EC:2.6.1.1]
K18890	F0	A3	mdlB, smdB; ATP-binding cassette, subfamily B, multidrug efflux pump
K01635	F0	A3	lacD; tagatose 1,6-diphosphate aldolase [EC:4.1.2.40]
K23107	F1	A2	yajO; 1-deoxyxylulose-5-phosphate synthase [EC:1.1.-.-]
K04488	F2	A1	iscU, nifU; nitrogen fixation protein NifU and related proteins
K06183	F2	A1	rsuA; 16S rRNA pseudouridine516 synthase [EC:5.4.99.19]
K02804	F2	A1	nagE; N-acetylglucosamine PTS system EIICBA or EIICB component [EC:2.7.1.193]
K09155	F3	A0	K09155; uncharacterized protein
K08992	F0	A4	lapA; lipopolysaccharide assembly protein A
K07496	F1	A3	K07496; putative transposase
K08153	F1	A3	blt; MFS transporter, DHA1 family, multidrug resistance protein
K01914	F1	A3	asnA; aspartate--ammonia ligase [EC:6.3.1.1]
K07150	F1	A3	K07150; uncharacterized protein
K23518	F1	A3	MACROD, ymdB; O-acetyl-ADP-ribose deacetylase [EC:3.1.1.106]
K14155	F2	A2	patB, malY; cysteine-S-conjugate beta-lyase [EC:4.4.1.13]
K18908	F2	A2	mepA; multidrug efflux pump
K01419	F0	A5	hslV, clpQ; ATP-dependent HslUV protease, peptidase subunit HslV [EC:3.4.25.2]
K03667	F0	A5	hslU; ATP-dependent HslUV protease ATP-binding subunit HslU
K07457	F2	A3	K07457; endonuclease III related protein
K02440	F2	A3	GLPF; glycerol uptake facilitator protein
K02076	F2	A3	zurR, zur; Fur family transcriptional regulator, zinc uptake regulator
K07095	F2	A3	K07095; uncharacterized protein
K01259	F2	A3	pip; proline iminopeptidase [EC:3.4.11.5]
K10914	F2	A3	crp; CRP/FNR family transcriptional regulator, cyclic AMP receptor protein
K01250	F2	A3	rihA; pyrimidine-specific ribonucleoside hydrolase [EC:3.2.-.-]
K01625	F2	A3	eda; 2-dehydro-3-deoxyphosphogluconate aldolase / (4S)-4-hydroxy-2-oxoglutarate aldolase [EC:4.1.2.14 4.1.3.42]
K00055	F2	A3	E1.1.1.90; aryl-alcohol dehydrogenase [EC:1.1.1.90]
K01491	F2	A3	folD; methylenetetrahydrofolate dehydrogenase (NADP+) / methenyltetrahydrofolate cyclohydrolase [EC:1.5.1.5 3.5.4.9]
K03742	F3	A2	pncC; nicotinamide-nucleotide amidase [EC:3.5.1.42]
K02341	F3	A2	holB; DNA polymerase III subunit delta' [EC:2.7.7.7]
K17828	F4	A1	pyrDI; dihydroorotate dehydrogenase (NAD+) catalytic subunit [EC:1.3.1.14]
K05338	F2	A4	lrgA; holin-like protein
K03928	F3	A3	yvaK; carboxylesterase [EC:3.1.1.1]
K16869	F3	A3	lipL; octanoyl-[GcvH]:protein N-octanoyltransferase [EC:2.3.1.204]
K17686	F3	A3	copA, ctpA, ATP7; P-type Cu+ transporter [EC:7.2.2.8]
K00798	F3	A3	MMAB, pduO; cob(I)alamin adenosyltransferase [EC:2.5.1.17]
K18220	F3	A3	tetM, tetO; ribosomal protection tetracycline resistance protein
K05847	F3	A3	opuA; osmoprotectant transport system ATP-binding protein [EC:7.6.2.9]
K09861	F3	A3	K09861; uncharacterized protein
K02437	F3	A3	gcvH, GCSH; glycine cleavage system H protein
K07485	F3	A3	K07485; transposase
K06201	F4	A2	cutC; copper homeostasis protein
K07473	F4	A2	dinJ; DNA-damage-inducible protein J
K03546	F4	A2	sbcC, rad50; DNA repair protein SbcC/Rad50
K00965	F5	A1	galT, GALT; UDPglucose--hexose-1-phosphate uridylyltransferase [EC:2.7.7.12]
K09963	F5	A1	K09963; uncharacterized protein
K06518	F3	A4	cidA; holin-like protein
K05339	F3	A4	lrgB; holin-like protein LrgB
K05296	F4	A3	E1.1.1.51; 3(or 17)beta-hydroxysteroid dehydrogenase [EC:1.1.1.51]
K07552	F4	A3	bcr, tcaB; MFS transporter, DHA1 family, multidrug resistance protein
K19350	F4	A3	lsa; lincosamide and streptogramin A transport system ATP-binding/permease protein
K10530	F4	A3	lctO; L-lactate oxidase [EC:1.1.3.2]
K03824	F4	A3	yhbS; putative acetyltransferase [EC:2.3.1.-]
K02103	F4	A3	araR; GntR family transcriptional regulator, arabinose operon transcriptional repressor
K01091	F4	A3	gph; phosphoglycolate phosphatase [EC:3.1.3.18]
K16044	F6	A1	iolW; scyllo-inositol 2-dehydrogenase (NADP+) [EC:1.1.1.371]
K01223	F6	A1	E3.2.1.86B, bglA; 6-phospho-beta-glucosidase [EC:3.2.1.86]
K01809	F6	A1	manA, MPI; mannose-6-phosphate isomerase [EC:5.3.1.8]
K02796	F6	A1	manZ; mannose PTS system EIID component
K03486	F6	A1	treR2, treR; GntR family transcriptional regulator, trehalose operon transcriptional repressor
K02794	F6	A1	manX; mannose PTS system EIIAB component [EC:2.7.1.191]
K02757	F6	A1	bglF, bglP; beta-glucoside PTS system EIICBA component [EC:2.7.1.-]
K01485	F4	A4	codA; cytosine/creatinine deaminase [EC:3.5.4.1 3.5.4.21]
K03722	F4	A4	dinG; ATP-dependent DNA helicase DinG [EC:3.6.4.12]
K03457	F4	A4	TC.NCS1; nucleobase:cation symporter-1, NCS1 family
K08641	F5	A3	vanX; zinc D-Ala-D-Ala dipeptidase [EC:3.4.13.22]
K01187	F5	A3	malZ; alpha-glucosidase [EC:3.2.1.20]
K01619	F5	A3	deoC, DERA; deoxyribose-phosphate aldolase [EC:4.1.2.4]
K00940	F6	A2	ndk, NME; nucleoside-diphosphate kinase [EC:2.7.4.6]
K08974	F6	A2	K08974; putative membrane protein
K07706	F6	A2	agrC, blpH, fsrC; two-component system, LytTR family, sensor histidine kinase AgrC [EC:2.7.13.3]
K02761	F6	A2	celB, chbC; cellobiose PTS system EIIC component
K02564	F6	A2	nagB, GNPDA; glucosamine-6-phosphate deaminase [EC:3.5.99.6]
K02810	F7	A1	scrA, sacP, sacX, ptsS; sucrose PTS system EIIBCA or EIIBC component [EC:2.7.1.211]
K03305	F4	A5	TC.POT; proton-dependent oligopeptide transporter, POT family
K00655	F4	A5	plsC; 1-acyl-sn-glycerol-3-phosphate acyltransferase [EC:2.3.1.51]
K01443	F6	A3	nagA, AMDHD2; N-acetylglucosamine-6-phosphate deacetylase [EC:3.5.1.25]
K01497	F6	A3	ribA, RIB1; GTP cyclohydrolase II [EC:3.5.4.25]
K00794	F6	A3	ribH, RIB4; 6,7-dimethyl-8-ribityllumazine synthase [EC:2.5.1.78]
K00849	F6	A3	galK; galactokinase [EC:2.7.1.6]
K00691	F6	A3	mapA; maltose phosphorylase [EC:2.4.1.8]
K16209	F6	A3	lacS, galP, rafP; lactose/raffinose/galactose permease
K15975	F6	A3	K15975; glyoxalase family protein
K14652	F6	A3	ribBA; 3,4-dihydroxy 2-butanone 4-phosphate synthase / GTP cyclohydrolase II [EC:4.1.99.12 3.5.4.25]
K00903	F6	A3	epsB; protein-tyrosine kinase [EC:2.7.10.2]
K09004	F6	A3	K09004; uncharacterized protein
K11752	F6	A3	ribD; diaminohydroxyphosphoribosylaminopyrimidine deaminase / 5-amino-6-(5-phosphoribosylamino)uracil reductase [EC:3.5.4.26 1.1.1.193]
K10254	F6	A3	ohyA, sph; oleate hydratase [EC:4.2.1.53]
K01739	F6	A3	metB; cystathionine gamma-synthase [EC:2.5.1.48]
K24119	F6	A3	ahpC; NADH-dependent peroxiredoxin subunit C [EC:1.11.1.26]
K02795	F6	A3	manY; mannose PTS system EIIC component
K03402	F6	A3	argR, ahrC; transcriptional regulator of arginine metabolism
K03498	F6	A3	trkH, trkG, ktrB; trk system potassium uptake protein
K03499	F6	A3	trkA, ktrA; trk system potassium uptake protein
K03654	F6	A3	recQ; ATP-dependent DNA helicase RecQ [EC:3.6.4.12]
K03799	F6	A3	htpX; heat shock protein HtpX [EC:3.4.24.-]
K07173	F6	A3	luxS; S-ribosylhomocysteine lyase [EC:4.4.1.21]
K02793	F6	A3	manXa; mannose PTS system EIIA component [EC:2.7.1.191]
K00793	F6	A3	ribE, RIB5; riboflavin synthase [EC:2.5.1.9]
K19784	F6	A3	chrR, NQR; chromate reductase, NAD(P)H dehydrogenase (quinone)
K02025	F6	A3	ABC.MS.P; multiple sugar transport system permease protein
K18889	F6	A3	mdlA, smdA; ATP-binding cassette, subfamily B, multidrug efflux pump
K02759	F6	A3	celC, chbA; cellobiose PTS system EIIA component [EC:2.7.1.196 2.7.1.205]
K02760	F6	A3	celA, chbB; cellobiose PTS system EIIB component [EC:2.7.1.196 2.7.1.205]
K18891	F7	A2	patA, rscA, lmrC, satA; ATP-binding cassette, subfamily B, multidrug efflux pump
K07707	F7	A2	agrA, blpR, fsrA; two-component system, LytTR family, response regulator AgrA
K00865	F5	A5	glxK, garK; glycerate 2-kinase [EC:2.7.1.165]
K06958	F5	A5	rapZ; RNase adapter protein RapZ
K00874	F6	A4	kdgK; 2-dehydro-3-deoxygluconokinase [EC:2.7.1.45]
K14060	F6	A4	pinR; putative DNA-invertase from lambdoid prophage Rac
K05808	F6	A4	yhbH; putative sigma-54 modulation protein
K00627	F7	A3	DLAT, aceF, pdhC; pyruvate dehydrogenase E2 component (dihydrolipoamide acetyltransferase) [EC:2.3.1.12]
K00382	F7	A3	DLD, lpd, pdhD; dihydrolipoamide dehydrogenase [EC:1.8.1.4]
K19337	F7	A3	hexR; RpiR family transcriptional regulator, carbohydrate utilization regulator
K03800	F7	A3	lplA, lplJ, lipL1; lipoate---protein ligase [EC:6.3.1.20]
K05845	F7	A3	opuC; osmoprotectant transport system substrate-binding protein
K05846	F7	A3	opuBD; osmoprotectant transport system permease protein
K01838	F7	A3	pgmB; beta-phosphoglucomutase [EC:5.4.2.6]
K08483	F7	A3	ptsI; phosphoenolpyruvate-protein phosphotransferase (PTS system enzyme I) [EC:2.7.3.9]
K01421	F7	A3	yhgE; putative membrane protein
K19302	F6	A5	bcrC; undecaprenyl-diphosphatase [EC:3.6.1.27]
K22230	F7	A4	iolU; scyllo-inositol 2-dehydrogenase (NADP+) [EC:1.1.1.-]
K22522	F7	A4	LOG; cytokinin riboside 5'-monophosphate phosphoribohydrolase [EC:3.2.2.-]
K12700	F7	A4	rihC; non-specific riboncleoside hydrolase [EC:3.2.-.-]
K16568	F7	A4	exoZ; exopolysaccharide production protein ExoZ
