# Supplementary material for: Evolutionary paths toward multi-level convergence of lactic acid bacteria in fructose-rich environments
Source: Commun Biol. 2024 Jul 24;7:902. doi: 10.1038/s42003-024-06580-0 (PMC11269746; doi:10.1038/s42003-024-06580-0)
Supplement: Supplementary file 6 — Supplementary Data 4 [file 42003_2024_6580_MOESM6_ESM.xlsx]

## Sheet: Fig2c
Source data for Figure 2c (Classification of Lactobacillaceae OGs based on inferred ancestral scenarios)
	Ancestral scenarios
Orthologs	111	110	101	100	011	010	001	000
K05340	1	0	0	0	0	0	0	0
K02824	1	0	0	0	0	0	0	0
K02835	1	0	0	0	0	0	0	0
K02836	1	0	0	0	0	0	0	0
K02837	1	0	0	0	0	0	0	0
K02859	1	0	0	0	0	0	0	0
K02874	1	0	0	0	0	0	0	0
K02881	1	0	0	0	0	0	0	0
K02884	1	0	0	0	0	0	0	0
K02886	1	0	0	0	0	0	0	0
K02899	1	0	0	0	0	0	0	0
K02902	1	0	0	0	0	0	0	0
K02911	1	0	0	0	0	0	0	0
K02913	1	0	0	0	0	0	0	0
K02914	0.696	0	0.002	0	0.302	0	0	0
K02919	0.99	0	0	0	0.01	0	0	0
K02939	1	0	0	0	0	0	0	0
K02945	1	0	0	0	0	0	0	0
K02948	1	0	0	0	0	0	0	0
K02825	1	0	0	0	0	0	0	0
K02687	1	0	0	0	0	0	0	0
K02238	1	0	0	0	0	0	0	0
K02622	1	0	0	0	0	0	0	0
K02242	1	0	0	0	0	0	0	0
K02244	0.998	0	0.002	0	0	0	0	0
K02245	1	0	0	0	0	0	0	0
K02246	0.988	0.008	0.004	0	0	0	0	0
K02248	0.892	0	0.108	0	0	0	0	0
K02335	1	0	0	0	0	0	0	0
K02337	1	0	0	0	0	0	0	0
K02340	1	0	0	0	0	0	0	0
K02348	0.972	0	0.008	0	0.02	0	0	0
K02424	0.682	0.028	0	0	0.004	0.276	0	0.01
K02433	1	0	0	0	0	0	0	0
K02434	1	0	0	0	0	0	0	0
K02469	1	0	0	0	0	0	0	0
K02470	1	0	0	0	0	0	0	0
K02493	1	0	0	0	0	0	0	0
K02528	1	0	0	0	0	0	0	0
K02529	1	0	0	0	0	0	0	0
K02954	1	0	0	0	0	0	0	0
K02961	1	0	0	0	0	0	0	0
K02963	1	0	0	0	0	0	0	0
K02965	1	0	0	0	0	0	0	0
K03315	1	0	0	0	0	0	0	0
K03322	1	0	0	0	0	0	0	0
K03431	1	0	0	0	0	0	0	0
K03455	0.998	0	0.002	0	0	0	0	0
K03492	1	0	0	0	0	0	0	0
K03496	1	0	0	0	0	0	0	0
K03500	1	0	0	0	0	0	0	0
K03502	0.97	0.03	0	0	0	0	0	0
K03524	0.916	0	0.002	0	0.082	0	0	0
K03529	1	0	0	0	0	0	0	0
K03530	1	0	0	0	0	0	0	0
K03531	1	0	0	0	0	0	0	0
K03551	1	0	0	0	0	0	0	0
K03555	1	0	0	0	0	0	0	0
K03558	1	0	0	0	0	0	0	0
K03569	1	0	0	0	0	0	0	0
K03571	0.998	0	0.002	0	0	0	0	0
K03311	1	0	0	0	0	0	0	0
K03299	0.538	0	0	0	0.46	0.002	0	0
K03294	1	0	0	0	0	0	0	0
K03086	1	0	0	0	0	0	0	0
K02986	1	0	0	0	0	0	0	0
K02996	1	0	0	0	0	0	0	0
K03040	1	0	0	0	0	0	0	0
K03043	1	0	0	0	0	0	0	0
K03046	1	0	0	0	0	0	0	0
K03073	1	0	0	0	0	0	0	0
K03075	1	0	0	0	0	0	0	0
K03095	1	0	0	0	0	0	0	0
K03282	1	0	0	0	0	0	0	0
K03100	1	0	0	0	0	0	0	0
K03110	1	0	0	0	0	0	0	0
K03168	1	0	0	0	0	0	0	0
K03177	1	0	0	0	0	0	0	0
K03210	1	0	0	0	0	0	0	0
K03215	1	0	0	0	0	0	0	0
K03218	1	0	0	0	0	0	0	0
K02240	1	0	0	0	0	0	0	0
K02237	1	0	0	0	0	0	0	0
K01239	1	0	0	0	0	0	0	0
K01597	1	0	0	0	0	0	0	0
K01641	1	0	0	0	0	0	0	0
K01689	1	0	0	0	0	0	0	0
K01714	0.998	0.002	0	0	0	0	0	0
K01756	1	0	0	0	0	0	0	0
K01775	1	0	0	0	0	0	0	0
K01783	1	0	0	0	0	0	0	0
K01784	1	0	0	0	0	0	0	0
K01785	0.608	0.016	0.328	0.048	0	0	0	0
K01810	1	0	0	0	0	0	0	0
K01821	0.584	0	0.416	0	0	0	0	0
K01835	1	0	0	0	0	0	0	0
K01867	1	0	0	0	0	0	0	0
K01872	1	0	0	0	0	0	0	0
K01873	1	0	0	0	0	0	0	0
K01878	1	0	0	0	0	0	0	0
K01879	1	0	0	0	0	0	0	0
K01883	1	0	0	0	0	0	0	0
K01621	1	0	0	0	0	0	0	0
K01591	1	0	0	0	0	0	0	0
K02115	1	0	0	0	0	0	0	0
K01589	0.588	0.034	0.342	0.018	0	0	0.002	0.016
K01246	1	0	0	0	0	0	0	0
K01258	1	0	0	0	0	0	0	0
K01271	1	0	0	0	0	0	0	0
K01297	0.92	0.032	0.02	0.004	0.002	0.004	0.002	0.016
K01356	1	0	0	0	0	0	0	0
K01424	1	0	0	0	0	0	0	0
K01426	1	0	0	0	0	0	0	0
K01448	1	0	0	0	0	0	0	0
K01465	1	0	0	0	0	0	0	0
K01493	1	0	0	0	0	0	0	0
K01515	0.89	0	0.11	0	0	0	0	0
K01524	1	0	0	0	0	0	0	0
K01533	0.994	0	0.006	0	0	0	0	0
K01552	0.492	0.48	0	0	0.008	0.02	0	0
K01575	0.982	0.004	0	0	0.012	0.002	0	0
K01586	1	0	0	0	0	0	0	0
K01588	0.846	0.096	0.016	0	0.028	0.014	0	0
K01885	1	0	0	0	0	0	0	0
K01892	1	0	0	0	0	0	0	0
K01893	1	0	0	0	0	0	0	0
K01916	0.994	0	0.006	0	0	0	0	0
K02031	1	0	0	0	0	0	0	0
K02032	1	0	0	0	0	0	0	0
K02033	1	0	0	0	0	0	0	0
K02034	1	0	0	0	0	0	0	0
K02035	1	0	0	0	0	0	0	0
K02036	1	0	0	0	0	0	0	0
K02037	1	0	0	0	0	0	0	0
K02038	1	0	0	0	0	0	0	0
K02039	1	0	0	0	0	0	0	0
K02040	1	0	0	0	0	0	0	0
K02071	1	0	0	0	0	0	0	0
K02072	1	0	0	0	0	0	0	0
K02073	1	0	0	0	0	0	0	0
K02077	1	0	0	0	0	0	0	0
K02108	1	0	0	0	0	0	0	0
K02112	1	0	0	0	0	0	0	0
K02114	1	0	0	0	0	0	0	0
K02030	1	0	0	0	0	0	0	0
K02029	1	0	0	0	0	0	0	0
K02028	1	0	0	0	0	0	0	0
K01938	1	0	0	0	0	0	0	0
K01921	1	0	0	0	0	0	0	0
K01923	0.484	0.062	0.118	0.01	0.024	0.008	0.088	0.206
K01924	1	0	0	0	0	0	0	0
K01925	1	0	0	0	0	0	0	0
K01926	1	0	0	0	0	0	0	0
K01929	1	0	0	0	0	0	0	0
K01933	0.846	0.096	0.016	0	0.028	0.014	0	0
K01939	1	0	0	0	0	0	0	0
K02003	1	0	0	0	0	0	0	0
K01945	0.928	0.044	0.016	0	0.008	0.004	0	0
K01951	1	0	0	0	0	0	0	0
K01955	0.998	0.002	0	0	0	0	0	0
K01956	0.664	0.022	0.31	0.004	0	0	0	0
K01989	1	0	0	0	0	0	0	0
K01990	0.994	0.002	0	0	0.004	0	0	0
K01992	0.878	0.008	0.03	0	0.05	0.006	0.026	0.002
K03572	1	0	0	0	0	0	0	0
K03581	1	0	0	0	0	0	0	0
K03596	1	0	0	0	0	0	0	0
K10947	0.99	0.008	0.002	0	0	0	0	0
K11144	1	0	0	0	0	0	0	0
K11175	0.894	0.044	0.026	0	0.03	0.004	0.002	0
K11392	1	0	0	0	0	0	0	0
K11717	0.828	0.02	0.068	0.004	0.04	0.016	0.016	0.008
K11733	1	0	0	0	0	0	0	0
K11749	1	0	0	0	0	0	0	0
K11754	1	0	0	0	0	0	0	0
K11991	1	0	0	0	0	0	0	0
K12132	1	0	0	0	0	0	0	0
K12555	1	0	0	0	0	0	0	0
K12573	1	0	0	0	0	0	0	0
K12999	1	0	0	0	0	0	0	0
K13038	1	0	0	0	0	0	0	0
K13052	1	0	0	0	0	0	0	0
K14059	0.882	0.116	0.002	0	0	0	0	0
K14540	1	0	0	0	0	0	0	0
K14742	1	0	0	0	0	0	0	0
K11068	1	0	0	0	0	0	0	0
K10823	0.996	0	0.004	0	0	0	0	0
K03624	1	0	0	0	0	0	0	0
K10037	0.994	0	0.002	0	0.004	0	0	0
K07668	1	0	0	0	0	0	0	0
K07729	0.608	0.004	0.21	0	0.038	0.006	0.118	0.016
K07816	1	0	0	0	0	0	0	0
K08161	1	0	0	0	0	0	0	0
K08602	0.96	0.04	0	0	0	0	0	0
K08972	1	0	0	0	0	0	0	0
K08981	1	0	0	0	0	0	0	0
K08987	0.484	0.392	0.03	0.084	0	0.002	0	0.008
K09013	0.82	0.028	0.084	0.012	0.036	0.002	0.014	0.004
K09014	0.796	0.04	0.09	0.006	0.028	0.02	0.01	0.01
K09117	1	0	0	0	0	0	0	0
K09167	0.952	0	0	0	0.046	0.002	0	0
K09384	0.95	0	0	0	0.05	0	0	0
K09761	1	0	0	0	0	0	0	0
K09772	1	0	0	0	0	0	0	0
K09976	1	0	0	0	0	0	0	0
K10036	0.984	0	0	0	0.016	0	0	0
K14761	1	0	0	0	0	0	0	0
K14983	0.996	0	0	0	0.004	0	0	0
K15051	1	0	0	0	0	0	0	0
K15342	0.5	0.076	0.328	0.048	0.012	0	0.018	0.018
K19002	1	0	0	0	0	0	0	0
K19005	1	0	0	0	0	0	0	0
K19265	1	0	0	0	0	0	0	0
K20074	1	0	0	0	0	0	0	0
K20534	1	0	0	0	0	0	0	0
K21636	0.782	0.01	0.194	0.006	0.002	0	0.006	0
K21745	0.942	0	0.012	0	0.03	0	0.016	0
K21908	0.822	0.012	0.124	0.008	0.006	0.002	0.018	0.008
K22212	0.988	0	0.008	0	0.004	0	0	0
K22736	0.998	0	0	0	0.002	0	0	0
K23059	1	0	0	0	0	0	0	0
K23264	0.846	0.096	0.016	0	0.028	0.014	0	0
K23265	0.644	0.03	0.182	0.008	0.032	0.022	0.042	0.04
K23269	0.872	0.048	0.032	0	0.04	0.006	0.002	0
K23393	1	0	0	0	0	0	0	0
K23675	1	0	0	0	0	0	0	0
K24163	0.998	0	0	0	0.002	0	0	0
K18926	1	0	0	0	0	0	0	0
K18692	1	0	0	0	0	0	0	0
K18682	1	0	0	0	0	0	0	0
K16323	1	0	0	0	0	0	0	0
K15460	1	0	0	0	0	0	0	0
K15580	1	0	0	0	0	0	0	0
K15581	0.996	0	0.002	0	0.002	0	0	0
K15583	0.998	0	0	0	0.002	0	0	0
K15738	1	0	0	0	0	0	0	0
K16169	1	0	0	0	0	0	0	0
K16264	1	0	0	0	0	0	0	0
K16785	1	0	0	0	0	0	0	0
K18672	1	0	0	0	0	0	0	0
K16786	1	0	0	0	0	0	0	0
K16787	1	0	0	0	0	0	0	0
K16898	1	0	0	0	0	0	0	0
K16899	1	0	0	0	0	0	0	0
K16925	0.976	0	0	0	0.024	0	0	0
K17077	1	0	0	0	0	0	0	0
K17758	1	0	0	0	0	0	0	0
K07652	1	0	0	0	0	0	0	0
K07636	1	0	0	0	0	0	0	0
K07574	1	0	0	0	0	0	0	0
K05833	1	0	0	0	0	0	0	0
K03789	1	0	0	0	0	0	0	0
K03798	1	0	0	0	0	0	0	0
K03811	0.986	0	0	0	0.014	0	0	0
K03816	1	0	0	0	0	0	0	0
K03817	0.986	0.002	0.01	0	0.002	0	0	0
K03925	0.944	0.056	0	0	0	0	0	0
K03976	1	0	0	0	0	0	0	0
K03977	1	0	0	0	0	0	0	0
K04043	1	0	0	0	0	0	0	0
K04068	0.782	0.01	0.194	0.006	0.002	0	0.006	0
K04074	1	0	0	0	0	0	0	0
K04075	1	0	0	0	0	0	0	0
K04083	1	0	0	0	0	0	0	0
K04567	1	0	0	0	0	0	0	0
K04763	1	0	0	0	0	0	0	0
K05592	1	0	0	0	0	0	0	0
K05823	0.992	0.006	0	0	0.002	0	0	0
K03778	1	0	0	0	0	0	0	0
K03768	0.996	0.004	0	0	0	0	0	0
K03767	1	0	0	0	0	0	0	0
K03696	1	0	0	0	0	0	0	0
K03625	1	0	0	0	0	0	0	0
K03647	1	0	0	0	0	0	0	0
K03648	1	0	0	0	0	0	0	0
K03655	1	0	0	0	0	0	0	0
K03657	1	0	0	0	0	0	0	0
K03665	1	0	0	0	0	0	0	0
K03685	1	0	0	0	0	0	0	0
K03699	1	0	0	0	0	0	0	0
K03763	1	0	0	0	0	0	0	0
K03703	1	0	0	0	0	0	0	0
K03704	1	0	0	0	0	0	0	0
K03705	1	0	0	0	0	0	0	0
K03710	1	0	0	0	0	0	0	0
K03713	1	0	0	0	0	0	0	0
K03723	1	0	0	0	0	0	0	0
K03744	0.99	0	0.01	0	0	0	0	0
K05832	1	0	0	0	0	0	0	0
K05837	1	0	0	0	0	0	0	0
K07497	0.738	0.258	0	0.004	0	0	0	0
K05896	1	0	0	0	0	0	0	0
K07009	1	0	0	0	0	0	0	0
K07010	1	0	0	0	0	0	0	0
K07015	1	0	0	0	0	0	0	0
K07027	1	0	0	0	0	0	0	0
K07078	1	0	0	0	0	0	0	0
K07082	1	0	0	0	0	0	0	0
K07090	1	0	0	0	0	0	0	0
K07149	0.986	0	0	0	0.014	0	0	0
K07171	1	0	0	0	0	0	0	0
K07223	0.996	0.002	0	0	0.002	0	0	0
K07273	1	0	0	0	0	0	0	0
K07284	1	0	0	0	0	0	0	0
K07304	1	0	0	0	0	0	0	0
K07305	0.648	0	0	0	0.342	0.006	0.004	0
K07444	1	0	0	0	0	0	0	0
K07461	1	0	0	0	0	0	0	0
K07483	0.596	0.312	0.032	0.022	0.004	0.022	0.006	0.006
K06994	0.766	0	0.01	0	0.208	0	0.016	0
K06975	0.644	0.356	0	0	0	0	0	0
K06950	1	0	0	0	0	0	0	0
K06199	1	0	0	0	0	0	0	0
K06024	1	0	0	0	0	0	0	0
K06131	1	0	0	0	0	0	0	0
K06173	1	0	0	0	0	0	0	0
K06178	1	0	0	0	0	0	0	0
K06180	1	0	0	0	0	0	0	0
K06191	1	0	0	0	0	0	0	0
K06198	0.994	0.006	0	0	0	0	0	0
K06207	1	0	0	0	0	0	0	0
K06949	1	0	0	0	0	0	0	0
K06217	1	0	0	0	0	0	0	0
K06221	1	0	0	0	0	0	0	0
K06607	0.964	0	0.034	0	0	0	0.002	0
K06881	1	0	0	0	0	0	0	0
K06890	1	0	0	0	0	0	0	0
K06901	1	0	0	0	0	0	0	0
K06942	1	0	0	0	0	0	0	0
K01243	1	0	0	0	0	0	0	0
K24180	0.952	0	0.028	0	0.006	0	0.014	0
K00287	1	0	0	0	0	0	0	0
K00791	1	0	0	0	0	0	0	0
K00077	0.922	0.038	0	0	0	0.04	0	0
K00215	0.996	0.004	0	0	0	0	0	0
K00963	1	0	0	0	0	0	0	0
K00088	1	0	0	0	0	0	0	0
K00974	1	0	0	0	0	0	0	0
K00764	0.846	0.096	0.016	0	0.028	0.014	0	0
K00763	0.786	0	0.214	0	0	0	0	0
K00355	0.772	0.034	0.012	0.002	0.058	0.092	0.012	0.018
K00762	1	0	0	0	0	0	0	0
K00384	1	0	0	0	0	0	0	0
K00761	1	0	0	0	0	0	0	0
K00760	1	0	0	0	0	0	0	0
K00995	1	0	0	0	0	0	0	0
K00759	1	0	0	0	0	0	0	0
K00364	0.996	0	0.004	0	0	0	0	0
K00712	0.974	0.002	0	0	0.022	0.002	0	0
K00600	1	0	0	0	0	0	0	0
K00029	0.996	0	0.004	0	0	0	0	0
K00602	0.928	0.022	0.04	0	0.006	0.004	0	0
K00134	1	0	0	0	0	0	0	0
K00609	1	0	0	0	0	0	0	0
K00133	1	0	0	0	0	0	0	0
K00625	1	0	0	0	0	0	0	0
K01101	1	0	0	0	0	0	0	0
K01119	0.918	0	0	0	0.082	0	0	0
K00788	0.86	0.136	0	0	0.002	0.002	0	0
K00243	1	0	0	0	0	0	0	0
K00564	1	0	0	0	0	0	0	0
K00540	0.596	0.39	0	0	0	0.014	0	0
K00925	1	0	0	0	0	0	0	0
K00927	1	0	0	0	0	0	0	0
K00054	1	0	0	0	0	0	0	0
K00878	0.876	0.12	0	0	0.004	0	0	0
K00876	1	0	0	0	0	0	0	0
K00869	1	0	0	0	0	0	0	0
K00286	1	0	0	0	0	0	0	0
K00857	1	0	0	0	0	0	0	0
K00057	1	0	0	0	0	0	0	0
K00525	1	0	0	0	0	0	0	0
K00526	1	0	0	0	0	0	0	0
K00945	1	0	0	0	0	0	0	0
K00845	1	0	0	0	0	0	0	0
K00841	0.994	0	0.006	0	0	0	0	0
K01139	1	0	0	0	0	0	0	0
K00938	1	0	0	0	0	0	0	0
K00942	1	0	0	0	0	0	0	0
K00820	1	0	0	0	0	0	0	0
K00560	1	0	0	0	0	0	0	0
K00554	1	0	0	0	0	0	0	0
K00939	1	0	0	0	0	0	0	0
K00806	1	0	0	0	0	0	0	0
K00036	1	0	0	0	0	0	0	0
K10041	0	1	0	0	0	0	0	0
K01154	0.258	0.332	0.082	0.096	0.028	0.104	0.016	0.084
K00611	0.166	0.55	0.054	0.202	0	0.004	0	0.024
K01182	0.024	0.974	0	0.002	0	0	0	0
K11070	0	1	0	0	0	0	0	0
K06213	0	0.99	0	0	0	0.01	0	0
K00147	0.006	0.984	0	0	0	0.01	0	0
K00158	0.002	0.998	0	0	0	0	0	0
K01755	0.27	0.392	0	0	0	0.338	0	0
K11072	0	1	0	0	0	0	0	0
K00549	0.066	0.934	0	0	0	0	0	0
K11069	0	1	0	0	0	0	0	0
K11071	0	0.998	0	0	0	0.002	0	0
K00997	0	0.998	0	0.002	0	0	0	0
K01153	0.176	0.236	0.048	0.086	0.044	0.19	0.022	0.198
K03790	0.014	0.954	0	0.032	0	0	0	0
K18843	0.006	0.554	0.002	0.364	0	0.034	0	0.04
K18892	0	0.992	0	0	0	0.008	0	0
K00852	0.014	0.986	0	0	0	0	0	0
K00826	0.03	0.872	0	0	0	0.098	0	0
K03077	0.012	0.916	0	0.066	0	0.006	0	0
K00931	0.002	0.98	0	0	0	0.018	0	0
K02346	0.002	0.998	0	0	0	0	0	0
K00941	0.328	0.66	0	0	0	0.012	0	0
K02221	0.004	0.996	0	0	0	0	0	0
K03427	0.23	0.288	0.088	0.12	0.022	0.132	0.014	0.106
K00773	0	0.998	0	0	0	0.002	0	0
K03449	0	0.762	0	0.036	0	0.128	0	0.074
K02044	0.13	0.866	0	0	0	0.004	0	0
K02042	0.15	0.846	0	0	0	0.004	0	0
K02041	0.12	0.862	0	0	0	0.018	0	0
K10039	0.002	0.998	0	0	0	0	0	0
K14188	0	1	0	0	0	0	0	0
K03575	0	0.962	0	0	0	0.038	0	0
K03630	0	1	0	0	0	0	0	0
K03698	0	0.994	0	0.006	0	0	0	0
K19973	0	0.568	0	0.014	0	0.134	0	0.284
K01940	0.39	0.5	0	0	0.002	0.108	0	0
K03733	0.036	0.96	0	0	0	0.004	0	0
K03739	0	1	0	0	0	0	0	0
K03740	0	1	0	0	0	0	0	0
K10040	0.006	0.994	0	0	0	0	0	0
K01142	0	1	0	0	0	0	0	0
K07118	0	0.898	0	0.022	0	0.038	0	0.042
K01537	0	1	0	0	0	0	0	0
K01262	0.004	0.742	0	0	0	0.254	0	0
K07570	0	0.924	0	0	0	0.076	0	0
K09015	0	0.894	0	0.024	0	0.07	0	0.012
K07166	0	0.598	0	0	0	0.402	0	0
K07586	0	1	0	0	0	0	0	0
K07482	0.004	0.67	0.002	0.136	0	0.022	0	0.166
K07568	0	0.994	0	0	0	0.006	0	0
K09157	0	0.8	0	0	0	0.2	0	0
K23684	0	0.502	0	0	0	0.47	0	0.028
K00919	0	0	1	0	0	0	0	0
K03101	0	0	1	0	0	0	0	0
K01151	0	0	1	0	0	0	0	0
K09825	0	0	1	0	0	0	0	0
K07560	0.008	0	0.992	0	0	0	0	0
K01126	0.038	0	0.962	0	0	0	0	0
K01512	0.008	0.004	0.84	0.148	0	0	0	0
K01372	0.002	0	0.998	0	0	0	0	0
K01104	0	0	0.554	0	0	0	0.442	0.004
K02243	0.018	0	0.982	0	0	0	0	0
K16509	0	0	1	0	0	0	0	0
K12410	0	0	1	0	0	0	0	0
K18940	0	0	1	0	0	0	0	0
K01823	0.006	0	0.922	0	0	0	0.072	0
K18941	0.392	0	0.562	0	0.01	0	0.036	0
K07571	0	0	1	0	0	0	0	0
K16013	0.072	0.002	0.868	0.058	0	0	0	0
K03973	0.008	0	0.992	0	0	0	0	0
K01518	0	0	0.672	0	0	0	0.328	0
K04072	0.016	0.01	0.68	0.294	0	0	0	0
K07584	0	0	1	0	0	0	0	0
K03087	0	0	0.852	0	0	0	0.138	0.01
K23775	0	0	0.692	0	0	0	0.308	0
K01791	0	0	0.996	0	0	0	0.004	0
K04487	0	0	1	0	0	0	0	0
K01281	0	0	1	0	0	0	0	0
K07658	0	0	0.698	0.3	0	0	0	0.002
K01779	0	0	0.978	0	0	0	0.022	0
K03151	0	0	1	0	0	0	0	0
K13292	0	0	1	0	0	0	0	0
K16012	0.078	0.014	0.854	0.054	0	0	0	0
K03588	0	0	1	0	0	0	0	0
K03650	0	0	1	0	0	0	0	0
K00969	0	0	1	0	0	0	0	0
K03469	0	0	1	0	0	0	0	0
K01439	0	0	0.978	0	0	0	0.022	0
K03610	0	0	0.79	0	0	0	0.21	0
K03609	0	0	0.852	0	0	0	0.148	0
K13993	0	0	1	0	0	0	0	0
K08998	0	0	0.992	0.008	0	0	0	0
K00244	0	0	0.908	0	0	0	0.09	0.002
K03495	0	0	1	0	0	0	0	0
K19225	0.006	0	0.994	0	0	0	0	0
K14205	0	0	0.688	0	0	0	0.312	0
K08968	0.002	0	0.996	0.002	0	0	0	0
K03548	0	0	0.99	0	0	0	0.01	0
K07386	0	0	1	0	0	0	0	0
K08724	0	0	0.998	0	0	0	0.002	0
K03652	0	0	0.88	0.118	0	0	0.002	0
K02110	0	0	1	0	0	0	0	0
K03686	0	0	1	0	0	0	0	0
K03695	0	0	1	0	0	0	0	0
K20265	0	0	0.97	0.03	0	0	0	0
K07177	0	0	1	0	0	0	0	0
K07533	0	0	1	0	0	0	0	0
K02171	0.342	0	0.658	0	0	0	0	0
K01953	0	0	1	0	0	0	0	0
K15582	0.032	0	0.946	0	0	0	0.022	0
K03709	0	0	1	0	0	0	0	0
K03708	0	0	1	0	0	0	0	0
K13678	0	0	1	0	0	0	0	0
K03328	0	0	1	0	0	0	0	0
K03366	0.26	0	0.71	0	0.008	0	0.022	0
K00661	0	0	1	0	0	0	0	0
K08281	0.002	0	0.566	0.202	0	0	0.05	0.18
K03697	0.002	0	0.998	0	0	0	0	0
K00344	0.008	0.002	0.5	0.104	0	0.002	0.052	0.332
K01778	0.17	0	0.824	0.004	0	0	0.002	0
K08659	0	0	1	0	0	0	0	0
K09769	0	0	0.92	0	0	0	0.08	0
K00887	0.002	0	0.924	0.074	0	0	0	0
K02851	0	0	1	0	0	0	0	0
K10844	0	0	0.998	0	0	0	0.002	0
K09747	0	0	1	0	0	0	0	0
K22391	0.002	0	0.784	0	0	0	0.214	0
K05946	0	0	0.998	0	0	0	0.002	0
K21567	0.024	0	0.976	0	0	0	0	0
K00566	0	0	1	0	0	0	0	0
K06147	0.01	0	0.988	0.002	0	0	0	0
K02621	0.004	0	0.996	0	0	0	0	0
K22044	0	0	1	0	0	0	0	0
K06158	0	0	1	0	0	0	0	0
K00574	0.008	0	0.992	0	0	0	0	0
K01607	0.28	0.002	0.684	0.032	0	0	0.002	0
K00563	0	0	1	0	0	0	0	0
K00425	0.072	0.002	0.85	0.076	0	0	0	0
K00020	0	0	0.716	0.274	0	0	0	0.01
K00432	0.05	0	0.948	0.002	0	0	0	0
K06889	0	0	1	0	0	0	0	0
K09773	0	0	0.998	0	0	0	0.002	0
K00426	0.064	0.004	0.87	0.062	0	0	0	0
K01679	0	0	0.998	0	0	0	0.002	0
K06346	0	0	1	0	0	0	0	0
K06959	0.006	0	0.994	0	0	0	0	0
K07738	0	0	1	0	0	0	0	0
K05366	0	0	1	0	0	0	0	0
K09693	0.028	0	0.492	0	0	0	0.48	0
K09698	0	0	1	0	0	0	0	0
K11065	0	0	0.996	0	0	0	0.004	0
K09692	0.018	0	0.66	0	0.004	0	0.318	0
K09936	0.036	0.006	0.534	0.238	0	0.002	0.032	0.152
K06962	0	0	0.822	0	0	0	0.178	0
K07979	0.01	0	0.99	0	0	0	0	0
K06960	0	0	1	0	0	0	0	0
K00864	0	0	1	0	0	0	0	0
K11102	0	0	0.998	0	0	0	0.002	0
K09888	0.002	0	0.992	0	0	0	0.006	0
K05822	0.134	0	0.864	0	0	0	0.002	0
K00016	0	0	1	0	0	0	0	0
K05825	0.128	0	0.87	0	0	0	0.002	0
K05540	0	0	1	0	0	0	0	0
K00965	0	0.004	0.004	0.982	0	0	0	0.01
K02761	0	0.018	0	0.978	0	0	0	0.004
K02564	0	0	0	1	0	0	0	0
K02781	0	0	0	0.83	0	0	0	0.17
K02760	0	0.024	0	0.976	0	0	0	0
K07457	0	0	0	0.996	0	0	0	0.004
K17828	0	0.004	0	0.988	0	0	0	0.008
K19302	0.022	0.25	0.026	0.702	0	0	0	0
K02793	0	0.002	0	0.998	0	0	0	0
K02103	0	0.018	0.008	0.772	0	0	0	0.202
K02076	0	0	0	0.998	0	0	0	0.002
K03457	0	0.022	0.004	0.858	0	0	0	0.116
K02759	0	0.01	0	0.988	0	0	0	0.002
K02757	0	0.044	0	0.884	0	0	0	0.072
K00903	0	0.034	0.008	0.958	0	0	0	0
K01443	0	0	0	1	0	0	0	0
K17686	0	0.072	0	0.912	0	0.002	0	0.014
K18220	0	0	0	1	0	0	0	0
K07473	0	0.024	0.006	0.796	0	0.004	0	0.17
K03499	0	0.004	0	0.978	0	0	0	0.018
K02437	0	0	0	1	0	0	0	0
K03486	0	0.022	0	0.952	0	0	0	0.026
K03488	0	0.02	0	0.598	0	0.004	0.002	0.376
K03498	0	0.002	0	0.792	0	0	0	0.206
K14652	0.026	0.128	0.108	0.672	0	0.002	0	0.064
K02440	0	0	0.038	0.962	0	0	0	0
K00849	0	0.02	0.006	0.974	0	0	0	0
K07485	0	0.004	0.012	0.976	0	0	0	0.008
K00865	0	0.002	0.08	0.918	0	0	0	0
K00940	0	0.004	0	0.74	0	0	0	0.256
K16869	0	0	0.002	0.998	0	0	0	0
K01223	0	0.008	0	0.828	0	0	0	0.164
K07707	0	0.15	0	0.85	0	0	0	0
K00812	0	0	0	0.502	0	0	0	0.498
K00874	0.004	0.046	0.056	0.72	0	0.002	0.006	0.166
K01250	0	0.002	0	0.774	0	0	0	0.224
K16568	0	0.026	0	0.974	0	0	0	0
K23518	0	0	0.006	0.994	0	0	0	0
K07706	0	0.028	0	0.83	0	0	0	0.142
K08483	0	0.018	0	0.982	0	0	0	0
K01259	0	0	0	0.962	0	0	0	0.038
K18889	0	0.028	0.008	0.964	0	0	0	0
K18890	0	0	0	0.896	0	0	0	0.104
K08153	0	0	0	0.95	0	0	0	0.05
K18891	0	0.442	0	0.554	0	0	0	0.004
K00055	0	0	0.006	0.608	0	0	0.002	0.384
K07552	0	0	0.008	0.94	0	0	0.004	0.048
K03402	0	0	0	1	0	0	0	0
K00793	0.022	0.128	0.1	0.674	0	0.002	0	0.074
K02794	0	0	0	0.992	0	0	0	0.008
K07496	0	0	0.078	0.658	0	0	0.002	0.262
K02795	0	0.002	0	0.998	0	0	0	0
K02796	0	0	0	0.98	0	0	0	0.02
K01421	0	0.33	0	0.67	0	0	0	0
K03305	0	0	0.018	0.982	0	0	0	0
K18908	0	0	0	0.782	0	0	0	0.218
K02804	0	0	0	0.954	0	0	0	0.046
K24119	0	0.03	0.002	0.844	0	0	0	0.124
K02810	0	0.148	0	0.842	0	0	0	0.01
K00794	0.022	0.138	0.11	0.708	0	0	0	0.022
K01419	0	0	0.014	0.982	0	0	0	0.004
K15975	0	0.026	0.002	0.7	0	0	0	0.272
K00798	0	0	0.012	0.686	0	0	0	0.302
K16044	0	0.02	0	0.722	0	0.002	0	0.256
K16209	0	0.022	0.002	0.956	0	0	0	0.02
K02341	0	0	0	1	0	0	0	0
K03654	0	0.006	0	0.99	0	0	0	0.004
K08641	0	0	0	0.958	0	0	0	0.042
K12700	0	0.016	0.002	0.982	0	0	0	0
K07106	0	0	0	0.99	0	0	0	0.01
K11752	0.016	0.142	0.07	0.702	0	0.002	0	0.068
K01809	0	0	0	0.706	0	0	0	0.294
K07124	0	0.004	0	0.922	0	0	0	0.074
K22522	0	0.04	0.006	0.954	0	0	0	0
K03928	0	0	0	1	0	0	0	0
K09155	0	0	0	0.754	0	0	0	0.246
K01838	0	0.03	0.024	0.946	0	0	0	0
K03546	0	0	0.002	0.984	0	0	0	0.014
K00382	0	0.036	0	0.964	0	0	0	0
K05296	0	0.024	0.042	0.78	0	0	0.002	0.152
K03824	0	0	0.002	0.56	0	0	0	0.438
K07150	0	0.002	0.002	0.71	0	0.002	0	0.284
K01497	0.014	0.116	0.09	0.492	0	0	0	0.288
K03810	0	0	0	0.752	0	0	0	0.248
K03800	0	0.05	0	0.944	0	0	0	0.006
K01914	0	0	0	0.996	0	0	0	0.004
K03799	0	0.004	0.002	0.994	0	0	0	0
K00627	0	0.088	0.002	0.91	0	0	0	0
K03797	0	0	0	0.824	0	0	0	0.176
K04488	0	0.004	0	0.546	0	0.004	0	0.446
K05311	0	0	0	0.998	0	0	0	0.002
K07173	0	0.27	0	0.726	0	0	0	0.004
K10530	0	0	0.002	0.922	0	0	0	0.076
K01619	0	0	0	0.92	0	0	0	0.08
K01625	0	0.004	0.026	0.664	0	0.004	0	0.302
K06958	0	0	0.008	0.992	0	0	0	0
K09963	0	0	0	0.864	0	0	0	0.136
K01635	0	0	0.002	0.984	0	0	0	0.014
K01187	0	0.012	0.016	0.952	0	0	0	0.02
K22230	0	0.03	0	0.97	0	0	0	0
K06518	0	0	0.01	0.862	0	0	0	0.128
K10254	0.004	0.17	0.004	0.814	0	0	0	0.008
K06201	0	0.002	0	0.99	0	0	0	0.008
K05338	0	0	0.014	0.752	0	0	0.014	0.22
K06183	0	0	0	0.802	0	0	0	0.198
K10914	0	0	0	0.53	0	0	0	0.47
K05847	0	0.002	0	0.972	0	0	0	0.026
K05846	0	0.012	0.002	0.976	0	0	0	0.01
K05845	0	0.024	0	0.966	0	0	0	0.01
K05808	0	0	0	1	0	0	0	0
K01739	0	0.024	0.002	0.502	0	0	0	0.472
K07095	0	0	0	1	0	0	0	0
K05339	0	0	0.03	0.892	0	0	0	0.078
K01091	0	0	0	0.998	0	0	0	0.002
K02530	0	0	0	0.804	0	0	0	0.196
K09861	0	0	0	1	0	0	0	0
K08974	0	0.006	0	0.842	0	0	0	0.152
K03667	0	0	0.008	0.992	0	0	0	0
K14155	0	0	0	0.94	0	0	0	0.06
K14060	0.002	0.03	0.01	0.514	0	0	0.004	0.44
K19784	0	0	0.002	0.998	0	0	0	0
K23107	0	0	0.002	0.59	0	0	0	0.408
K02025	0	0.036	0.004	0.944	0	0	0	0.016
K08992	0	0	0	0.992	0	0	0	0.008
K00691	0	0.024	0.008	0.962	0	0	0	0.006
K13727	0	0	0.002	0.574	0	0	0	0.424
K01007	0	0	0	0.818	0	0	0	0.182
K00655	0	0	0.022	0.974	0	0	0	0.004
K09004	0	0.016	0	0.974	0	0	0	0.01
K01491	0	0	0.022	0.978	0	0	0	0
K19350	0	0.024	0.004	0.964	0	0	0	0.008
K03742	0	0	0	1	0	0	0	0
K19337	0	0.07	0.004	0.582	0	0.024	0	0.32
K03628	0	0	0	0.706	0	0	0	0.294
K01485	0	0.014	0.01	0.96	0	0	0	0.016
K03722	0	0	0	1	0	0	0	0
K20112	0	0	0	0.824	0	0	0	0.176
K00059	0.304	0.002	0.002	0	0.672	0.014	0.006	0
K00297	0.468	0	0	0	0.532	0	0	0
K09458	0.012	0	0	0	0.984	0.004	0	0
K00872	0.03	0	0	0	0.936	0.006	0.026	0.002
K05910	0.356	0.002	0.01	0	0.582	0.008	0.042	0
K01486	0.038	0	0	0	0.916	0.044	0.002	0
K14982	0.068	0.002	0	0	0.666	0.264	0	0
K11051	0.336	0.016	0.008	0	0.406	0.19	0.024	0.02
K11050	0.004	0	0	0	0.61	0.322	0.048	0.016
K06872	0	0	0	0	0.76	0.008	0.232	0
K02001	0.046	0	0	0	0.954	0	0	0
K01595	0	0	0	0	0.99	0.008	0.002	0
K00226	0.058	0	0	0	0.942	0	0	0
K00648	0.054	0	0	0	0.936	0.008	0.002	0
K03523	0	0	0	0	0.988	0.01	0.002	0
K04086	0.282	0	0	0	0.708	0.004	0.006	0
K02160	0.046	0.002	0	0	0.938	0.012	0.002	0
K02372	0.022	0	0	0	0.958	0.016	0.004	0
K02000	0.098	0	0	0	0.902	0	0	0
K03320	0.05	0	0	0	0.944	0.004	0.002	0
K02002	0.054	0	0	0	0.946	0	0	0
K03549	0.002	0	0	0	0.814	0.044	0.13	0.01
K15523	0.234	0	0	0	0.73	0.032	0.002	0.002
K00459	0	0	0	0	0	1	0	0
K00891	0.06	0.308	0	0	0	0.546	0	0.086
K07025	0	0.042	0	0.008	0	0.83	0	0.12
K06915	0	0.024	0	0	0	0.976	0	0
K06909	0.026	0.14	0.008	0.004	0.054	0.726	0.004	0.038
K07741	0.016	0.092	0	0.014	0.036	0.63	0.008	0.204
K06211	0	0	0	0	0	1	0	0
K16924	0.01	0.086	0	0.006	0.024	0.828	0.004	0.042
K00766	0	0.012	0	0	0	0.986	0	0.002
K08996	0	0	0	0	0	0.696	0	0.304
K06153	0	0.318	0	0.058	0	0.472	0	0.152
K03785	0	0	0	0	0	0.896	0	0.104
K07035	0.236	0.118	0	0	0.002	0.644	0	0
K03471	0	0.004	0	0	0	0.996	0	0
K00800	0.128	0.074	0	0	0	0.796	0	0.002
K07241	0	0	0	0	0	0.95	0	0.05
K07260	0	0.07	0	0	0	0.93	0	0
K00620	0	0	0	0	0	0.944	0	0.056
K13677	0	0	0	0	0	1	0	0
K12978	0	0	0	0	0	0.554	0	0.446
K03367	0	0.002	0	0	0	0.996	0	0.002
K12270	0	0	0	0	0	0.996	0	0.004
K12269	0	0	0	0	0	0.998	0	0.002
K00657	0	0	0	0	0	0.8	0	0.2
K16649	0	0.002	0	0	0	0.998	0	0
K00831	0	0.02	0	0.002	0	0.854	0	0.124
K04517	0	0	0	0	0	0.926	0	0.074
K00145	0	0	0	0	0	0.91	0	0.09
K11616	0	0.002	0	0	0	0.998	0	0
K04771	0.004	0.002	0	0	0.01	0.966	0	0.018
K07474	0.084	0.05	0.002	0	0.222	0.588	0.008	0.046
K00640	0	0.012	0	0.002	0	0.546	0	0.44
K03462	0	0	0	0	0	1	0	0
K05363	0	0	0	0	0	1	0	0
K13927	0	0	0	0	0	0.998	0	0.002
K03885	0.174	0.156	0.004	0	0.002	0.606	0	0.058
K00003	0.002	0.36	0	0.004	0	0.526	0	0.108
K22205	0	0	0	0	0	0.79	0	0.21
K19055	0	0.004	0	0.002	0	0.936	0	0.058
K01910	0.038	0.272	0	0.002	0.002	0.658	0	0.028
K01760	0.054	0.316	0.006	0.044	0	0.336	0	0.244
K00014	0	0	0	0	0	0.998	0	0.002
K01696	0	0.014	0	0	0	0.982	0	0.004
K01609	0	0	0	0	0	0.966	0	0.034
K01658	0	0	0	0	0	0.984	0	0.016
K01736	0.028	0.018	0	0	0	0.948	0	0.006
K01447	0.002	0.022	0	0.02	0.012	0.598	0.004	0.342
K01261	0	0	0	0	0	1	0	0
K02371	0	0	0	0	0	1	0	0
K01695	0	0.004	0	0	0	0.996	0	0
K01963	0	0.232	0	0	0	0.768	0	0
K01646	0.04	0.276	0	0	0	0.642	0	0.042
K01644	0.022	0.254	0	0	0.002	0.686	0	0.036
K01643	0.054	0.394	0	0.008	0	0.438	0	0.106
K01854	0	0.042	0	0	0.002	0.956	0	0
K01160	0.008	0.316	0	0.008	0.01	0.632	0	0.026
K01733	0.016	0.094	0	0.002	0.002	0.776	0	0.11
K21285	0	0	0.484	0	0	0	0.516	0
K06209	0	0	0	0	0	0	0.998	0.002
K12952	0	0	0.024	0	0	0	0.976	0
K00547	0.212	0	0.046	0	0.146	0.04	0.41	0.146
K18909	0	0	0.156	0.006	0.002	0	0.75	0.086
K00034	0.028	0	0.01	0	0.418	0	0.54	0.004
K06216	0	0	0	0	0	0	1	0
K22441	0.242	0.002	0.222	0.002	0.064	0.002	0.438	0.028
K00626	0	0	0	0	0	0	1	0
K00208	0	0	0.088	0	0	0	0.908	0.004
K05520	0	0	0.002	0	0	0	0.892	0.106
K07038	0	0	0	0	0	0	0.99	0.01
K13953	0.112	0	0.276	0	0.144	0	0.468	0
K03758	0	0	0.302	0	0	0	0.698	0
K03781	0	0	0	0	0	0	1	0
K07448	0.038	0	0.066	0.002	0.146	0.032	0.6	0.116
K21478	0	0	0.002	0	0	0	0.99	0.008
K00980	0	0	0.152	0	0	0	0.846	0.002
K09809	0	0	0.012	0	0	0	0.988	0
K03297	0	0	0	0	0.454	0.01	0.524	0.012
K11936	0	0	0.144	0	0	0	0.83	0.026
K01839	0	0	0.03	0	0	0	0.966	0.004
K07217	0	0	0	0	0.32	0.004	0.664	0.012
K14588	0.03	0	0.162	0.002	0.046	0	0.76	0
K17810	0	0	0.136	0	0	0	0.864	0
K05362	0	0	0.068	0	0	0	0.91	0.022
K06133	0	0	0	0	0	0	1	0
K12373	0	0	0.014	0	0	0	0.976	0.01
K01962	0.004	0	0	0	0.278	0.012	0.684	0.022
K10536	0	0	0	0.012	0	0	0	0.988
K10679	0	0	0	0	0	0	0	1
K00022	0	0	0	0	0	0	0	1
K10542	0	0	0	0	0	0	0	1
K10677	0	0	0	0	0	0	0	1
K10540	0	0	0	0	0	0	0	1
K21619	0	0	0	0	0	0	0	1
K10541	0	0	0	0	0	0	0	1
K21744	0	0	0.008	0.036	0	0.004	0.024	0.928
K21903	0	0	0	0.002	0	0	0	0.998
K10672	0	0	0	0.002	0	0	0	0.998
K10671	0	0	0	0	0	0	0	1
K10546	0	0	0	0	0	0	0	1
K10670	0	0	0	0	0	0	0	1
K21828	0	0	0	0.056	0	0	0	0.944
K10548	0	0	0	0	0	0	0	1
K21755	0	0	0	0.002	0	0	0	0.998
K21680	0	0	0	0	0	0	0	1
K21739	0	0.004	0	0.048	0	0	0	0.948
K00018	0	0	0	0	0	0.002	0	0.998
K10547	0	0	0	0	0	0	0	1
K21672	0	0	0	0	0	0.002	0	0.998
K18136	0	0	0	0	0	0	0	1
K10441	0	0	0	0	0	0	0	1
K21929	0	0	0	0	0	0	0	1
K10122	0	0	0	0	0	0	0	1
K10121	0	0	0	0	0	0	0	1
K21993	0	0	0	0.002	0	0	0	0.998
K22010	0	0	0	0	0	0	0	1
K10120	0	0	0	0	0	0	0	1
K10119	0	0	0	0	0	0	0	1
K10118	0	0	0	0.086	0	0	0	0.914
K10117	0	0	0	0.02	0	0	0	0.98
K10112	0	0	0	0.318	0	0	0	0.682
K22014	0	0	0	0	0	0	0	1
K10111	0	0	0	0	0	0	0	1
K22024	0	0	0	0	0	0	0	1
K22042	0	0	0	0	0	0	0	1
K10038	0	0	0	0.044	0	0	0	0.956
K00219	0	0	0	0	0	0	0	1
K22043	0	0	0	0.004	0	0	0	0.996
K10027	0	0	0	0	0	0	0	1
K10188	0	0	0	0	0	0	0	1
K10189	0	0	0	0	0	0	0	1
K10190	0	0	0	0	0	0	0	1
K10218	0	0	0	0	0	0	0	1
K10440	0	0	0	0	0	0	0	1
K10439	0	0	0	0	0	0	0	1
K10353	0	0	0	0	0	0	0	1
K21959	0	0	0	0	0	0	0	1
K10242	0	0	0	0	0	0	0	1
K10241	0	0	0	0	0	0	0	1
K21600	0	0	0	0	0	0	0	1
K10213	0	0	0	0	0	0	0	1
K10192	0	0	0	0	0	0	0	1
K10212	0	0	0	0	0	0	0	1
K10206	0	0	0	0	0	0	0	1
K10202	0	0	0	0	0	0	0	1
K10201	0	0	0	0	0	0	0	1
K10200	0	0	0	0	0	0	0	1
K10194	0	0	0	0	0	0	0	1
K10193	0	0	0	0	0	0	0	1
K21960	0	0	0	0	0	0	0	1
K10716	0	0	0	0	0	0	0	1
K21577	0	0	0	0	0	0	0	1
K21430	0	0	0	0	0	0	0	1
K21012	0	0	0	0	0	0	0	1
K21023	0	0	0	0	0	0	0	1
K11202	0	0	0	0	0	0	0	1
K11201	0	0	0	0	0	0	0	1
K11200	0	0	0	0	0	0	0	1
K11196	0	0	0	0	0	0	0	1
K11195	0	0	0	0	0	0	0	1
K21027	0	0	0	0	0	0	0	1
K21028	0	0	0	0	0	0	0	1
K11194	0	0	0	0	0	0	0	1
K00161	0	0	0	0	0	0	0	1
K00162	0	0	0	0	0	0	0	1
K21030	0	0	0	0.002	0	0	0	0.998
K11105	0	0	0	0	0	0	0	1
K21071	0	0	0	0	0	0	0	1
K21298	0	0	0	0	0	0	0	1
K21405	0	0	0	0	0	0	0	1
K11203	0	0	0	0	0	0	0	1
K21011	0	0	0	0	0	0	0	1
K11249	0	0	0	0	0	0	0	1
K11621	0	0	0	0	0	0	0	1
K20811	0	0	0	0	0	0	0	1
K20885	0	0	0	0	0	0	0	1
K20895	0	0	0	0	0	0	0	1
K11625	0	0	0	0	0	0	0	1
K11624	0	0	0	0	0	0	0	1
K11623	0	0	0	0	0	0	0	1
K11622	0	0	0	0	0	0	0	1
K11618	0	0	0	0	0	0	0	1
K11382	0	0	0	0	0	0	0	1
K11617	0	0	0	0	0	0	0	1
K20941	0	0	0	0	0	0	0	1
K11530	0	0	0	0	0	0	0	1
K11477	0	0	0.002	0.066	0	0	0	0.932
K21005	0	0	0	0	0	0	0	1
K11473	0	0	0	0	0	0	0	1
K21006	0	0	0	0	0	0	0	1
K21416	0	0	0	0	0	0	0	1
K21449	0	0	0	0	0	0	0	1
K10680	0	0	0	0	0	0	0	1
K21462	0	0	0	0.012	0	0	0	0.988
K10820	0	0	0	0	0	0	0	1
K10804	0	0	0	0.042	0	0	0	0.958
K21563	0	0	0	0	0	0	0	1
K10797	0	0	0	0	0	0	0	1
K10796	0	0	0	0	0	0	0	1
K10795	0	0	0	0	0	0	0	1
K10794	0	0	0	0	0	0	0	1
K10793	0	0	0	0	0	0	0	1
K10778	0	0	0	0	0	0	0	1
K10773	0	0	0	0.286	0	0	0	0.714
K09992	0	0	0	0	0	0	0	1
K10710	0	0	0	0	0	0	0	1
K21576	0	0	0	0	0	0	0	1
K10709	0	0	0	0	0	0	0	1
K10708	0	0	0	0	0	0	0	1
K10682	0	0	0	0	0	0	0	1
K10681	0	0	0	0	0	0	0	1
K21562	0	0	0.002	0.232	0	0	0	0.766
K21498	0	0	0	0	0	0.016	0	0.984
K10830	0	0	0	0	0	0	0	1
K10975	0	0	0	0	0	0	0	1
K11041	0	0	0	0	0	0	0	1
K11031	0	0	0	0	0	0	0	1
K10986	0	0	0	0.018	0	0	0	0.982
K10985	0	0	0	0.018	0	0	0	0.982
K21465	0	0	0	0	0	0	0	1
K10984	0	0	0	0.004	0	0	0	0.996
K21469	0	0	0	0	0	0	0	1
K10974	0	0	0	0	0	0	0	1
K21495	0	0	0	0	0	0	0	1
K21471	0	0	0	0	0	0	0	1
K21488	0	0	0	0	0	0	0	1
K00209	0	0	0	0	0	0	0	1
K10917	0	0.074	0	0.144	0	0.044	0.002	0.736
K21492	0	0	0	0	0	0	0	1
K10851	0	0	0	0	0	0	0	1
K10850	0	0	0	0.002	0	0	0	0.998
K10009	0	0	0.328	0.006	0	0	0.064	0.602
K22106	0	0	0	0	0	0	0	1
K09988	0	0	0	0	0	0	0	1
K23448	0	0	0	0	0	0	0	1
K08677	0	0	0	0	0	0	0.044	0.956
K00013	0	0.012	0	0.002	0	0.048	0	0.938
K00012	0	0	0	0	0	0	0	1
K00275	0	0	0	0	0	0	0	1
K08600	0	0	0	0	0	0	0	1
K00010	0	0	0	0	0	0	0	1
K08369	0	0	0	0.032	0	0	0	0.968
K08368	0	0	0	0.006	0	0	0.002	0.992
K08365	0	0	0	0	0	0	0	1
K08323	0	0	0	0	0	0	0	1
K23304	0	0	0	0.032	0	0	0	0.968
K08322	0	0	0	0	0	0	0	1
K08317	0	0	0.002	0.092	0	0	0	0.906
K08307	0	0	0	0	0	0	0	1
K23349	0	0	0	0	0	0	0	1
K23351	0	0	0	0.066	0	0	0	0.934
K08303	0	0	0	0	0	0	0	1
K23356	0	0	0	0	0	0	0	1
K00009	0	0	0	0.02	0	0	0	0.98
K08679	0	0	0	0	0	0	0	1
K08680	0	0	0	0	0	0.02	0	0.98
K08681	0	0	0	0	0	0.196	0	0.804
K08982	0	0	0	0	0	0	0	1
K23060	0	0	0	0	0	0	0	1
K09002	0	0	0	0	0	0	0	1
K09001	0	0	0	0	0	0	0	1
K23121	0	0	0	0	0	0	0	1
K23124	0	0	0	0	0	0	0	1
K23163	0	0	0	0	0	0	0	1
K23237	0	0	0	0	0	0	0	1
K00263	0	0	0	0	0	0	0	1
K00265	0	0	0	0	0	0	0	1
K08697	0	0	0	0	0	0	0	1
K23238	0	0	0	0	0	0	0	1
K00266	0	0	0	0	0	0	0	1
K08969	0	0	0	0.022	0	0	0	0.978
K23248	0	0	0	0	0	0	0	1
K08869	0	0	0	0	0	0	0	1
K08728	0	0	0	0.004	0	0	0	0.996
K23257	0	0	0	0	0	0	0	1
K23259	0	0	0	0	0	0	0	1
K23398	0	0	0	0	0	0	0	1
K08234	0	0	0	0.006	0	0	0	0.994
K00230	0	0	0	0	0	0	0	1
K08224	0	0	0	0	0	0	0	1
K08152	0	0	0	0	0	0	0	1
K08139	0	0	0	0	0	0	0	1
K08137	0	0	0	0.002	0	0	0	0.998
K08097	0	0	0	0	0	0	0	1
K23876	0	0	0	0	0	0	0	1
K08094	0	0	0.002	0.004	0.002	0.01	0.07	0.912
K08093	0	0	0	0	0	0	0.004	0.996
K23978	0	0	0	0	0	0	0	1
K07862	0	0	0	0	0	0	0	1
K23983	0	0	0	0	0	0	0	1
K07813	0	0	0	0	0	0	0	1
K24041	0	0	0	0.004	0	0	0	0.996
K24042	0	0	0	0	0	0	0	1
K07784	0	0	0	0	0	0	0	1
K07778	0	0	0	0.238	0	0.004	0.002	0.756
K07775	0	0	0	0	0	0	0	1
K07749	0	0	0	0	0	0	0	1
K24131	0	0	0	0	0	0	0	1
K00005	0	0	0.006	0.066	0	0	0.01	0.918
K23779	0	0	0	0	0	0	0	1
K23776	0	0	0	0.014	0	0	0	0.986
K23774	0	0	0	0	0	0	0	1
K08170	0	0	0	0	0	0	0	1
K08223	0	0	0	0	0	0	0	1
K08221	0	0	0	0	0	0	0	1
K08217	0.136	0.012	0.086	0.02	0.016	0.022	0.092	0.616
K08194	0	0	0	0	0	0	0	1
K08177	0	0.006	0	0.034	0	0.054	0	0.906
K23498	0	0	0	0	0	0	0	1
K08174	0	0	0	0	0	0	0	1
K08173	0	0	0	0	0	0	0	1
K08169	0	0	0	0.096	0	0	0	0.904
K00278	0	0	0	0	0	0	0	1
K08168	0	0	0	0	0	0	0	1
K23508	0	0	0	0	0	0	0	1
K23509	0	0	0	0	0	0	0	1
K08167	0	0	0	0	0	0	0	1
K23535	0	0	0	0.002	0	0.006	0	0.992
K23536	0	0	0	0.002	0	0.002	0	0.996
K23537	0	0	0	0.004	0	0.004	0	0.992
K00008	0	0	0	0	0	0	0	1
K00262	0	0	0	0.172	0	0	0	0.828
K00259	0	0.002	0.004	0.172	0	0	0	0.822
K22960	0	0	0	0.006	0	0	0	0.994
K09019	0	0	0	0	0	0	0	1
K09815	0	0	0	0	0	0	0	1
K09812	0	0	0	0	0	0	0	1
K09811	0	0	0	0	0	0	0	1
K09790	0	0	0	0.004	0	0	0	0.996
K09780	0	0	0	0	0	0	0	1
K09779	0	0	0	0	0	0	0	1
K22278	0	0	0	0.042	0	0	0.004	0.954
K22293	0	0	0	0	0	0	0	1
K22299	0	0	0	0	0	0.18	0	0.82
K22300	0	0	0	0	0	0	0	1
K00231	0	0	0	0	0	0	0	1
K09771	0	0	0	0	0	0	0	1
K22330	0	0	0	0	0	0	0	1
K22373	0	0	0	0.014	0	0	0.002	0.984
K09768	0	0	0	0	0	0	0	1
K09765	0	0	0	0.002	0	0	0	0.998
K22390	0	0	0	0	0	0	0	1
K22393	0	0	0	0	0	0	0	1
K09760	0	0	0	0	0	0	0	1
K09816	0	0	0	0	0	0	0	1
K09834	0	0	0	0	0	0	0	1
K22213	0	0	0	0	0	0	0	1
K22129	0	0	0	0	0	0	0	1
K09975	0	0	0	0	0	0	0	1
K09968	0	0	0	0	0	0	0	1
K22074	0	0	0	0	0	0	0	1
K09962	0	0	0	0.002	0	0	0	0.998
K22103	0	0	0	0	0	0	0	1
K09961	0	0	0	0	0	0	0	1
K11741	0.002	0.03	0.006	0.222	0	0	0	0.74
K22116	0	0	0	0	0	0	0	1
K09960	0	0	0	0	0	0	0	1
K22210	0	0	0	0	0	0	0	1
K09955	0	0	0	0.004	0	0	0.002	0.994
K09952	0.042	0.016	0.014	0.008	0.122	0.27	0.148	0.38
K09946	0	0	0	0	0	0	0	1
K09940	0	0	0	0	0	0	0	1
K22209	0	0	0	0	0	0	0	1
K09931	0	0	0	0	0	0	0	1
K09927	0	0	0	0	0	0	0	1
K09906	0	0	0	0	0	0	0	1
K09758	0	0	0	0	0	0	0	1
K22394	0	0	0	0	0	0	0	1
K09707	0	0	0	0	0	0	0	1
K09136	0	0	0	0	0	0	0	1
K09144	0	0	0	0	0	0	0	1
K09143	0	0	0	0	0	0	0	1
K00015	0	0	0	0	0	0	0	1
K22906	0	0	0	0	0	0	0	1
K09142	0	0	0	0	0	0	0	1
K09138	0	0	0	0	0	0	0	1
K22928	0	0	0	0	0	0	0	1
K09137	0	0	0	0	0	0	0	1
K22952	0	0	0	0	0	0	0	1
K22580	0	0	0	0.006	0	0.002	0	0.992
K22958	0	0	0	0.014	0	0	0	0.986
K09128	0	0	0	0	0	0	0	1
K09125	0	0	0	0	0	0	0	1
K09123	0	0	0	0	0	0	0	1
K09121	0	0	0	0.014	0	0	0.002	0.984
K00254	0	0	0	0	0	0	0	1
K09022	0	0	0	0	0	0	0	1
K22959	0	0	0	0.004	0	0	0	0.996
K22708	0	0	0	0	0	0	0	1
K09161	0	0	0	0	0	0	0	1
K09705	0	0	0	0	0	0	0	1
K09684	0	0	0	0	0	0	0	1
K09704	0	0	0	0.06	0	0	0	0.94
K09703	0	0	0	0	0	0	0	1
K09702	0	0	0	0	0	0	0	1
K22396	0	0	0	0	0	0	0	1
K09694	0	0	0	0	0	0	0	1
K22397	0	0	0	0	0	0	0	1
K22405	0	0	0	0	0	0	0	1
K22409	0	0	0	0	0	0	0	1
K09681	0	0	0	0	0	0	0	1
K22489	0	0	0	0	0	0	0	1
K22450	0	0	0	0	0	0	0	1
K09457	0	0	0	0	0	0	0	1
K22452	0	0	0	0	0	0	0	1
K22477	0	0	0	0	0	0	0	1
K09251	0	0	0	0	0	0	0	1
K00249	0	0	0	0	0	0	0	1
K09164	0	0	0	0	0	0	0	1
K22479	0	0	0	0	0	0	0	1
K20742	0	0	0	0.002	0	0	0	0.998
K20494	0	0	0	0	0	0	0	1
K11748	0	0	0	0	0	0	0	1
K00140	0	0	0	0	0	0	0	1
K00065	0	0.006	0.002	0.1	0	0.008	0.002	0.882
K00067	0	0	0	0.01	0	0	0	0.99
K16248	0	0	0	0	0	0	0	1
K16235	0	0	0	0	0	0	0	1
K16214	0	0	0	0	0	0	0	1
K16211	0.006	0.072	0.002	0.058	0.002	0.168	0	0.692
K16210	0	0	0	0	0	0	0	1
K16203	0	0	0	0	0	0	0	1
K00068	0	0	0	0.024	0	0	0	0.976
K16137	0	0	0	0	0	0	0	1
K16052	0	0	0	0	0	0	0	1
K19075	0	0	0	0	0	0	0	1
K19081	0	0	0	0	0	0	0	1
K19082	0	0	0	0	0	0	0	1
K19088	0	0	0	0	0	0	0	1
K19090	0	0	0	0	0	0	0	1
K15977	0	0	0	0	0	0	0	1
K15976	0	0	0	0	0	0	0	1
K19091	0	0	0	0	0	0	0	1
K16326	0	0	0	0.002	0	0.004	0	0.994
K19046	0	0	0	0.02	0	0	0	0.98
K16328	0	0	0	0	0	0	0	1
K00038	0	0	0.014	0.41	0	0	0.006	0.57
K18923	0	0	0	0	0	0	0	1
K16783	0	0	0	0	0	0	0	1
K16710	0	0	0	0	0	0	0	1
K18924	0	0	0	0	0	0	0	1
K18925	0	0	0	0	0	0	0	1
K16703	0	0	0	0	0	0	0	1
K16699	0	0	0	0	0	0	0	1
K16698	0	0	0	0	0	0	0	1
K16694	0	0	0	0	0	0	0	1
K16435	0	0	0	0	0	0	0	1
K16651	0	0	0	0	0	0	0	1
K18928	0	0	0	0.01	0	0	0	0.99
K16650	0	0	0	0	0	0	0	1
K18929	0	0	0	0.028	0	0	0	0.972
K18939	0	0	0	0	0	0	0	1
K18954	0	0	0	0	0	0	0	1
K18979	0	0	0	0	0	0	0	1
K19003	0	0	0	0.02	0	0	0	0.98
K15974	0	0	0	0	0	0	0	1
K15923	0	0	0	0	0	0	0	1
K15922	0	0	0	0	0	0	0	1
K15533	0	0	0	0	0	0	0	1
K00078	0	0	0	0	0	0	0	1
K15555	0	0	0	0	0	0	0	1
K15554	0	0	0	0	0	0	0	1
K15553	0	0	0	0	0	0	0	1
K15552	0	0	0	0	0	0	0	1
K19138	0	0	0	0	0	0	0	1
K19139	0	0	0	0	0	0	0	1
K15551	0	0	0	0	0	0	0	1
K15532	0	0	0	0	0	0	0	1
K19126	0	0	0	0.028	0	0	0.002	0.97
K15531	0	0	0	0	0	0	0	1
K19140	0	0	0	0	0	0	0	1
K15524	0	0	0	0	0	0	0	1
K19147	0	0	0	0	0	0	0	1
K15520	0	0	0	0	0	0	0	1
K15519	0	0	0	0.002	0	0	0	0.998
K00086	0	0	0	0.106	0	0	0	0.894
K15383	0	0	0	0	0	0	0	1
K19137	0	0	0	0	0	0.002	0	0.998
K19125	0	0	0	0.028	0	0	0.002	0.97
K15921	0	0	0	0	0	0	0	1
K19118	0	0	0	0	0	0	0	1
K15915	0	0	0	0	0	0	0	1
K15913	0	0	0	0	0	0	0	1
K15789	0	0	0	0	0	0	0	1
K19092	0	0	0	0	0	0	0	1
K15773	0	0	0	0	0	0	0	1
K19117	0	0	0	0	0	0	0	1
K15772	0	0	0	0.048	0	0	0	0.952
K15771	0	0	0	0.05	0	0	0	0.95
K15770	0	0	0	0	0	0	0	1
K00074	0	0	0	0	0	0	0	1
K00073	0	0	0	0	0	0	0	1
K19119	0	0	0	0	0	0	0	1
K15735	0	0	0	0	0	0	0	1
K19123	0	0	0	0.028	0	0	0	0.972
K07727	0	0.002	0.004	0.128	0	0	0.01	0.856
K19124	0	0	0	0.028	0	0	0.002	0.97
K15629	0	0	0	0	0	0	0	1
K15598	0	0	0	0	0	0	0	1
K18918	0	0	0	0	0	0	0	1
K18910	0	0	0	0	0	0	0	1
K00058	0.074	0.242	0.09	0.27	0	0	0.008	0.316
K18349	0	0	0.002	0.034	0	0	0	0.964
K17320	0	0	0	0	0	0	0	1
K17319	0	0	0	0.002	0	0	0	0.998
K17318	0	0	0	0	0	0	0	1
K17313	0	0	0	0	0	0	0	1
K17278	0	0	0	0	0	0	0	1
K18320	0	0	0	0	0	0	0	1
K18332	0	0	0	0	0	0	0	1
K18346	0	0	0	0	0	0	0	1
K17248	0	0	0	0	0	0	0	1
K17463	0	0	0	0.002	0	0	0	0.998
K17243	0	0	0	0	0	0	0	1
K17242	0	0	0	0	0	0	0	1
K17241	0	0	0	0	0	0	0	1
K17236	0	0	0	0	0	0	0	1
K17235	0	0	0	0	0	0	0	1
K17234	0	0	0	0	0	0	0	1
K17195	0	0	0	0	0	0	0	1
K18367	0	0	0	0	0	0	0	1
K17363	0	0	0	0.004	0	0	0	0.996
K17464	0	0	0	0	0	0	0	1
K00052	0	0	0	0	0	0.178	0	0.822
K00048	0	0	0	0	0	0	0	1
K18195	0	0	0	0	0	0	0	1
K18104	0	0	0.018	0.464	0	0.002	0.006	0.51
K18199	0	0	0	0	0	0	0	1
K18009	0	0	0	0	0	0	0	1
K17869	0	0	0	0	0	0	0	1
K17865	0	0	0	0	0	0	0	1
K17836	0	0	0	0.486	0	0	0	0.514
K18205	0	0	0	0.004	0	0	0	0.996
K17742	0	0	0	0.002	0	0	0	0.998
K17465	0	0	0	0	0	0	0	1
K17723	0	0	0	0.002	0	0	0	0.998
K18218	0	0	0	0	0	0	0	1
K18231	0	0	0	0.002	0	0	0	0.998
K17624	0	0	0	0	0	0	0	1
K17467	0	0	0	0	0	0	0	1
K17466	0	0	0	0	0	0	0	1
K18234	0	0	0	0	0	0	0	1
K18294	0	0	0	0	0	0	0	1
K17103	0	0	0	0	0	0	0	1
K17076	0	0	0	0	0	0	0	1
K18907	0	0	0	0.016	0	0	0	0.984
K18815	0	0	0	0	0	0	0	1
K16923	0	0	0	0	0	0	0	1
K18676	0	0	0	0.008	0	0	0	0.992
K00042	0	0	0	0	0	0	0	1
K00041	0	0	0	0	0	0	0	1
K18700	0	0	0	0	0	0	0	1
K18702	0	0	0	0	0	0	0	1
K18704	0	0	0	0.018	0	0	0	0.982
K16868	0	0	0	0	0	0	0	1
K18816	0	0	0	0	0	0	0	1
K00046	0	0	0	0	0	0	0	1
K18830	0	0	0	0	0	0	0	1
K16850	0	0	0	0	0	0	0	1
K18831	0	0	0	0.004	0	0	0.002	0.994
K18844	0	0	0	0	0	0	0	1
K16841	0	0	0	0	0	0	0	1
K18887	0	0	0	0	0	0	0	1
K16789	0	0	0	0	0	0.006	0	0.994
K18888	0	0	0	0	0	0	0	1
K18673	0	0	0	0.016	0	0	0	0.984
K18650	0	0	0	0	0	0	0	1
K17074	0	0	0	0	0	0	0	1
K18581	0	0	0	0	0	0	0	1
K17073	0	0	0	0	0	0	0	1
K18369	0	0	0	0	0	0	0	1
K18456	0	0	0	0	0	0	0	1
K18476	0	0	0	0	0	0	0	1
K18555	0	0	0	0.038	0	0	0	0.962
K17064	0	0	0	0	0	0	0	1
K16962	0	0	0	0	0	0	0	1
K16961	0	0	0	0	0	0	0	1
K16959	0	0	0	0	0	0	0	1
K00053	0	0	0	0	0	0.002	0	0.998
K18640	0	0	0	0	0	0	0	1
K16958	0	0	0	0	0	0	0	1
K16957	0	0	0	0	0	0	0	1
K16951	0	0	0	0	0	0	0	1
K16950	0	0	0	0	0	0	0	1
K16937	0	0.002	0	0.018	0	0.004	0	0.976
K16927	0	0	0	0.028	0	0	0.004	0.968
K16926	0	0	0	0	0	0	0	1
K00087	0	0	0	0	0	0	0	1
K19156	0	0	0	0	0	0	0.006	0.994
K15256	0	0	0	0	0	0	0	1
K13002	0	0	0	0	0	0	0	1
K00111	0	0	0	0.192	0	0	0	0.808
K00116	0	0	0	0	0	0	0	1
K13021	0	0	0	0	0	0	0	1
K13020	0	0	0	0	0	0	0	1
K20345	0	0	0	0	0	0.002	0.002	0.996
K13012	0	0	0	0	0	0	0	1
K13010	0	0	0	0	0	0	0	1
K13004	0	0	0	0	0	0	0	1
K00122	0	0	0	0	0	0	0	1
K13252	0	0	0	0.02	0	0	0	0.98
K12997	0	0	0	0	0	0	0	1
K20373	0	0	0	0	0	0	0	1
K12996	0	0	0	0	0	0	0	1
K20374	0	0	0	0	0	0	0	1
K20375	0	0	0	0	0	0	0	1
K20391	0	0	0	0.056	0	0	0	0.944
K20459	0	0	0	0	0	0	0	1
K20460	0	0	0	0	0	0	0	1
K13075	0	0	0	0	0	0.004	0	0.996
K13256	0	0	0	0.008	0	0.066	0	0.926
K20461	0	0	0	0	0	0	0	1
K13566	0	0	0	0	0	0	0	1
K19975	0	0.162	0	0.006	0	0.036	0	0.796
K19976	0	0.272	0	0.022	0	0.186	0	0.52
K20037	0	0	0	0	0	0	0	1
K13665	0	0	0	0	0	0	0	1
K13653	0	0	0	0	0	0	0	1
K13583	0	0	0	0	0	0	0	1
K20038	0	0	0	0	0	0	0	1
K20108	0	0	0	0	0	0	0	1
K20113	0	0	0	0	0	0	0	1
K20344	0	0	0	0	0	0.076	0	0.924
K13542	0	0	0	0	0	0	0	1
K13531	0	0	0.002	0.124	0	0	0	0.874
K13530	0	0	0	0	0	0	0	1
K13479	0	0	0	0	0	0	0	1
K20114	0	0	0	0.002	0	0	0	0.998
K20118	0	0	0	0	0	0	0	1
K13444	0	0	0	0	0	0	0	1
K20276	0	0	0	0	0	0	0	1
K12992	0	0	0	0	0	0	0	1
K20469	0	0	0	0	0	0	0	1
K19965	0	0	0	0	0	0	0	1
K11925	0	0	0	0	0	0	0	1
K12063	0	0	0	0	0	0	0	1
K20491	0	0	0	0	0	0	0	1
K11963	0	0	0	0	0	0	0	1
K11962	0	0	0	0	0	0	0	1
K11961	0	0	0	0	0	0	0	1
K11960	0	0	0	0	0	0	0	1
K11959	0	0	0	0	0	0	0	1
K20492	0	0	0	0	0	0	0	1
K11755	0	0	0	0	0	0	0	1
K12111	0	0	0	0	0	0	0	1
K18120	0	0	0	0	0	0	0	1
K20509	0	0	0	0.066	0	0	0	0.934
K20525	0	0	0	0	0	0	0	1
K00027	0	0	0	0	0	0	0	1
K20541	0	0	0	0.066	0	0.002	0	0.932
K20542	0	0	0	0.096	0	0	0	0.904
K11751	0	0	0	0	0	0	0	1
K20708	0	0	0	0	0	0	0	1
K12071	0	0	0	0	0	0	0	1
K00132	0	0	0	0	0	0	0	1
K12990	0	0	0	0	0	0	0	1
K20484	0	0	0	0	0	0	0	1
K20482	0	0	0	0	0	0	0	1
K12983	0	0	0	0	0	0	0	1
K20483	0	0	0	0	0	0	0	1
K12960	0	0	0	0	0	0	0	1
K12941	0	0	0	0	0	0	0	1
K00123	0	0	0	0	0	0	0	1
K00131	0	0	0	0	0	0	0	1
K12554	0	0	0	0.002	0	0.006	0	0.992
K12527	0	0	0	0	0	0	0	1
K12251	0	0	0	0	0	0	0	1
K12349	0	0	0	0	0	0	0	1
K12308	0	0	0	0.044	0	0	0	0.956
K20486	0	0	0	0	0	0	0	1
K12294	0	0	0	0	0	0	0	1
K20487	0	0	0	0	0	0	0	1
K20488	0	0	0	0	0	0	0	1
K20490	0	0	0	0	0	0	0	1
K12268	0	0	0	0	0	0.01	0	0.99
K19972	0	0	0	0	0	0	0	1
K19956	0	0	0	0	0	0	0	1
K19157	0.05	0.126	0.102	0.264	0	0.064	0.012	0.382
K19271	0	0	0	0.008	0	0	0	0.992
K19223	0	0	0	0.01	0	0	0	0.99
K19224	0	0	0	0	0	0	0	1
K19244	0	0	0	0	0	0	0	1
K00031	0	0	0	0	0	0	0	1
K14591	0	0	0	0	0	0	0	1
K19267	0	0	0.168	0.008	0	0	0.132	0.692
K00104	0	0	0	0	0	0	0	1
K14340	0	0	0	0	0	0	0.11	0.89
K19273	0	0	0	0	0	0	0	1
K14665	0	0	0	0	0	0	0	1
K19279	0	0	0	0	0	0	0	1
K19294	0	0	0	0	0	0	0	1
K19309	0	0	0	0	0	0	0	1
K19310	0	0	0	0	0	0	0	1
K14195	0	0	0	0	0	0	0	1
K19334	0	0	0	0	0	0	0	1
K19354	0	0	0	0	0	0	0	1
K19423	0	0	0	0	0	0	0.002	0.998
K19222	0	0.016	0.002	0.096	0	0.026	0	0.86
K14670	0	0	0	0	0	0	0	1
K14189	0	0	0	0	0	0	0	1
K19171	0	0	0	0	0	0	0	1
K19158	0.002	0	0.002	0.018	0	0.004	0.004	0.97
K15024	0	0	0	0	0	0	0	1
K19159	0	0.006	0.006	0.054	0	0.01	0.01	0.914
K15016	0	0	0	0	0	0	0	1
K14989	0	0	0	0	0	0	0	1
K19164	0	0	0	0	0	0	0	1
K19167	0	0	0	0	0	0.002	0	0.998
K19169	0	0	0	0	0	0	0	1
K14988	0	0	0	0	0	0	0	1
K14731	0	0	0	0	0	0	0	1
K00091	0	0	0	0	0	0	0	1
K19173	0	0	0	0	0	0	0	1
K14977	0	0	0	0	0	0	0	1
K14956	0	0	0	0	0	0	0	1
K00098	0	0	0	0	0	0	0	1
K19174	0	0	0	0	0	0	0	1
K19175	0	0	0	0	0	0	0	1
K00100	0	0	0	0	0	0	0	1
K14193	0	0	0	0	0	0	0	1
K19426	0	0	0	0	0	0	0	1
K19802	0	0	0	0	0	0	0	1
K13921	0	0	0	0	0	0	0	1
K13929	0	0	0	0	0	0	0	1
K19563	0	0	0	0	0	0	0	1
K19575	0	0	0	0	0	0	0	1
K19577	0	0	0	0.444	0	0	0	0.556
K13923	0	0	0	0	0	0	0	1
K19587	0	0	0	0	0	0	0	1
K19670	0	0	0	0	0	0	0	1
K13922	0	0	0	0	0	0	0	1
K13920	0	0	0	0.004	0	0	0	0.996
K13932	0	0	0	0	0	0	0	1
K19689	0	0	0	0.032	0	0.008	0	0.96
K13919	0	0	0	0	0	0	0	1
K19710	0	0	0	0	0	0	0	1
K13745	0	0	0	0	0	0	0	1
K13734	0	0	0	0	0	0	0	1
K19745	0	0	0	0	0	0	0	1
K13730	0	0	0	0	0	0.002	0	0.998
K19789	0	0	0	0	0	0	0	1
K13931	0	0	0	0	0	0	0	1
K13933	0	0	0	0.002	0	0	0	0.998
K19430	0	0	0	0	0	0	0	1
K19508	0	0	0.002	0.178	0	0	0	0.82
K14153	0	0	0	0	0	0.002	0	0.998
K19504	0	0	0	0	0	0	0	1
K14136	0	0	0	0	0	0	0	1
K19505	0	0	0	0.436	0	0	0	0.564
K19506	0	0	0	0.424	0	0	0	0.576
K00105	0	0	0	0.184	0	0	0	0.816
K14052	0	0	0	0	0	0	0	1
K19507	0	0	0	0.02	0	0	0	0.98
K19509	0	0	0	0.026	0	0	0	0.974
K13934	0	0	0	0	0	0	0	1
K19510	0	0	0	0	0	0	0	1
K13979	0	0	0	0	0	0	0	1
K13954	0	0	0	0.002	0	0	0	0.998
K13940	0	0	0	0	0	0	0	1
K19540	0	0	0	0	0	0	0	1
K19545	0	0	0	0	0	0	0	1
K13936	0	0	0	0	0	0	0	1
K13935	0	0	0	0	0	0	0	1
K15652	0	0	0	0	0	0	0	1
K01232	0	0.004	0.004	0.476	0	0	0	0.516
K07726	0	0	0	0.002	0	0.002	0	0.996
K02387	0	0	0	0	0	0	0	1
K02405	0	0	0	0	0	0	0	1
K02401	0	0	0	0	0	0	0	1
K02400	0	0	0	0	0	0	0	1
K02398	0	0	0	0	0	0	0	1
K02397	0	0	0	0	0	0	0	1
K02396	0	0	0	0	0	0	0	1
K02392	0	0	0	0	0	0	0	1
K02390	0	0	0	0.004	0	0	0	0.996
K02389	0	0	0	0	0	0	0	1
K02388	0	0	0	0	0	0	0	1
K02386	0	0	0	0	0	0	0	1
K02407	0	0	0	0	0	0	0	1
K02385	0	0	0	0	0	0	0	1
K02381	0	0	0	0	0	0	0	1
K02377	0	0	0	0	0	0	0	1
K02352	0	0	0	0	0	0	0	1
K00936	0	0	0	0	0	0	0	1
K00937	0.004	0	0.092	0.014	0.002	0	0.042	0.846
K02334	0	0	0	0	0	0	0	1
K02315	0	0	0	0	0	0	0	1
K02304	0	0	0	0	0	0	0	1
K02303	0	0	0	0	0	0	0	1
K02406	0	0	0	0	0	0	0	1
K02408	0	0	0	0	0	0	0	1
K01006	0	0	0	0	0	0	0	1
K02422	0	0	0	0	0	0	0	1
K02472	0	0	0	0	0	0	0	1
K00926	0	0.004	0	0.23	0	0	0	0.766
K02466	0	0	0	0.042	0	0	0	0.958
K02445	0	0	0	0	0	0	0	1
K02443	0	0	0	0	0	0	0	1
K00928	0	0	0	0	0	0	0	1
K00929	0	0	0	0	0	0	0	1
K02431	0	0	0	0	0	0	0	1
K02429	0	0	0	0.014	0	0	0	0.986
K00930	0	0	0	0.006	0	0	0	0.994
K02421	0	0	0	0	0	0	0	1
K02409	0	0	0	0	0	0	0	1
K02420	0	0	0	0	0	0	0	1
K02419	0	0	0	0	0	0	0	1
K02418	0	0	0	0	0	0	0	1
K02417	0	0	0	0	0	0	0	1
K02416	0	0	0	0	0	0	0	1
K02415	0	0	0	0	0	0	0	1
K02414	0	0	0	0	0	0	0	1
K02413	0	0	0	0	0	0	0	1
K02412	0	0	0	0	0	0	0	1
K02410	0	0	0	0	0	0	0	1
K02291	0	0	0	0	0	0	0	1
K00950	0	0	0	0.024	0	0	0	0.976
K00951	0	0	0	0	0	0	0	1
K02052	0	0	0	0	0	0	0	1
K02075	0	0.362	0	0.168	0	0.048	0	0.422
K00971	0	0	0	0	0	0	0	1
K00973	0	0	0	0.038	0	0.004	0	0.958
K02069	0	0	0	0.048	0	0	0	0.952
K02068	0	0	0	0.082	0	0.002	0	0.916
K02058	0	0	0	0	0	0	0	1
K02057	0	0	0	0	0	0	0	1
K02056	0	0.01	0	0.248	0	0.012	0	0.73
K02055	0	0	0	0	0	0	0	1
K02053	0	0	0	0	0	0	0	1
K02051	0	0	0	0.018	0	0	0	0.982
K00957	0	0	0	0	0	0	0	1
K02050	0	0.004	0	0.002	0	0.41	0	0.584
K02049	0	0	0	0	0	0	0	1
K02047	0	0	0	0	0	0	0	1
K02046	0	0	0	0	0	0	0	1
K02045	0	0	0	0	0	0	0	1
K00975	0	0	0	0	0	0	0	1
K00978	0	0	0	0	0	0	0	1
K00984	0	0	0	0	0	0	0	1
K00986	0	0	0	0.004	0	0.02	0	0.976
K00989	0	0	0	0	0	0	0	1
K02082	0	0	0	0.004	0	0	0	0.996
K02083	0	0	0	0	0	0	0	1
K02099	0	0	0	0.002	0	0	0	0.998
K02100	0	0	0	0	0	0	0	1
K02233	0	0	0	0	0	0	0.002	0.998
K02232	0	0	0	0	0	0	0	1
K02231	0	0	0	0	0	0	0	1
K02227	0	0	0	0	0	0	0	1
K02226	0	0	0	0	0	0	0	1
K02224	0	0	0	0	0	0	0	1
K02217	0	0	0	0	0	0	0	1
K02191	0	0	0	0	0	0	0	1
K02190	0	0	0	0	0	0	0	1
K02189	0	0	0	0	0	0	0	1
K02188	0	0	0	0	0	0	0	1
K02124	0	0	0	0	0	0	0	1
K02123	0	0	0	0	0	0	0	1
K02122	0	0	0	0	0	0	0	1
K02120	0	0	0	0	0	0	0	1
K02119	0	0	0	0	0	0	0	1
K02118	0	0	0	0	0	0	0	1
K02117	0	0	0	0	0	0	0	1
K02116	0	0	0	0	0	0	0	1
K00958	0	0	0	0.024	0	0	0	0.976
K00962	0	0	0	0	0	0	0	1
K02474	0	0	0	0	0	0	0	1
K02477	0	0	0	0.424	0	0	0	0.576
K02478	0	0	0	0	0	0	0	1
K00860	0	0	0	0.024	0	0	0	0.976
K03078	0	0.006	0	0	0	0.394	0	0.6
K00821	0	0	0	0	0	0.002	0	0.998
K00824	0	0	0	0	0	0	0	1
K03071	0	0	0	0	0	0	0	1
K00833	0	0	0	0	0	0	0	1
K00839	0	0	0	0	0	0	0	1
K00848	0	0	0	0.262	0	0	0.002	0.736
K00850	0	0	0	0.058	0	0	0	0.942
K00853	0	0	0	0	0	0	0	1
K00854	0	0	0.006	0.05	0	0	0.008	0.936
K00868	0	0	0	0	0	0	0	1
K02814	0	0	0	0	0	0	0	1
K00875	0	0	0	0	0	0	0	1
K02846	0	0	0	0	0	0.006	0	0.994
K02840	0	0	0	0.002	0	0	0	0.998
K00880	0	0	0	0	0	0	0	1
K00882	0	0	0	0.392	0	0	0	0.608
K00883	0	0	0	0	0	0	0	1
K02823	0	0	0	0.002	0	0	0	0.998
K02822	0	0	0	0.008	0	0	0	0.992
K02821	0	0	0	0.006	0	0.002	0.002	0.99
K02819	0	0	0	0	0	0	0	1
K03079	0	0.044	0	0.004	0	0.348	0	0.604
K03088	0	0	0	0.006	0	0	0	0.994
K03092	0	0	0	0.5	0	0	0	0.5
K00817	0	0.004	0	0	0	0.032	0	0.964
K03276	0	0	0	0	0	0	0	1
K03275	0	0	0	0	0	0	0	1
K03271	0	0	0	0	0	0	0	1
K00799	0	0	0	0	0	0	0	1
K03208	0	0	0	0	0	0	0	1
K03205	0	0.002	0.002	0.002	0	0.152	0.01	0.832
K03191	0	0	0	0	0	0	0	1
K03190	0	0	0	0	0	0	0	1
K03189	0	0	0	0	0	0	0	1
K03188	0	0	0	0	0	0	0	1
K03187	0	0	0	0	0	0	0	1
K03186	0	0	0	0.004	0	0	0	0.996
K03183	0	0	0	0.002	0	0	0	0.998
K00803	0	0	0	0	0	0	0	1
K03169	0	0	0	0	0	0	0	1
K00805	0	0	0	0	0	0	0	1
K03154	0	0	0	0	0	0	0	1
K03152	0	0	0	0	0	0	0	1
K03150	0	0	0	0	0	0	0	1
K03149	0	0	0	0	0	0	0	1
K03147	0	0	0	0	0	0	0	1
K02815	0	0	0	0	0	0	0	1
K02813	0	0	0	0	0	0	0	1
K02484	0	0	0	0	0	0	0	1
K02548	0	0	0	0.002	0	0	0	0.998
K02647	0	0	0	0	0	0.002	0	0.998
K02616	0	0	0	0	0	0	0	1
K02598	0	0	0	0	0	0	0	1
K02588	0	0	0	0	0	0	0	1
K02575	0	0	0	0	0	0	0	1
K02557	0	0	0	0	0	0	0	1
K02556	0	0	0	0	0	0	0	1
K02552	0	0	0	0	0	0	0	1
K02551	0	0	0	0	0	0.008	0	0.992
K02549	0	0	0	0	0	0	0	1
K02538	0	0	0	0	0	0	0	1
K02812	0	0	0	0	0	0	0	1
K02532	0	0	0	0.002	0	0	0	0.998
K02531	0	0	0	0	0	0	0	1
K00917	0	0	0	0.012	0	0	0.002	0.986
K02526	0	0	0	0	0	0	0	1
K02525	0	0	0	0	0	0	0	1
K02502	0	0	0	0	0	0	0	1
K02501	0	0	0	0	0	0.49	0	0.51
K02500	0	0.004	0	0	0	0.042	0	0.954
K02495	0	0	0	0	0	0	0	1
K02492	0	0	0	0	0	0	0	1
K02654	0	0	0	0	0	0	0	1
K00899	0	0	0	0	0	0	0	1
K02742	0	0	0	0	0	0	0	1
K02744	0	0	0	0	0	0	0	1
K02806	0	0	0	0	0	0	0	1
K02803	0	0	0	0	0	0	0	1
K02800	0	0	0	0	0	0	0	1
K02798	0	0	0	0	0	0	0	1
K02791	0	0	0	0	0	0	0	1
K02788	0	0	0	0	0	0	0	1
K02786	0	0	0	0	0	0	0	1
K02783	0	0	0	0.038	0	0	0	0.962
K02782	0	0	0	0.038	0	0	0	0.962
K02779	0	0	0	0	0	0	0	1
K02777	0	0.012	0.002	0.436	0	0.002	0	0.548
K02775	0	0.002	0	0.024	0	0	0	0.974
K02774	0	0	0	0	0	0	0	1
K02773	0	0	0	0.008	0	0	0	0.992
K02770	0	0	0	0.412	0	0	0	0.588
K02769	0	0	0	0.002	0	0	0	0.998
K02768	0	0	0	0.02	0	0	0	0.98
K02750	0	0	0	0.01	0	0	0	0.99
K02747	0	0	0	0	0	0	0	1
K02746	0	0	0	0	0	0	0	1
K02745	0	0	0	0	0	0	0	1
K01002	0	0	0	0	0	0	0	1
K01008	0	0	0	0	0	0	0	1
K03279	0	0	0	0	0	0	0	1
K01560	0	0	0	0	0	0	0	1
K01593	0	0	0	0	0	0	0	1
K01190	0	0.002	0	0.09	0	0	0	0.908
K01191	0	0	0	0	0	0	0	1
K01193	0	0	0	0	0	0	0	1
K01195	0	0	0	0	0	0	0	1
K01580	0	0	0	0	0	0	0	1
K01577	0	0	0	0.002	0	0	0	0.998
K01197	0	0	0	0	0	0	0	1
K01574	0	0	0	0.004	0	0.002	0	0.994
K01569	0	0	0	0	0	0	0	1
K01556	0	0	0	0	0	0	0	1
K01611	0	0	0	0	0	0	0	1
K01198	0	0	0	0.006	0	0.004	0	0.99
K01551	0	0	0	0	0	0	0	1
K01548	0	0	0	0	0	0	0	1
K01547	0	0	0	0	0	0	0	1
K01546	0	0	0	0	0	0	0	1
K01535	0	0	0	0	0	0	0	1
K01534	0	0	0	0	0	0	0	1
K01200	0	0	0	0	0	0	0	1
K01531	0	0	0	0	0	0	0	1
K01201	0	0	0	0	0	0	0	1
K01610	0	0	0	0.03	0	0	0	0.97
K01613	0	0	0	0	0	0	0	1
K01009	0	0	0	0	0	0	0	1
K01653	0	0	0	0	0	0	0	1
K01183	0	0	0	0	0	0	0	1
K01687	0	0	0	0.002	0	0.004	0	0.994
K01686	0	0	0	0.002	0	0	0	0.998
K01685	0	0	0	0	0	0	0	1
K01684	0	0	0	0	0	0	0	1
K01681	0	0	0	0	0	0	0	1
K01669	0	0	0	0	0	0	0	1
K01662	0	0	0	0.49	0	0	0	0.51
K01661	0	0.066	0.012	0.296	0	0.018	0	0.608
K01657	0	0	0	0	0	0.034	0	0.966
K01652	0	0	0	0.038	0	0	0	0.962
K01620	0	0	0	0	0	0	0	1
K01649	0	0	0	0	0	0	0	1
K01647	0	0	0	0	0	0	0	1
K01185	0	0	0	0	0	0	0	1
K01639	0	0	0	0	0	0	0	1
K01633	0	0	0	0.064	0	0	0	0.936
K01629	0	0	0	0.022	0	0	0	0.978
K01628	0	0	0	0	0	0	0	1
K01627	0	0	0	0	0	0	0	1
K01624	0	0	0	0.112	0	0	0	0.888
K01186	0	0	0	0	0	0	0	1
K01523	0	0	0	0	0	0	0	1
K01202	0	0	0	0	0	0	0	1
K01507	0	0	0	0	0	0	0	1
K01215	0	0	0	0	0	0	0	1
K01208	0	0	0	0	0	0	0	1
K01425	0	0	0	0	0	0	0	1
K01209	0	0	0	0	0	0	0	1
K01416	0	0	0	0	0	0	0	1
K01361	0	0	0	0	0	0	0	1
K01210	0	0	0	0	0	0	0	1
K01318	0	0	0	0	0	0	0	1
K01304	0	0	0	0	0	0	0	1
K01303	0	0	0	0	0.102	0.172	0.19	0.536
K01299	0	0	0	0	0	0.002	0	0.998
K01295	0	0	0	0	0	0	0	1
K01501	0	0	0	0	0	0	0	1
K01286	0	0	0	0	0	0.002	0	0.998
K01220	0	0	0	0	0	0	0	1
K01266	0	0	0	0	0	0	0	1
K01222	0	0	0	0	0	0	0	1
K01256	0	0	0	0	0	0	0	1
K01251	0	0	0	0	0	0	0	1
K01247	0	0	0	0	0	0	0	1
K01224	0	0	0	0.004	0	0	0	0.996
K01226	0	0	0	0.32	0	0	0	0.68
K01235	0	0	0	0	0	0	0	1
K01428	0	0	0	0	0	0	0	1
K01429	0	0	0	0	0	0	0	1
K01430	0	0	0	0	0	0	0	1
K01438	0	0	0	0	0	0	0	1
K01500	0	0	0	0	0	0	0	1
K01496	0	0	0	0	0	0	0	1
K01495	0	0	0	0.046	0	0	0	0.954
K01494	0	0	0	0	0	0	0	1
K01205	0	0	0	0	0	0	0	1
K01489	0	0	0	0	0	0.104	0	0.896
K01488	0	0	0	0	0	0	0	1
K01487	0	0	0	0.004	0	0	0	0.996
K01482	0	0	0	0	0	0	0	1
K01478	0	0.002	0.006	0.324	0	0	0	0.668
K01473	0	0	0	0	0	0	0	1
K01470	0	0	0	0	0	0	0	1
K01468	0	0	0	0	0	0	0	1
K01466	0	0	0	0	0	0	0	1
K01206	0	0	0	0	0	0	0	1
K01464	0	0	0	0	0	0	0	1
K01458	0	0	0	0	0	0	0	1
K01451	0	0	0	0	0	0	0	1
K01207	0	0	0	0.018	0	0	0	0.982
K01444	0	0	0	0	0	0	0	1
K01442	0	0	0	0.01	0	0	0	0.99
K01692	0	0	0	0	0	0	0	1
K01693	0	0.002	0	0.002	0	0	0	0.996
K01698	0	0	0	0	0	0	0	1
K01066	0	0	0	0	0	0	0	1
K01958	0	0	0	0.37	0	0	0	0.63
K01046	0	0	0	0	0	0	0	1
K01047	0	0	0	0	0	0	0	1
K01048	0	0	0	0	0	0	0	1
K01051	0	0	0	0	0	0	0	1
K01054	0	0	0	0	0	0	0	1
K01055	0	0	0	0	0	0	0	1
K01935	0	0	0	0	0	0	0	1
K01060	0	0	0	0	0	0	0	1
K01932	0	0	0	0	0	0	0	1
K01928	0	0	0	0	0	0	0	1
K01845	0	0	0	0	0	0	0	1
K01068	0	0	0	0	0	0	0	1
K01069	0	0	0	0	0	0	0	1
K01081	0	0	0	0	0	0	0	1
K01092	0	0	0	0	0	0	0	1
K01919	0.002	0.036	0.002	0.454	0	0	0	0.506
K01095	0	0	0	0	0	0	0	1
K01912	0	0	0	0	0	0	0	1
K01911	0	0.018	0	0.058	0	0.012	0	0.912
K01118	0	0	0	0.182	0	0	0.002	0.816
K01130	0	0	0	0	0	0	0	1
K01961	0	0	0	0.01	0	0	0	0.99
K01042	0	0	0	0	0	0	0	1
K01026	0	0	0	0	0	0	0	1
K01023	0	0	0	0.03	0	0	0	0.97
K02027	0	0.006	0	0.052	0	0	0	0.942
K02026	0	0	0	0.034	0	0	0	0.966
K02020	0	0	0	0	0	0	0	1
K02019	0	0	0	0	0	0	0	1
K02016	0	0	0	0	0	0	0	1
K02015	0	0	0	0	0	0	0	1
K02013	0	0	0	0.002	0	0	0	0.998
K02012	0	0	0	0	0	0	0	1
K02011	0	0	0	0	0	0	0	1
K02010	0	0	0	0	0	0	0	1
K02009	0	0	0	0	0	0	0	1
K02008	0	0	0	0	0	0	0	1
K02007	0	0	0	0.002	0	0	0	0.998
K02006	0	0	0	0	0	0	0	1
K01012	0	0	0	0	0	0	0	1
K01999	0	0	0	0.002	0	0	0	0.998
K01998	0	0	0	0.008	0	0	0.002	0.99
K01997	0	0	0	0.008	0	0	0	0.992
K01996	0	0	0	0.008	0	0	0	0.992
K01995	0	0	0	0.012	0	0	0.002	0.986
K01994	0	0	0	0	0	0	0	1
K01857	0	0	0	0	0	0	0	1
K01819	0	0	0	0	0	0	0	1
K01699	0	0	0.002	0.028	0	0	0	0.97
K01727	0	0	0	0	0	0	0	1
K01749	0	0	0	0	0	0	0	1
K01746	0	0	0	0	0	0	0	1
K01745	0	0	0	0	0	0	0	1
K01744	0	0	0	0	0	0	0	1
K01740	0	0.002	0	0	0	0.03	0	0.968
K01738	0	0	0	0.184	0	0	0	0.816
K01737	0	0	0	0.03	0	0.004	0	0.966
K01735	0	0	0	0	0	0.012	0	0.988
K01734	0	0	0	0	0	0	0	1
K01728	0	0	0	0	0	0	0.002	0.998
K01720	0	0	0	0	0	0	0	1
K01818	0	0	0	0	0	0	0	1
K01719	0	0	0	0	0	0	0	1
K01715	0	0	0	0	0	0	0	1
K01712	0	0	0	0	0	0	0	1
K01711	0	0	0	0	0	0	0	1
K01710	0	0.05	0	0.162	0	0.03	0.002	0.756
K01709	0	0	0	0	0	0	0	1
K01708	0	0	0	0	0	0	0	1
K01706	0	0	0	0	0	0	0	1
K01704	0	0	0	0	0	0.244	0	0.756
K01703	0	0.002	0	0.002	0	0.392	0	0.604
K01750	0	0	0	0	0	0	0	1
K01751	0	0	0	0	0	0	0	1
K01752	0	0	0	0.238	0	0	0	0.762
K01753	0	0	0	0	0	0	0	1
K01817	0	0	0	0	0	0	0	1
K01815	0	0	0	0	0	0	0	1
K01814	0	0.016	0	0.004	0	0.166	0	0.814
K01813	0	0	0	0.006	0	0	0	0.994
K01812	0	0	0	0.002	0	0	0	0.998
K01811	0	0	0	0	0	0	0	1
K01155	0	0	0	0	0	0	0	1
K01808	0	0	0	0	0	0	0	1
K01805	0	0	0	0.008	0	0	0	0.992
K01804	0	0.02	0.004	0.478	0	0.002	0	0.496
K01790	0	0	0	0.012	0	0.002	0.002	0.984
K01788	0	0	0	0.268	0	0	0	0.732
K01156	0	0	0	0	0	0	0.002	0.998
K01167	0	0	0	0	0	0	0	1
K01777	0	0	0	0	0	0	0	1
K01174	0	0	0	0	0	0	0	1
K01772	0	0	0	0	0	0	0	1
K01761	0	0	0	0	0	0	0	1
K01759	0	0	0	0	0	0	0	1
K01179	0	0	0	0	0	0	0	1
K01754	0	0	0	0.002	0	0	0	0.998
K03278	0	0	0	0	0	0	0	1
K03281	0.002	0.054	0	0.172	0	0.032	0.002	0.738
K07724	0	0	0	0	0	0	0	1
K06934	0	0	0	0	0	0	0	1
K06973	0	0	0	0.004	0	0	0	0.996
K06971	0	0	0	0	0	0	0	1
K06969	0	0	0	0	0	0	0	1
K06968	0	0	0	0	0	0	0	1
K06956	0	0	0	0	0	0	0	1
K00483	0	0	0	0.002	0	0	0	0.998
K06946	0	0	0	0	0	0	0	1
K00520	0	0	0	0	0	0	0	1
K06941	0	0	0	0	0	0	0	1
K06940	0	0	0	0	0	0	0	1
K06928	0	0	0	0	0	0	0	1
K06977	0	0	0	0	0	0	0	1
K06927	0	0	0	0	0	0	0	1
K06926	0	0	0	0	0	0	0	1
K06924	0	0	0	0	0	0	0	1
K06921	0	0	0	0	0	0	0	1
K06920	0	0	0	0	0	0	0	1
K06919	0.006	0.054	0.01	0.064	0.008	0.186	0.032	0.64
K06911	0	0	0	0	0	0	0	1
K06904	0	0.02	0	0.1	0	0.018	0	0.862
K06902	0	0	0	0	0	0	0	1
K06898	0	0	0	0.01	0	0	0.004	0.986
K00435	0	0	0	0	0	0	0	1
K06978	0	0	0	0	0	0	0	1
K05964	0	0	0	0.012	0	0	0.004	0.984
K07005	0	0	0	0	0	0	0	1
K07048	0	0	0	0	0	0	0	1
K07045	0	0	0	0	0	0	0	1
K07037	0	0	0	0	0	0	0	1
K07032	0	0	0	0	0	0	0	1
K00395	0	0	0	0	0	0	0	1
K07023	0	0	0	0	0	0	0	1
K07018	0	0	0	0	0	0	0	1
K07016	0	0	0	0	0	0	0	1
K07012	0	0	0	0.124	0	0.002	0	0.874
K07006	0	0	0	0	0	0	0	1
K07004	0	0	0	0	0	0	0	1
K06987	0	0	0	0	0	0	0	1
K07003	0	0	0	0	0	0	0	1
K07002	0	0	0	0	0	0.002	0	0.998
K01233	0	0	0	0	0	0	0	1
K06999	0	0	0	0.002	0	0	0	0.998
K06998	0	0	0	0	0	0.03	0	0.97
K06997	0	0	0	0	0	0	0	1
K06996	0	0	0	0	0	0	0	1
K00433	0	0	0	0	0	0	0	1
K06993	0	0	0	0	0	0	0	1
K06988	0	0	0	0.004	0	0	0	0.996
K06897	0	0	0	0	0	0	0	1
K06896	0	0	0	0	0	0	0	1
K06895	0	0	0	0.002	0	0	0	0.998
K06113	0	0	0	0	0	0	0	1
K06219	0	0	0	0	0	0	0	1
K06218	0	0	0	0	0	0.004	0	0.996
K06215	0	0	0	0	0	0.338	0	0.662
K06206	0	0	0	0	0	0	0	1
K00558	0	0	0	0	0	0	0.026	0.974
K06188	0	0	0	0	0	0	0	1
K06181	0	0	0	0	0	0	0	1
K00561	0	0	0	0	0	0	0	1
K06167	0	0	0	0	0	0	0	1
K06155	0	0	0	0	0	0	0	1
K06077	0	0	0	0	0	0	0	1
K06893	0	0	0	0	0	0	0	1
K06075	0	0	0	0	0	0	0	1
K06042	0	0	0	0	0	0	0	1
K06041	0	0	0	0	0	0	0	1
K06019	0	0	0	0	0	0	0	1
K05995	0	0	0	0	0	0	0	1
K05991	0	0	0	0	0	0	0	1
K05989	0	0	0	0.024	0	0	0	0.976
K05988	0	0	0	0	0	0	0	1
K05970	0	0	0	0	0	0	0	1
K05967	0	0	0	0	0	0	0	1
K00537	0	0	0	0	0	0	0	1
K06223	0	0	0	0.002	0	0	0	0.998
K06287	0	0	0	0	0	0	0	1
K06338	0	0	0	0	0	0	0	1
K06884	0	0	0	0	0	0	0	1
K00527	0	0	0	0.002	0	0	0	0.998
K06871	0	0	0	0	0	0	0	1
K06867	0	0	0	0	0	0	0	1
K06864	0	0	0	0.016	0	0	0.004	0.98
K06859	0	0	0	0	0	0	0	1
K06857	0	0	0	0	0	0	0	1
K06726	0	0	0.008	0.134	0	0	0	0.858
K06610	0	0	0	0.01	0	0.002	0	0.988
K06609	0	0	0	0	0	0	0	1
K06608	0	0	0	0	0	0	0	1
K00529	0	0	0	0	0	0	0	1
K06606	0	0	0	0	0	0	0	1
K06605	0	0	0	0	0	0	0	1
K06603	0	0	0	0	0	0	0	1
K06422	0	0	0	0	0	0	0	1
K06413	0	0	0	0	0	0	0	1
K06400	0	0	0	0.01	0	0	0	0.99
K06384	0	0	0	0	0	0	0	1
K06351	0	0	0	0	0	0.004	0	0.996
K06350	0	0	0	0	0	0	0	1
K07053	0	0	0	0	0	0	0	1
K07054	0	0	0	0	0	0	0	1
K07057	0	0	0	0	0	0	0	1
K07459	0	0	0	0	0	0.002	0	0.998
K07492	0	0	0	0.01	0	0	0	0.99
K07491	0	0	0.002	0.092	0	0.004	0.01	0.892
K07488	0	0	0	0	0	0	0	1
K07487	0	0	0	0.014	0	0	0	0.986
K07486	0	0.032	0.01	0.296	0	0.018	0.008	0.636
K07484	0	0	0	0.024	0	0.002	0	0.974
K07481	0	0	0	0	0	0	0	1
K07469	0	0	0	0	0	0	0	1
[truncated: 296 more rows]

## Sheet: Fig2e
Source data for Figure 2e (Classifications of OGs lost in the lineages from LCAfa to LCAa)
Ortholog	A0	A1	A2	A3	A4	A5
K09157	0.738693	0.0452261	0.0125628	0.193467	0.00502513	0.00502513
K09155	0.483696	0.0652174	0.00815217	0.418478	0.0163043	0.00815217
K19973	0.841379	0.141379	0.0137931	0.00344828	0	0
K23684	0.729084	0.203187	0.0478088	0.0199203	0	0
K07166	0.771044	0.0673401	0.010101	0.148148	0.003367	0
K03810	0.0132979	0.976064	0.0106383	0	0	0
K00965	0.040568	0.450304	0.267748	0.156187	0.0649087	0.020284
K07124	0.0820734	0.654428	0.226782	0.0302376	0.00215983	0.00431965
K01007	0.0733496	0.562347	0.293399	0.0660147	0.00488998	0
K02794	0.0100806	0.97379	0.0141129	0.00201613	0	0
K02781	0	0.987952	0.0120482	0	0	0
K02757	0.0172414	0.868534	0.0948276	0.0193966	0	0
K02804	0.0104822	0.457023	0.213836	0.301887	0.0146751	0.00209644
K01223	0.0669856	0.897129	0.0311005	0.00478469	0	0
K02530	0	0.845771	0.134328	0.0174129	0	0.00248756
K03797	0	0.98301	0.0169903	0	0	0
K09963	0.0138889	0.93287	0.0416667	0.0115741	0	0
K01809	0.0491329	0.557803	0	0.147399	0.231214	0.0144509
K01153	0.141935	0.225806	0.180645	0.212903	0.0903226	0.148387
K02810	0.020202	0.880808	0.0808081	0.0161616	0.0020202	0
K02796	0.0163265	0.57551	0.142857	0.259184	0.00408163	0.00204082
K03630	0.018	0.942	0.04	0	0	0
K06213	0.0040404	0.987879	0.00808081	0	0	0
K17828	0.0443548	0.889113	0.0604839	0.00604839	0	0
K06183	0.00498753	0.962594	0.0274314	0.00498753	0	0
K03486	0.0410678	0.89117	0.0513347	0.0164271	0	0
K03488	0.0681818	0.798701	0.0876623	0.038961	0.00324675	0.00324675
K20112	0	0.866505	0.106796	0.0218447	0.00485437	0
K04488	0.181818	0.421818	0.141818	0.24	0.0109091	0.00363636
K03628	0	0.991501	0.00849858	0	0	0
K16044	0.0269542	0.924528	0.0458221	0.00269542	0	0
K03742	0	0.0180361	0.482966	0.0220441	0.446894	0.0300601
K03740	0	0.01	0.672	0.316	0.002	0
K07707	0.004	0.134	0.722	0.132	0.008	0
K07706	0.0046729	0.182243	0.71028	0.088785	0.0116822	0.00233645
K02341	0.00601202	0.0400802	0.811623	0.132265	0.00601202	0.00400802
K07106	0	0.010101	0.915152	0.0747475	0	0
K05311	0	0	0.985972	0.012024	0.00200401	0
K02564	0	0.002	0.522	0.476	0	0
K03575	0.010395	0.002079	0.85447	0.130977	0.002079	0
K02761	0.00401606	0.0803213	0.843373	0.0682731	0.00401606	0
K03546	0.180698	0.00821355	0.667351	0.13963	0.00410678	0
K06201	0	0.0221774	0.951613	0.0262097	0	0
K07473	0.0220049	0.0488998	0.452323	0.432763	0.0366748	0.00733496
K08974	0.0141509	0.158019	0.783019	0.0400943	0.00235849	0.00235849
K03739	0.002	0.012	0.594	0.388	0.004	0
K00940	0.115591	0.115591	0.715054	0.0537634	0	0
K14188	0	0.01	0.672	0.316	0.002	0
K14155	0.00851064	0.0212766	0.538298	0.423404	0.00638298	0.00212766
K23107	0.0101695	0.0440678	0.728814	0.186441	0.020339	0.0101695
K13727	0.00696864	0.0209059	0.857143	0.108014	0.00348432	0.00348432
K18908	0.00769231	0.0179487	0.758974	0.192308	0.0179487	0.00512821
K18892	0.0524194	0.0745968	0.75	0.110887	0.0100806	0.00201613
K18891	0.0261044	0.064257	0.797189	0.0963855	0.0120482	0.00401606
K01262	0.0815217	0.201087	0.663043	0.0407609	0.00271739	0.0108696
K16209	0.0123203	0.00205339	0.0574949	0.86653	0.0513347	0.0102669
K07095	0	0	0.002	0.982	0.016	0
K16869	0	0	0.00200401	0.967936	0.0240481	0.00601202
K17686	0.100823	0.00617284	0.259259	0.621399	0.00823045	0.00411523
K18220	0	0	0.144	0.836	0.018	0.002
K18843	0.0197802	0.0241758	0.0747253	0.775824	0.0549451	0.0505495
K18889	0	0	0.00806452	0.957661	0.0302419	0.00403226
K09015	0.0960699	0.135371	0.111354	0.635371	0.0152838	0.00655022
K07118	0	0.0087146	0.152505	0.801743	0.0326797	0.0043573
K18890	0.00446429	0	0.0669643	0.890625	0.03125	0.00669643
K05845	0	0	0.0283401	0.923077	0.0101215	0.0384615
K19337	0	0	0.00307692	0.944615	0.0369231	0.0153846
K05296	0	0	0.00249377	0.476309	0.339152	0.182045
K19350	0	0.0242915	0.00404858	0.91498	0.0425101	0.01417
K03928	0	0	0.002	0.98	0.016	0.002
K19784	0	0	0	0.977956	0.0200401	0.00200401
K23518	0	0	0.00402414	0.949698	0.0402414	0.00603622
K03824	0	0	0.00714286	0.939286	0.0428571	0.0107143
K05847	0.00410678	0.00205339	0.0698152	0.895277	0.00821355	0.0205339
K05846	0.00404858	0	0.0222672	0.94332	0.00202429	0.0283401
K14652	0.0475	0.0325	0.1725	0.6325	0.0775	0.0375
K09004	0	0	0.0020202	0.955556	0.0363636	0.00606061
K08641	0	0	0	0.979036	0.0167715	0.00419287
K09861	0	0	0.008	0.972	0.018	0.002
K08483	0	0	0.002	0.834	0.162	0.002
K10041	0	0	0.01	0.974	0.016	0
K10254	0	0.00203666	0.0610998	0.523422	0.334012	0.0794297
K10530	0	0.00650759	0.00433839	0.911063	0.0607375	0.0173536
K07586	0	0	0.002	0.994	0.004	0
K07570	0.04329	0	0.0930736	0.850649	0.012987	0
K07568	0.00201207	0.0120724	0.00201207	0.975855	0.00804829	0
K07552	0	0	0.00425532	0.646809	0.287234	0.0617021
K15975	0	0.00275482	0.0137741	0.903581	0.0633609	0.0165289
K07496	0.0490798	0.00920245	0.0981595	0.457055	0.0644172	0.322086
K10914	0	0	0.0716981	0.901887	0.0226415	0.00377358
K07482	0.01	0.0925	0.175	0.535	0.1525	0.035
K07457	0.00200803	0.00200803	0.0240964	0.959839	0.0100402	0.00200803
K11069	0	0	0.00200803	0.975904	0.0180723	0.00401606
K11070	0.0060241	0	0.0120482	0.973896	0.00803213	0
K11071	0	0	0.0120724	0.963783	0.0181087	0.00603622
K07173	0.00200803	0.00401606	0.0943775	0.869478	0.0261044	0.00401606
K11072	0	0	0.01002	0.961924	0.0260521	0.00200401
K11752	0.0142857	0.0261905	0.0619048	0.754762	0.102381	0.0404762
K07150	0.312676	0.0422535	0.180282	0.44507	0.0169014	0.0028169
K07485	0.0102041	0.022449	0.289796	0.555102	0.0795918	0.0428571
K08153	0	0	0.00421053	0.966316	0.0252632	0.00421053
K00055	0	0	0.0427632	0.888158	0.0493421	0.0197368
K03799	0	0	0.00601202	0.793587	0.00400802	0.196393
K01739	0.342412	0.0661479	0.0350195	0.365759	0.14786	0.0428016
K01635	0	0	0	0.928862	0.046748	0.0243902
K01625	0.0391566	0.0150602	0.0813253	0.753012	0.0662651	0.0451807
K01619	0.00218341	0	0.0305677	0.919214	0.0371179	0.010917
K01537	0	0	0.002	0.958	0.036	0.004
K03800	0	0	0.00403226	0.97379	0.016129	0.00604839
K01491	0	0	0.0736196	0.627812	0.0286299	0.269939
K01443	0	0	0.012	0.984	0.004	0
K01421	0	0	0.034	0.952	0.012	0.002
K01259	0.004158	0.010395	0.376299	0.596674	0.012474	0
K01250	0.0103093	0.00257732	0.275773	0.68299	0.0231959	0.00515464
K01187	0	0	0.112033	0.763485	0.0788382	0.0456432
K01182	0	0.00204918	0.0122951	0.467213	0.401639	0.116803
K01091	0.0443548	0	0.0221774	0.917339	0.016129	0
K01838	0	0.00614754	0.0204918	0.893443	0.0696721	0.0102459
K00997	0	0	0.004	0.97	0.022	0.004
K00931	0.0163265	0.0959184	0.0653061	0.793878	0.0244898	0.00408163
K00903	0.00403226	0.0201613	0.415323	0.502016	0.0383065	0.0201613
K00849	0	0	0.0301811	0.605634	0.313883	0.0503018
K00826	0.0894495	0.0206422	0.0275229	0.495413	0.00688073	0.360092
K00812	0	0.00398406	0.187251	0.784861	0.0239044	0
K00798	0	0	0.0350877	0.862573	0.0701754	0.0321637
K00794	0.00947867	0.00947867	0.0687204	0.796209	0.0900474	0.0260664
K00793	0.0275	0.01	0.075	0.7675	0.0725	0.0475
K00773	0	0	0.00801603	0.971944	0.0200401	0
K00691	0	0.00608519	0.0283976	0.572008	0.322515	0.0709939
K00627	0	0	0.00200401	0.973948	0.0220441	0.00200401
K00549	0	0.00428266	0.0963597	0.875803	0.0235546	0
K00382	0	0	0.004	0.974	0.02	0.002
K00147	0.00813008	0.0853659	0.0650407	0.810976	0.0264228	0.00406504
K00941	0	0	0.0151515	0.742424	0.215152	0.0272727
K01914	0.00200803	0	0.0160643	0.947791	0.0261044	0.00803213
K01497	0.00330033	0.019802	0.10231	0.726073	0.108911	0.039604
K24119	0	0	0.00457666	0.91762	0.0663616	0.0114416
K02025	0.00204082	0.0183673	0.0469388	0.855102	0.0632653	0.0142857
K03402	0	0	0.006	0.984	0.01	0
K03498	0.00508906	0	0.00763359	0.974555	0.0127226	0
K03499	0.00204499	0	0.0163599	0.957055	0.0224949	0.00204499
K03654	0.00200803	0.00200803	0.128514	0.831325	0.0321285	0.00401606
K03077	0.00610998	0.00407332	0.0285132	0.892057	0.0488798	0.0203666
K02795	0	0	0.006	0.982	0.012	0
K02793	0	0	0.008	0.98	0.01	0.002
K02760	0	0.002	0	0.958	0.028	0.012
K03427	0.147959	0.137755	0.173469	0.265306	0.0561224	0.219388
K03698	0	0	0	0.874	0.122	0.004
K02759	0.00200401	0.00400802	0	0.963928	0.0240481	0.00601202
K03449	0.00501253	0.0075188	0.037594	0.919799	0.0300752	0
K02437	0	0	0	0.98	0.02	0
K03790	0	0	0.0101626	0.634146	0.272358	0.0833333
K02103	0.0177215	0.00253165	0.0481013	0.873418	0.0455696	0.0126582
K02076	0	0	0.00200401	0.987976	0.00801603	0.00200401
K02440	0.002079	0	0.012474	0.977131	0.00831601	0
K00874	0	0	0.0157068	0.308901	0.450262	0.225131
K00158	0	0	0	0.0360721	0.839679	0.124248
K16568	0	0	0	0.02	0.924	0.056
K03457	0	0	0.0113636	0.136364	0.745455	0.106818
K05338	0	0	0	0.101333	0.714667	0.184
K22230	0	0	0	0.016	0.92	0.064
K03722	0	0	0	0.024	0.954	0.022
K05808	0	0	0	0.126	0.856	0.018
K00611	0.00268817	0.00537634	0.00268817	0.231183	0.58871	0.169355
K05339	0	0	0	0.116592	0.733184	0.150224
K22522	0.00201207	0.00603622	0.0422535	0.0965795	0.752515	0.100604
K03733	0	0	0.00209205	0.0648536	0.709205	0.223849
K01940	0.106122	0.00816327	0.00816327	0.077551	0.657143	0.142857
K14060	0.0369004	0.121771	0.225092	0.239852	0.284133	0.0922509
K02041	0	0.00232558	0.0255814	0.0581395	0.7	0.213953
K02042	0	0	0.00472813	0.0543735	0.711584	0.229314
K01142	0	0	0	0.056	0.886	0.058
K12700	0	0	0.00200401	0.116232	0.801603	0.0801603
K01755	0.189474	0.0105263	0.00526316	0.0736842	0.6	0.121053
K02044	0	0	0.0115473	0.0646651	0.702079	0.221709
K08992	0	0	0.00604839	0.0322581	0.870968	0.0907258
K01485	0	0.00205339	0	0.0780287	0.784394	0.135524
K10040	0	0	0.00201207	0.0623742	0.875252	0.0603622
K06518	0	0	0.00234742	0.122066	0.690141	0.185446
K02346	0	0	0	0.012024	0.93988	0.0480962
K10039	0	0	0	0.0521042	0.881764	0.0661323
K02221	0	0	0	0.0120482	0.0843373	0.903614
K19302	0	0	0	0.0168067	0.0441176	0.939076
K03667	0	0	0	0.078629	0.0120968	0.909274
K01419	0	0	0	0.0407332	0.00814664	0.95112
K03305	0	0	0	0.0183299	0.120163	0.861507
K01154	0.0531401	0.0483092	0.241546	0.256039	0.140097	0.26087
K00852	0	0	0	0.0040568	0.0162272	0.979716
K00865	0	0	0	0.0608696	0.0413043	0.897826
K00655	0	0	0.00616016	0.0472279	0.203285	0.743326
K06958	0	0	0	0	0.0262097	0.97379

## Sheet: Fig2f
Source data for Figure 2f (Classifications of OGs lost in the lineages from LCAfa to LCAf)
Ortholog	F0	F1	F2	F3	F4	F5	F6	F7
K02851	0.996	0.004	0	0	0	0	0	0
K02530	0.853234	0.0945274	0.0348259	0.0149254	0.00248756	0	0	0
K07106	0.907216	0.0391753	0.0123711	0.00206186	0	0.0371134	0	0.00206186
K01419	0.995984	0.00401606	0	0	0	0	0	0
K13727	0.365854	0.226481	0.310105	0.0836237	0.010453	0.00348432	0	0
K09773	0.98998	0.00801603	0.00200401	0	0	0	0	0
K15582	0.798729	0.0275424	0.110169	0.00635593	0.0572034	0	0	0
K06962	0.990268	0.00729927	0.00243309	0	0	0	0	0
K09769	0.993478	0.00652174	0	0	0	0	0	0
K03488	0.540441	0.0661765	0.0477941	0.0147059	0.00367647	0.00735294	0.209559	0.110294
K00812	0.629482	0.215139	0.0398406	0.111554	0.00398406	0	0	0
K05946	0.971944	0.0240481	0.00400802	0	0	0	0	0
K03609	0.997653	0.00234742	0	0	0	0	0	0
K10844	0.485944	0.0100402	0.463855	0.0401606	0	0	0	0
K18890	0.489842	0.0248307	0.282167	0.0857788	0.112867	0.00451467	0	0
K03610	0.994937	0.00506329	0	0	0	0	0	0
K02781	0.980723	0.0192771	0	0	0	0	0	0
K03667	0.994	0.006	0	0	0	0	0	0
K03695	0.992	0.008	0	0	0	0	0	0
K20112	0.864078	0.0752427	0.0339806	0.026699	0	0	0	0
K01635	0.908722	0.0689655	0.0162272	0.00608519	0	0	0	0
K03797	0.995146	0.00485437	0	0	0	0	0	0
K05311	0.993988	0.00601202	0	0	0	0	0	0
K03628	0.991501	0.00849858	0	0	0	0	0	0
K08992	0.567677	0.0181818	0.385859	0.0181818	0.010101	0	0	0
K00344	0.857143	0.0918367	0.0272109	0.0204082	0.00340136	0	0	0
K03810	0.941489	0.0292553	0.00531915	0.0212766	0.00265957	0	0	0
K07496	0.0710383	0.45082	0.193989	0.226776	0.0464481	0.00819672	0.00273224	0
K08153	0.012685	0.638478	0.133192	0.205074	0.0105708	0	0	0
K01607	0.0309859	0.397183	0.357746	0.0450704	0.0985915	0.0394366	0.0056338	0.0253521
K01518	0.014881	0.940476	0.0416667	0.00297619	0	0	0	0
K07658	0.00400802	0.827655	0.150301	0.0180361	0	0	0	0
K01914	0.0120482	0.831325	0.136546	0.0200803	0	0	0	0
K01953	0	0.95	0.048	0.002	0	0	0	0
K01779	0.0123203	0.809035	0.0616016	0.0616016	0	0.0533881	0.00205339	0
K07150	0.0141643	0.728045	0.184136	0.0283286	0.0311615	0.00849858	0	0.00566572
K07124	0.0021692	0.633406	0.236443	0.114967	0.00650759	0.00650759	0	0
K01007	0.0833333	0.598039	0.232843	0.0808824	0.00490196	0	0	0
K23518	0	0.802	0.172	0.026	0	0	0	0
K23107	0.119454	0.542662	0.221843	0.0989761	0.0136519	0.00341297	0	0
K05366	0.028169	0.541247	0.0482897	0.368209	0.0140845	0	0	0
K03087	0.0235294	0.736471	0.178824	0.0541176	0.00470588	0.00235294	0	0
K23775	0.426087	0.0782609	0.466667	0.0289855	0	0	0	0
K05338	0.00261097	0.0887728	0.749347	0.154047	0.00261097	0	0	0.00261097
K04488	0.0261194	0.376866	0.514925	0.0746269	0.00746269	0	0	0
K03652	0.00601202	0.0200401	0.863727	0.108216	0	0.00200401	0	0
K07457	0.00803213	0.0903614	0.544177	0.341365	0.0160643	0	0	0
K06183	0.3575	0.015	0.5425	0.0725	0.01	0.0025	0	0
K07386	0	0.094	0.62	0.268	0.018	0	0	0
K07584	0	0.03	0.944	0.026	0	0	0	0
K01791	0.0100402	0.395582	0.532129	0.062249	0	0	0	0
K02440	0.002	0.07	0.46	0.456	0.012	0	0	0
K02804	0.0419287	0.0440252	0.712788	0.188679	0.00838574	0.00419287	0	0
K07571	0	0.02	0.954	0.026	0	0	0	0
K02076	0	0.0730223	0.851927	0.0324544	0	0.010142	0.0263692	0.00608519
K07095	0	0.032	0.88	0.088	0	0	0	0
K00016	0	0.076	0.646	0.276	0.002	0	0	0
K01259	0.047817	0.0935551	0.528067	0.299376	0.012474	0.016632	0.002079	0
K14155	0.400853	0.0554371	0.490405	0.0511727	0.0021322	0	0	0
K12410	0	0.076	0.796	0.098	0.03	0	0	0
K11102	0.00200401	0.172345	0.442886	0.378758	0.00400802	0	0	0
K10914	0.344697	0.0643939	0.481061	0.094697	0.0113636	0.00378788	0	0
K01250	0	0.0129199	0.73385	0.235142	0.0155039	0.00258398	0	0
K18908	0.0127877	0.15601	0.641944	0.168798	0.0127877	0.00767263	0	0
K18941	0.0250896	0.154122	0.752688	0.0681004	0	0	0	0
K01778	0.00243309	0.226277	0.671533	0.0948905	0.00243309	0	0	0.00243309
K01625	0.0348837	0.171512	0.348837	0.188953	0.177326	0.0523256	0.0232558	0.00290698
K00055	0.0196721	0.209836	0.527869	0.193443	0.00655738	0.042623	0	0
K22044	0	0.04	0.94	0.02	0	0	0	0
K01491	0	0.078	0.524	0.372	0.026	0	0	0
K03709	0	0.002	0.05	0.9	0.048	0	0	0
K06518	0.00229358	0.0504587	0.369266	0.538991	0.0321101	0.00458716	0.00229358	0
K03928	0	0	0.01	0.958	0.028	0.004	0	0
K06346	0	0	0.03	0.96	0.01	0	0	0
K16869	0	0	0.006	0.98	0.012	0.002	0	0
K17686	0.00219298	0.153509	0.339912	0.473684	0.0307018	0	0	0
K03495	0	0	0.014	0.986	0	0	0	0
K00798	0.092219	0.0345821	0.190202	0.590778	0.0605187	0.0259366	0	0.00576369
K00244	0	0.0684327	0.448124	0.450331	0.0331126	0	0	0
K05822	0.0117647	0.404706	0.08	0.472941	0.0258824	0.00470588	0	0
K03588	0	0.002	0.222	0.756	0.018	0.002	0	0
K18220	0	0.002	0.108	0.86	0.026	0.004	0	0
K06960	0	0.002	0.012	0.976	0.01	0	0	0
K03742	0	0.004	0.066	0.924	0.006	0	0	0
K03650	0	0	0.014	0.986	0	0	0	0
K05540	0	0.008	0.306	0.678	0.008	0	0	0
K20265	0.002	0.022	0.278	0.436	0.106	0.144	0.006	0.006
K03686	0	0.002	0.008	0.984	0.004	0.002	0	0
K00566	0	0.002	0.018	0.98	0	0	0	0
K05339	0.00433839	0.0477223	0.37961	0.529284	0.0281996	0.010846	0	0
K05847	0.00206186	0.0536082	0.154639	0.639175	0.14433	0.00618557	0	0
K08998	0.0140281	0.00400802	0.0320641	0.911824	0.0320641	0.00601202	0	0
K14205	0.00874636	0.0145773	0.0932945	0.851312	0.0262391	0	0.0058309	0
K03151	0	0	0.014	0.986	0	0	0	0
K01679	0	0.0584677	0.274194	0.336694	0.0141129	0.298387	0.016129	0.00201613
K08724	0.00200401	0	0.0360721	0.933868	0.0260521	0.00200401	0	0
K08281	0.113158	0.0394737	0.126316	0.378947	0.276316	0.0578947	0.00789474	0
K09155	0	0.0238727	0.363395	0.559682	0.0530504	0	0	0
K07738	0	0	0.014	0.986	0	0	0	0
K09825	0	0	0.066	0.85	0.082	0.002	0	0
K02171	0	0.0153374	0.122699	0.665644	0.00306748	0.0736196	0.119632	0
K09861	0	0.044	0.382	0.54	0.034	0	0	0
K02341	0.002	0.018	0.134	0.766	0.076	0.004	0	0
K02437	0	0	0.01	0.964	0.026	0	0	0
K16509	0	0.004	0.058	0.864	0.026	0	0.046	0.002
K01281	0.004	0.022	0.1	0.632	0.004	0.07	0.162	0.006
K04487	0	0	0.014	0.986	0	0	0	0
K01104	0	0.0433213	0.176895	0.649819	0.126354	0.00361011	0	0
K03101	0	0.002	0.044	0.952	0.002	0	0	0
K07485	0.00813008	0.0752033	0.144309	0.601626	0.109756	0.0487805	0.00813008	0.00406504
K01151	0.018	0.002	0.05	0.918	0.012	0	0	0
K11065	0.0122449	0.0346939	0.179592	0.759184	0.00816327	0	0.00408163	0.00204082
K13292	0	0	0.014	0.986	0	0	0	0
K13678	0	0.006	0.198	0.004	0.782	0.01	0	0
K06201	0.0164609	0	0	0.0144033	0.804527	0.0205761	0.131687	0.0123457
K05296	0.00243902	0.0146341	0.0634146	0.185366	0.419512	0.0609756	0.17561	0.0780488
K22391	0	0.0153453	0.0690537	0.194373	0.439898	0.0127877	0.232737	0.0358056
K09698	0	0	0	0.002	0.962	0.036	0	0
K17828	0.00202429	0.0202429	0.0303644	0.0607287	0.665992	0.0364372	0.157895	0.0263158
K07552	0.0147992	0.00422833	0.0570825	0.00845666	0.858351	0.0570825	0	0
K06158	0	0	0	0	0.976	0.024	0	0
K19350	0	0.00414079	0.0269151	0.0331263	0.401656	0.0538302	0.374741	0.10559
K07473	0.0126263	0.0555556	0.121212	0.0353535	0.479798	0.242424	0.0328283	0.020202
K07533	0	0	0.004	0.02	0.97	0.006	0	0
K10530	0.05	0.0108696	0.0826087	0.3	0.495652	0.05	0.0108696	0
K09747	0	0	0	0.02	0.974	0.006	0	0
K18940	0	0	0	0.008	0.984	0.008	0	0
K03824	0.151625	0.00361011	0.0758123	0.0180505	0.6787	0.0685921	0.00361011	0
K03305	0	0	0.00200401	0.0260521	0.945892	0.0240481	0	0.00200401
K01485	0	0	0.0165289	0.0144628	0.929752	0.0392562	0	0
K03328	0	0	0	0.002	0.974	0.024	0	0
K03546	0	0	0	0.0263692	0.922921	0.0507099	0	0
K00661	0.00601202	0.0881764	0.338677	0.00801603	0.428858	0.126253	0.00400802	0
K00919	0	0	0	0.01	0.974	0.016	0	0
K01439	0.00205339	0.0143737	0.073922	0.227926	0.646817	0.0349076	0	0
K02103	0.0026178	0.026178	0.065445	0.0340314	0.335079	0.10733	0.329843	0.0994764
K03548	0.0425101	0.0101215	0	0.0283401	0.868421	0.0465587	0.00404858	0
K00655	0.00402414	0.054326	0.215292	0.0764588	0.627767	0.0221328	0	0
K00864	0	0	0	0.004	0.978	0.018	0	0
K01091	0	0	0.00201207	0.0442656	0.925553	0.0221328	0.00201207	0.00402414
K03722	0	0	0	0	0.986	0.014	0	0
K03457	0.0538642	0.339578	0.12178	0.00702576	0.360656	0.107728	0.00936768	0
K01823	0	0.00652174	0.00217391	0.026087	0.469565	0.0152174	0.408696	0.0717391
K02621	0	0	0.00401606	0.0140562	0.96988	0.0120482	0	0
K00563	0	0	0	0.006	0.974	0.02	0	0
K08641	0.0313808	0.0251046	0.0104603	0.00209205	0.133891	0.776151	0.0209205	0
K01187	0	0.163482	0.178344	0.0721868	0.0127389	0.467091	0.0806794	0.0254777
K00965	0	0.0530612	0.134694	0.138776	0.0326531	0.414286	0.179592	0.0469388
K13993	0.0140562	0.134538	0.236948	0.0140562	0.0200803	0.572289	0.0060241	0.00200803
K03469	0.002	0	0	0	0.004	0.982	0.012	0
K02110	0	0	0	0	0.016	0.984	0	0
K00865	0	0.0140281	0.012024	0.0160321	0.00601202	0.907816	0.0360721	0.00801603
K01619	0	0.0217865	0.132898	0.145969	0.0827887	0.562092	0.0413943	0.0130719
K03708	0	0	0	0	0.014	0.984	0.002	0
K08659	0	0.004	0.008	0	0.016	0.972	0	0
K06958	0	0	0	0	0.012	0.984	0.004	0
K09963	0.185446	0.00469484	0.00234742	0.0422535	0.323944	0.380282	0.0516432	0.00938967
K01443	0	0	0	0	0	0.008	0.942	0.05
K01497	0.00711744	0.00355872	0.0604982	0.13879	0.024911	0.0177936	0.558719	0.188612
K01512	0	0	0	0	0	0.0101215	0.866397	0.123482
K19302	0	0	0	0	0.0796703	0.0302198	0.807692	0.0824176
K09888	0.00403226	0	0	0.00201613	0.104839	0	0.830645	0.0584677
K09936	0	0	0	0.00263158	0.00526316	0.0763158	0.734211	0.181579
K00940	0	0	0	0	0.437838	0.0297297	0.456757	0.0756757
K01372	0	0.00200401	0.0140281	0.0901804	0	0.00601202	0.863727	0.0240481
K00794	0	0.02267	0.0579345	0.108312	0.02267	0.0176322	0.576826	0.193955
K00849	0	0	0	0	0	0.0591837	0.812245	0.128571
K00691	0.00206612	0.00206612	0.0454545	0.0330579	0.0619835	0.0454545	0.681818	0.128099
K16209	0	0	0	0	0.00209205	0.10251	0.719665	0.175732
K16044	0	0	0	0	0	0.0367232	0.782486	0.180791
K15975	0	0	0	0.00854701	0.219373	0.045584	0.578348	0.148148
K00874	0	0	0	0.00262467	0.0656168	0.0918635	0.598425	0.24147
K14652	0.0080429	0.0107239	0.0697051	0.142091	0.0187668	0.0134048	0.479893	0.257373
K00887	0	0	0	0.00801603	0.422846	0.00400802	0.531062	0.0340681
K00903	0.00219298	0.0394737	0.0921053	0.252193	0.0394737	0.00438596	0.425439	0.144737
K14060	0.0583333	0.05	0.1875	0.225	0.025	0.0458333	0.295833	0.1125
K09004	0.0270833	0	0.0229167	0.00833333	0.0333333	0	0.729167	0.179167
K00969	0	0	0	0	0	0	0.994	0.006
K11752	0.00539084	0.00808625	0.083558	0.137466	0.0269542	0.0134771	0.498652	0.226415
K01223	0.0198511	0.00248139	0	0	0	0.0148883	0.811414	0.151365
K10254	0.00737101	0.004914	0.034398	0.029484	0.00737101	0.125307	0.714988	0.0761671
K01739	0	0	0	0	0	0.02	0.78	0.2
K24119	0	0.00243309	0	0	0	0.00243309	0.798054	0.19708
K08974	0.00239808	0.00479616	0	0	0.00959233	0.0191847	0.81295	0.151079
K01809	0	0	0	0	0.00292398	0.0380117	0.897661	0.0614035
K02795	0	0	0	0	0	0.00400802	0.915832	0.0801603
K02796	0	0	0	0	0	0.00819672	0.915984	0.0758197
K06959	0	0	0	0.0020202	0.193939	0.0020202	0.749495	0.0525253
K06889	0	0	0	0	0	0.002	0.978	0.02
K03402	0	0	0	0.006	0.488	0.004	0.496	0.006
K03486	0	0	0	0	0	0.0281996	0.763557	0.208243
K03498	0.00511509	0.16624	0.0102302	0.00767263	0.196931	0.00511509	0.554987	0.0537084
K03499	0	0.0474227	0.00824742	0	0.152577	0.00824742	0.698969	0.0845361
K05825	0	0	0.00941176	0.112941	0.00235294	0.0729412	0.701176	0.101176
K05808	0	0	0	0	0	0.002	0.982	0.016
K03654	0.0121212	0	0.010101	0.0141414	0.238384	0.0222222	0.6	0.10303
K03697	0	0	0	0	0	0.00200401	0.967936	0.0300601
K03799	0	0	0	0.0140562	0.285141	0.0100402	0.658635	0.0321285
K00020	0	0.0020202	0.0020202	0.010101	0.040404	0.309091	0.593939	0.0424242
K07177	0	0	0	0	0	0.008	0.97	0.022
K02794	0	0	0	0	0	0.00202429	0.945344	0.0526316
K07173	0	0.00276243	0	0.00828729	0.00276243	0.0276243	0.809392	0.149171
K02793	0	0	0	0	0	0.00200401	0.925852	0.0721443
K08968	0	0	0	0	0.00200401	0.01002	0.921844	0.0661323
K00793	0.00540541	0.0135135	0.0702703	0.154054	0.027027	0.027027	0.502703	0.2
K00574	0	0	0.0020202	0.0020202	0	0.0020202	0.89697	0.0969697
K19784	0	0	0	0	0.002	0.04	0.858	0.1
K02025	0	0	0	0	0.00429185	0.0622318	0.770386	0.16309
K07979	0	0.00206186	0.00824742	0.0453608	0	0.014433	0.830928	0.0989691
K07706	0	0.0275	0.0925	0.135	0.0075	0.005	0.56	0.1725
K18889	0	0	0	0	0.00205761	0.0246914	0.779835	0.193416
K02757	0.0799087	0.0136986	0	0.00228311	0	0.0136986	0.69863	0.191781
K02759	0.010661	0	0	0	0	0.0469083	0.808102	0.134328
K02760	0	0	0	0	0	0.0292887	0.820084	0.150628
K02761	0	0	0	0	0	0.0235043	0.850427	0.126068
K02564	0	0	0	0	0	0.00801603	0.93988	0.0521042
K19225	0	0	0	0	0	0.00201207	0.0321932	0.965795
K00432	0	0	0	0.00425532	0	0	0.0531915	0.942553
K21567	0	0	0	0	0.0184426	0	0.0163934	0.965164
K00627	0	0	0	0	0	0	0.0285088	0.971491
K22230	0	0	0	0	0.00824742	0	0.0371134	0.954639
K22522	0	0	0	0	0	0	0.108333	0.891667
K18891	0	0	0	0	0.0108696	0	0.0652174	0.923913
K00382	0	0	0	0	0	0	0.0414938	0.958506
K00426	0	0	0	0	0	0	0.0407725	0.959227
K19337	0	0	0	0	0	0	0.0515464	0.948454
K00425	0	0	0	0	0	0	0.0453564	0.954644
K03973	0	0	0	0.00610998	0.187373	0.00610998	0.0855397	0.714868
K16013	0	0	0	0	0	0	0.0302376	0.969762
K03800	0	0	0	0	0	0.00211864	0.0466102	0.951271
K05845	0	0.0124224	0.0331263	0.0745342	0.296066	0.0351967	0.109731	0.438923
K05846	0	0.00618557	0.0206186	0.117526	0.282474	0.0268041	0.0989691	0.447423
K06147	0	0	0	0	0.00202429	0.00607287	0.0425101	0.949393
K03366	0	0	0	0	0	0.00282486	0.155367	0.841808
K02810	0.00483092	0	0	0	0	0	0.0458937	0.949275
K07560	0	0	0	0	0	0	0.0342742	0.965726
K02243	0	0	0	0	0	0	0.0366599	0.96334
K07707	0	0	0.00717703	0.00717703	0	0	0.0526316	0.933014
K01838	0	0	0.0165631	0.00828157	0.0496894	0.120083	0.126294	0.679089
K08483	0	0	0	0	0	0	0.0549898	0.94501
K09692	0.229452	0.00342466	0.00342466	0	0.010274	0	0.0342466	0.719178
K04072	0	0	0	0	0	0.00205339	0.0451745	0.952772
K01421	0	0	0	0.003003	0.048048	0.003003	0.147147	0.798799
K01126	0	0	0	0	0	0.00831601	0.04158	0.950104
K12700	0	0	0	0	0.00203252	0.046748	0.146341	0.804878
K16012	0	0	0	0	0	0	0.0352423	0.964758
K16568	0	0	0	0	0	0	0.0246407	0.975359
K09693	0.211712	0	0	0	0.0045045	0	0.018018	0.765766

## Sheet: Fig2g
Source data for Figure 2g (Phylogenetic distributions of OGs lost in the lineages from LCAfa to LCAa; 1: Presence, 0: Absence)
representative genome	K09157	K09155	K19973	K23684	K07166	K03810	K00965	K07124	K01007	K02794	K02781	K02757	K02804	K01223	K02530	K03797	K09963	K01809	K01153	K02810	K02796	K03630	K06213	K17828	K06183	K03486	K03488	K20112	K04488	K03628	K16044	K03742	K03740	K07707	K07706	K02341	K07106	K05311	K02564	K03575	K02761	K03546	K06201	K07473	K08974	K03739	K00940	K14188	K14155
RS_GCF_012396485.1	1	0	0	0	1	0	0	0	0	1	0	0	0	0	0	0	0	1	1	1	1	1	1	1	0	1	0	0	0	0	1	0	1	1	1	0	0	0	1	1	0	0	1	0	0	1	1	1	0
RS_GCF_007954625.1	1	0	0	0	1	0	0	0	0	1	0	1	0	1	0	0	0	1	0	1	1	1	1	1	0	0	0	0	0	0	1	0	1	1	1	0	0	0	1	1	1	0	1	1	0	1	1	1	0
GB_GCA_014651235.1	1	0	0	0	1	0	0	0	0	1	0	0	0	0	0	0	0	1	1	1	1	1	1	1	0	1	0	0	0	0	1	0	1	0	1	0	0	0	1	1	0	0	1	0	0	1	1	1	0
RS_GCF_004354555.1	1	1	0	0	1	0	1	0	0	1	0	1	0	1	0	0	0	1	1	1	1	1	1	1	0	1	1	0	0	0	1	1	1	1	1	0	0	0	1	1	1	0	1	0	1	1	1	1	0
RS_GCF_000092505.1	1	0	1	0	1	0	0	1	0	1	0	1	0	1	0	0	0	1	1	1	1	1	1	1	0	1	1	0	1	0	0	0	1	1	1	0	0	0	1	1	1	0	1	0	1	1	1	1	0
RS_GCF_000166715.1	1	0	0	1	1	0	1	0	0	1	0	1	0	1	0	0	0	1	0	1	1	1	1	1	0	1	1	0	0	0	1	1	1	1	1	0	0	0	1	1	1	0	1	0	1	1	1	1	0
RS_GCF_014207505.1	1	0	1	0	1	0	0	0	0	1	0	1	0	1	0	0	0	1	1	1	1	1	1	0	0	1	0	0	1	0	1	0	1	1	1	0	0	0	1	1	1	0	1	0	1	1	1	1	0
RS_GCF_000014445.1	1	0	1	1	1	0	1	0	0	1	0	1	0	1	0	0	0	1	0	1	1	1	1	0	0	1	1	0	0	0	1	0	1	1	1	0	0	0	1	1	1	0	1	0	1	1	1	1	0
RS_GCF_001891125.1	1	0	1	1	1	0	1	0	0	1	0	1	0	1	0	0	0	1	1	1	1	1	1	0	0	1	1	0	1	0	1	0	1	1	1	0	0	0	1	1	1	0	1	0	0	1	1	1	0
RS_GCF_009676745.1	1	0	1	0	1	0	0	0	0	1	0	1	0	1	0	0	0	1	0	1	1	1	1	0	0	1	1	0	0	0	1	0	1	1	1	0	0	0	1	1	1	0	1	1	1	1	1	1	0
RS_GCF_008107645.1	1	0	1	1	1	0	1	0	0	1	0	1	0	1	0	0	0	1	0	1	1	1	1	0	0	1	1	0	0	0	1	0	1	1	1	0	0	0	1	1	1	0	1	0	1	1	1	1	0
RS_GCF_014634745.1	1	0	0	0	1	0	0	0	0	1	0	1	0	1	0	0	1	1	1	1	1	1	1	1	0	1	0	0	0	0	1	0	1	0	1	0	0	0	1	1	1	0	1	1	1	1	1	1	0
RS_GCF_000165675.1	1	0	1	0	1	0	0	0	0	1	0	0	0	1	0	0	0	1	0	1	1	1	1	0	0	0	0	0	1	0	0	0	1	1	1	0	0	0	1	1	0	0	0	0	0	1	0	1	0
RS_GCF_001038455.1	1	0	1	1	1	0	0	0	0	0	0	0	0	0	0	0	0	0	1	0	0	1	1	0	0	0	0	0	0	0	0	0	1	0	0	0	0	0	0	1	0	0	0	0	0	1	0	1	0
RS_GCF_001047135.2	1	0	0	0	1	0	0	0	0	0	0	0	0	0	0	0	0	0	0	0	0	1	1	0	0	0	0	0	0	0	0	0	1	0	0	0	0	0	0	1	0	0	0	1	0	1	0	1	0
RS_GCF_900108455.1	1	0	1	1	1	0	0	0	0	0	0	0	0	0	0	0	0	1	1	0	0	1	1	0	0	0	0	0	0	0	0	0	1	0	0	0	0	0	0	1	0	0	0	0	0	1	0	1	0
RS_GCF_001047075.2	1	0	0	1	1	0	0	0	0	0	0	0	0	0	0	0	0	0	1	0	0	1	1	0	0	0	0	0	1	0	0	0	1	0	0	0	0	0	0	1	0	0	0	1	0	1	0	1	0
RS_GCF_001438695.1	1	0	0	0	1	0	0	0	0	0	0	0	0	0	0	0	0	0	0	0	0	1	1	0	0	0	0	0	0	0	0	0	1	0	0	0	0	0	0	1	0	0	0	0	0	1	0	1	0
RS_GCF_900112405.1	1	0	0	0	1	0	0	1	0	0	0	0	0	0	0	0	0	0	0	0	0	1	1	0	0	0	0	0	0	0	0	0	1	0	0	0	0	0	0	1	0	0	0	0	0	1	0	1	0
RS_GCF_003096575.1	1	0	0	1	1	0	0	0	0	0	0	0	0	0	0	0	0	0	1	1	0	1	1	0	0	0	0	0	1	0	0	0	1	1	0	0	0	0	0	1	0	0	0	0	0	1	0	1	0
RS_GCF_000372485.1	1	0	0	0	1	0	1	0	0	1	0	1	0	1	0	0	0	1	0	0	1	0	0	0	0	1	1	0	0	0	1	0	1	0	0	0	1	0	1	0	1	0	0	0	0	1	0	1	0
RS_GCF_004010835.2	1	0	0	1	1	0	1	0	0	1	0	1	0	1	0	0	0	1	0	0	1	0	0	0	0	1	1	0	1	0	1	0	1	0	0	0	1	0	1	0	1	0	0	0	0	1	0	1	0
RS_GCF_004102045.2	1	0	0	0	1	0	1	0	0	1	0	0	0	1	0	0	1	1	1	0	1	0	0	0	0	1	0	0	0	0	0	0	1	0	0	0	0	0	1	1	1	0	0	0	0	1	0	1	1
RS_GCF_000241055.1	1	0	0	1	1	0	1	0	0	1	0	0	0	1	0	0	0	1	0	0	1	0	0	0	0	1	0	0	0	0	1	0	1	0	1	0	1	0	1	1	1	0	0	1	1	1	0	1	0
RS_GCF_005405545.1	0	0	1	0	0	0	0	0	1	1	0	0	0	1	0	0	0	1	1	1	1	1	1	1	0	1	0	0	0	0	1	0	0	1	0	1	1	0	1	1	0	1	1	1	1	0	0	0	0
RS_GCF_006777025.1	0	0	1	0	0	0	0	0	0	1	0	0	0	1	0	0	1	1	0	1	1	1	1	1	0	1	0	0	0	0	1	0	0	1	0	0	1	0	1	1	1	1	1	1	1	0	0	0	0
RS_GCF_900094835.1	0	0	1	0	0	0	0	0	0	1	0	1	0	1	0	0	1	1	0	1	1	1	1	1	0	1	0	0	0	0	1	0	1	1	0	0	1	0	1	1	1	1	1	1	1	1	0	1	0
RS_GCF_000160575.1	0	0	1	0	0	0	0	0	1	1	0	0	0	0	0	0	0	1	1	1	1	1	1	1	0	1	0	0	0	0	1	0	0	1	0	0	0	0	1	1	0	1	1	1	1	0	0	0	0
RS_GCF_005405465.1	0	0	1	0	0	0	0	0	1	1	0	0	0	0	0	0	0	1	0	1	1	1	1	1	0	1	0	0	1	0	1	0	0	1	0	1	1	0	1	1	0	1	1	1	1	0	0	0	0
RS_GCF_001436895.1	0	0	1	0	0	0	0	0	0	1	0	1	0	1	0	0	1	1	0	0	1	1	1	1	0	0	0	0	0	0	1	0	1	0	0	0	0	0	1	1	1	1	1	1	1	1	1	1	0
RS_GCF_004766315.1	0	1	0	1	0	0	0	0	0	1	0	1	0	1	0	0	1	1	1	0	1	1	1	1	0	0	0	0	0	0	1	0	1	0	0	0	0	0	1	1	1	1	1	1	1	1	1	1	0
RS_GCF_004771295.1	0	0	1	0	0	0	0	0	0	1	0	1	0	1	0	0	1	1	0	1	1	1	1	1	0	0	0	0	0	0	1	0	1	0	0	0	0	0	1	1	1	1	1	1	1	1	1	1	0
RS_GCF_000193635.1	0	1	1	0	0	0	0	0	0	1	0	1	0	1	0	0	1	1	0	1	1	1	1	1	0	0	1	0	0	0	1	0	1	0	0	0	0	0	1	1	1	1	1	1	1	1	1	1	0
RS_GCF_004521965.1	0	1	1	0	0	0	0	0	0	1	0	1	0	1	0	0	0	1	1	0	1	1	1	1	0	0	0	0	0	0	1	0	1	0	0	0	0	0	1	1	0	1	1	1	1	1	1	1	0
RS_GCF_001437355.1	0	0	1	0	0	0	0	0	0	1	0	0	0	0	0	0	0	1	0	0	1	1	1	0	0	1	0	0	0	0	0	1	1	0	0	0	0	0	1	1	0	1	0	1	0	1	1	1	0
RS_GCF_003862435.1	0	0	1	0	0	0	0	0	0	1	0	0	0	0	0	0	0	1	0	0	1	1	1	0	0	1	0	0	0	0	0	1	1	0	0	0	0	0	1	1	0	1	0	1	0	1	1	1	0
RS_GCF_001437425.1	0	0	1	0	0	0	0	0	0	1	0	0	0	1	0	0	1	1	0	1	1	1	1	0	0	1	0	0	0	0	1	1	1	0	0	0	0	0	1	1	1	1	1	1	0	1	1	1	0
RS_GCF_000420365.1	0	0	1	0	0	0	0	0	0	1	0	0	0	0	0	0	0	1	0	0	1	1	1	0	0	1	0	0	0	0	0	0	1	0	0	0	0	0	1	1	0	1	1	1	0	1	1	1	0
RS_GCF_000750535.1	0	0	1	0	0	0	0	0	0	1	0	0	0	0	0	0	1	1	0	0	1	1	1	0	0	1	0	0	0	0	1	0	1	1	1	0	0	0	1	1	1	0	1	1	0	1	1	1	0
RS_GCF_000691805.2	0	0	0	1	0	0	1	0	0	1	0	0	0	0	0	0	0	1	1	0	1	1	1	1	0	1	0	0	0	0	0	0	1	0	0	1	0	0	1	0	0	0	1	1	1	1	1	1	0
RS_GCF_008107635.1	0	0	0	0	0	0	0	0	0	1	0	0	0	0	0	0	0	1	1	0	1	1	1	0	0	1	0	0	0	0	1	0	1	0	0	0	0	0	1	0	0	1	1	1	1	1	1	1	0
RS_GCF_001438705.1	0	0	0	0	0	0	1	0	0	1	0	1	0	1	0	0	0	1	1	0	1	1	1	0	0	0	0	0	0	0	0	0	0	0	0	1	0	0	1	0	0	1	1	1	1	0	1	0	0
RS_GCF_011304355.1	0	0	0	1	0	0	0	0	0	1	0	0	0	0	0	0	0	1	0	0	1	1	1	0	0	0	0	0	0	0	0	0	1	0	0	0	0	0	1	0	0	0	1	0	1	1	1	1	0
RS_GCF_014397255.1	0	0	0	0	0	0	0	0	0	1	0	0	0	1	0	0	1	1	0	1	1	1	1	1	0	0	0	0	1	0	1	0	1	0	0	1	1	0	1	1	1	0	1	1	1	1	1	1	0
RS_GCF_001761545.1	0	0	0	0	0	0	1	0	0	1	0	1	0	1	0	0	0	1	1	1	1	1	0	1	0	1	1	0	0	0	0	0	0	0	0	0	0	0	1	1	1	1	1	1	0	0	1	0	0
RS_GCF_004358325.1	1	0	0	0	1	1	0	0	0	1	0	0	0	1	0	0	1	1	1	0	1	1	1	1	0	1	0	0	0	0	1	1	0	1	1	1	0	0	1	0	1	1	1	0	0	0	1	0	0
RS_GCF_012396505.1	0	1	0	0	0	0	1	0	0	1	0	0	0	1	0	0	1	1	1	0	1	1	0	0	0	1	0	0	0	0	0	1	1	0	0	1	0	0	1	0	1	1	1	0	0	1	1	1	0
RS_GCF_001437435.1	0	1	0	0	0	0	1	0	0	1	0	0	1	0	0	0	0	1	0	0	1	1	0	0	1	0	0	0	0	0	0	1	1	0	0	1	0	0	1	1	0	1	1	1	0	1	1	1	1
RS_GCF_009864005.1	0	1	0	0	0	0	1	0	0	1	0	0	0	0	0	0	0	1	1	0	1	1	0	1	1	0	0	0	1	0	0	1	1	1	1	1	0	0	1	1	0	1	1	1	0	1	1	1	1
RS_GCF_013394045.1	0	1	0	1	0	0	1	0	0	1	0	0	0	0	0	0	0	1	1	0	1	1	0	1	1	0	0	0	1	0	0	1	1	1	1	1	0	0	1	1	0	1	1	1	0	1	1	1	1
RS_GCF_000428925.1	0	1	0	1	0	0	1	0	0	1	0	0	1	0	0	0	0	1	1	0	1	1	0	1	1	0	0	0	1	0	0	1	1	1	1	1	0	0	1	1	0	1	1	1	0	1	1	1	1
RS_GCF_013694365.1	1	1	0	1	1	0	1	1	1	0	0	0	0	0	0	0	0	1	1	0	0	1	0	1	0	0	0	0	1	0	0	1	1	0	0	1	0	0	1	0	0	1	0	1	0	1	1	1	0
RS_GCF_014145615.1	1	1	0	0	1	0	1	0	1	0	0	0	0	0	0	0	0	1	0	0	0	1	0	1	0	0	0	0	1	0	0	1	1	1	1	1	0	0	1	0	0	1	0	0	0	1	1	1	1
RS_GCF_003072625.1	1	1	0	1	1	0	1	0	0	0	0	0	0	0	0	0	0	1	0	0	0	1	0	1	0	0	0	0	1	0	0	1	1	1	0	1	0	0	1	0	0	1	0	1	0	1	1	1	0
RS_GCF_000016825.1	1	1	0	0	1	0	1	1	0	0	0	0	0	0	0	0	0	1	1	0	0	1	0	1	0	0	0	0	1	0	0	1	1	0	0	1	0	0	1	0	0	1	0	1	0	1	1	1	1
RS_GCF_014145545.1	1	1	0	0	1	0	1	0	0	0	0	0	0	0	0	0	0	0	1	0	0	1	0	0	0	0	0	0	1	0	0	1	1	1	1	1	0	0	1	0	0	1	0	0	0	1	1	1	1
RS_GCF_014635905.1	1	1	0	1	1	0	1	1	1	0	0	0	0	1	0	0	0	0	1	0	0	1	0	1	0	0	0	0	1	0	0	1	1	1	1	1	0	0	1	0	0	1	0	0	0	1	1	1	0
RS_GCF_009663775.1	1	1	0	0	1	0	1	1	1	0	0	0	0	0	0	0	0	1	1	0	0	1	0	1	0	0	0	0	1	0	0	1	1	1	1	1	0	0	1	0	0	1	0	0	0	1	1	1	0
RS_GCF_014145435.1	1	1	0	0	1	0	1	1	1	0	0	0	0	0	0	0	0	0	0	0	0	1	0	1	0	0	0	0	1	0	0	1	1	1	1	1	0	0	0	0	0	1	0	0	0	1	1	1	0
RS_GCF_900156885.1	1	1	0	0	1	0	1	0	1	0	0	0	0	0	0	0	0	0	0	0	0	1	0	1	0	0	0	0	1	0	0	1	1	1	1	1	0	0	1	0	0	1	0	1	0	1	1	1	0
RS_GCF_000160835.1	0	1	0	0	0	0	1	0	1	0	0	0	0	0	0	0	0	0	1	0	0	1	0	1	1	0	0	0	1	0	0	1	1	1	1	1	0	0	1	0	0	1	0	1	0	1	1	1	0
RS_GCF_001434465.1	0	1	0	1	0	0	1	0	0	0	0	0	0	0	0	0	0	0	0	0	0	1	0	1	1	0	0	0	1	0	0	1	1	1	1	1	0	0	1	0	0	1	0	1	0	1	1	1	0
RS_GCF_001435935.1	0	1	0	0	0	0	1	0	1	0	0	0	0	1	0	0	0	1	0	0	0	1	0	1	1	0	0	0	1	0	0	1	1	0	0	1	0	0	0	0	0	1	0	1	0	1	1	1	0
RS_GCF_001435345.1	1	1	0	1	0	0	1	1	1	0	0	0	0	0	0	0	0	0	0	0	0	1	0	1	0	0	0	0	1	0	0	1	1	1	1	1	0	0	1	0	0	1	0	1	0	1	1	1	1
RS_GCF_002940945.1	1	1	0	0	1	0	1	1	1	0	0	0	0	0	0	0	0	0	1	0	0	1	0	1	1	0	0	0	1	0	0	1	1	0	0	1	0	0	1	0	0	1	0	1	0	1	1	1	1
RS_GCF_000159435.1	0	1	0	0	0	0	1	1	0	0	0	0	0	0	0	0	0	1	1	0	0	1	0	1	0	0	0	0	1	0	0	1	1	1	0	1	0	0	0	0	0	0	0	0	0	1	1	1	1
RS_GCF_002871555.1	0	1	0	0	0	0	1	1	0	0	0	0	0	0	0	0	0	1	0	0	0	1	0	1	0	0	0	0	1	0	0	1	1	0	0	1	0	0	0	0	0	0	0	1	0	1	1	1	1
RS_GCF_014145505.1	0	1	0	1	0	0	1	0	0	0	0	0	0	0	0	0	0	0	1	0	0	1	0	1	0	0	0	0	0	0	0	1	1	1	1	1	0	0	0	0	0	0	0	1	0	1	1	1	1
RS_GCF_001436045.1	0	1	0	0	0	0	1	0	0	0	0	0	0	0	0	0	0	1	1	0	0	1	0	1	0	0	0	0	1	0	0	1	1	0	0	1	0	0	0	0	0	0	0	1	0	1	1	1	0
RS_GCF_001293735.1	0	1	0	0	0	0	1	1	0	1	0	1	0	1	0	0	0	1	1	1	1	1	0	1	0	0	0	0	1	0	0	1	1	0	0	0	0	0	0	0	0	1	0	0	0	1	0	1	0
RS_GCF_000159215.1	1	1	0	0	1	0	1	1	0	1	0	0	0	0	0	0	0	1	0	1	1	1	0	1	0	0	0	0	1	0	0	1	1	0	0	0	0	0	0	0	0	1	0	0	0	1	1	1	1
RS_GCF_001434365.1	1	1	0	1	1	0	1	0	0	1	0	1	0	1	0	0	0	1	0	1	1	1	0	1	0	1	0	0	1	0	0	0	1	1	1	1	0	0	0	0	0	1	0	1	0	1	0	1	0
RS_GCF_001437055.1	1	0	0	0	1	0	1	0	1	0	0	0	0	1	0	0	0	0	0	1	0	1	0	0	0	0	0	0	0	0	0	1	1	0	0	0	0	0	0	0	1	1	0	1	0	1	0	1	0
RS_GCF_000161935.1	1	0	0	0	1	0	1	1	0	0	0	1	0	1	0	0	0	0	0	1	0	1	0	1	1	1	1	0	0	0	0	1	1	1	1	1	0	0	1	0	0	1	0	1	0	1	1	1	0
RS_GCF_001435775.1	1	1	0	0	1	0	1	0	1	1	0	0	0	0	0	0	0	1	0	1	1	1	0	1	0	0	0	0	1	0	0	1	1	0	0	1	0	0	1	0	0	1	0	0	0	1	0	1	1
RS_GCF_013487845.1	0	1	0	1	0	0	1	1	1	1	0	0	0	0	0	0	0	1	1	1	1	1	0	1	0	0	0	0	1	0	0	1	1	1	1	1	0	0	1	0	0	1	0	1	0	1	0	1	1
RS_GCF_001436025.1	1	1	0	1	1	0	1	0	0	1	0	0	0	0	0	0	0	0	0	1	1	1	0	1	0	0	0	0	1	0	0	1	1	0	0	1	0	0	0	0	0	1	0	0	0	1	1	1	0
RS_GCF_012843675.1	1	1	0	1	1	0	1	1	0	1	0	0	0	0	0	0	0	0	1	1	1	1	0	1	0	0	0	0	1	0	0	1	1	0	0	1	0	0	0	0	0	1	0	0	0	1	1	1	0
RS_GCF_900240275.1	1	1	0	1	1	0	0	1	1	0	0	1	0	1	0	0	0	1	1	0	0	1	0	1	0	0	0	0	1	0	0	1	1	0	1	1	0	0	1	0	0	0	0	0	0	1	0	1	0
RS_GCF_001434315.1	0	1	0	1	0	0	1	0	0	1	0	0	1	1	0	0	0	1	1	0	1	1	0	1	1	0	0	0	1	0	0	1	1	1	1	1	0	0	1	0	0	1	1	1	1	1	1	1	0
RS_GCF_005405445.1	1	1	0	1	1	0	1	0	0	1	0	0	0	0	0	0	0	1	0	1	1	1	1	1	1	0	0	0	1	0	0	1	1	0	0	1	0	0	1	1	0	1	1	0	1	1	1	1	0
RS_GCF_000829395.1	1	0	0	0	1	0	1	0	0	0	0	0	1	1	0	0	0	0	1	0	0	1	1	1	0	0	0	0	0	0	1	1	0	1	1	1	0	0	1	0	0	0	0	1	1	0	1	0	1
RS_GCF_000876205.1	1	0	0	0	1	0	1	0	0	0	0	0	1	0	0	0	0	0	1	0	0	1	1	1	0	0	0	0	0	0	1	1	0	1	0	1	0	0	1	0	0	0	0	1	0	0	1	0	1
RS_GCF_001434475.1	1	0	0	1	1	0	1	1	0	0	0	0	0	1	0	0	0	0	1	0	0	1	1	1	0	0	0	0	1	0	0	1	1	0	0	1	0	0	1	0	0	1	0	1	1	1	1	1	1
RS_GCF_001436295.1	1	0	0	0	1	0	1	1	0	0	0	0	1	1	0	0	0	0	1	0	0	1	1	1	0	0	0	0	1	0	0	1	1	1	1	1	0	0	1	1	0	1	0	1	1	1	1	1	1
GB_GCA_003666485.1	0	0	0	0	0	0	0	0	0	0	0	0	0	1	0	0	0	0	0	0	0	1	0	1	0	0	0	0	1	0	0	1	1	1	1	1	1	1	1	1	1	1	1	1	1	1	1	1	1
RS_GCF_003946085.1	0	0	0	0	0	0	0	0	0	0	0	0	0	1	0	0	0	0	1	0	0	1	0	1	0	0	0	0	0	0	0	1	1	1	1	1	1	1	1	1	1	1	1	1	1	1	1	1	1
RS_GCF_004745505.1	0	0	0	0	0	0	0	0	0	0	0	0	0	1	0	0	0	0	1	0	0	1	0	0	0	0	0	0	1	0	0	1	1	1	1	1	1	1	1	1	1	1	1	1	1	1	1	1	1
RS_GCF_003946045.1	0	0	0	0	0	0	0	0	0	0	0	0	0	1	0	0	0	0	1	0	0	1	0	1	0	0	0	0	1	0	0	1	1	1	1	1	1	1	1	1	1	1	1	1	1	1	1	1	1
RS_GCF_003946245.1	0	0	0	0	0	0	0	0	0	0	0	0	0	1	0	0	0	0	1	0	0	1	0	1	0	0	0	0	1	0	0	1	1	1	1	1	1	1	1	1	1	1	1	1	1	1	1	1	1
RS_GCF_001435525.1	0	0	0	0	0	0	0	0	1	0	0	0	0	1	0	0	0	1	0	0	0	1	0	0	0	0	0	0	1	0	0	1	1	1	1	1	1	1	1	1	1	1	1	1	1	1	1	1	1
RS_GCF_007115095.1	0	0	0	0	0	0	0	0	0	0	0	0	0	1	0	0	0	0	1	0	0	1	0	0	0	0	0	0	1	0	0	1	1	1	1	1	1	1	1	1	0	1	1	1	1	1	1	1	1
RS_GCF_003946335.1	0	0	0	0	0	0	0	0	1	0	0	0	0	1	0	0	0	1	0	0	0	1	0	0	0	0	0	0	1	0	0	1	1	1	1	1	1	1	1	1	1	1	1	1	1	1	1	1	1
RS_GCF_003946265.1	0	0	0	0	0	0	0	0	0	0	0	0	0	0	0	0	0	0	0	0	0	1	0	0	0	0	0	0	0	0	0	1	1	1	1	1	1	1	1	1	1	1	1	1	1	1	1	1	1
RS_GCF_003946345.1	0	0	0	0	0	0	0	0	0	0	0	0	0	0	0	0	0	0	0	0	0	1	0	0	0	0	0	0	0	0	0	1	1	1	1	1	1	1	1	1	1	1	1	1	1	1	1	1	1
RS_GCF_001592085.1	0	0	0	0	0	0	1	0	0	0	0	0	0	0	0	0	0	0	1	0	0	1	0	0	0	0	0	0	0	0	0	1	1	1	1	1	1	1	1	1	1	1	1	1	1	1	1	1	1
RS_GCF_003946545.1	0	0	0	0	0	0	0	0	0	0	0	0	0	0	0	0	0	0	1	0	0	1	0	0	0	0	0	0	0	0	0	1	1	1	1	1	1	1	1	1	1	1	1	1	1	1	1	1	1
RS_GCF_001433855.1	0	0	0	0	0	0	0	0	0	0	0	0	0	1	0	0	0	1	0	0	0	1	0	0	0	0	0	0	0	0	0	1	1	1	1	1	1	1	1	1	1	1	1	0	1	1	1	1	1
RS_GCF_012641095.1	0	0	0	0	0	0	0	0	0	0	0	0	0	1	0	0	0	0	0	0	0	1	0	0	0	0	0	0	0	0	0	1	1	1	1	1	1	1	1	1	1	1	1	1	1	1	1	1	1
RS_GCF_012641185.1	0	0	0	0	0	0	0	0	0	0	0	0	0	1	0	0	0	0	1	0	0	1	0	0	0	0	0	0	0	0	0	1	1	1	1	1	1	1	1	1	1	1	1	1	1	1	1	1	1
RS_GCF_001434395.1	0	0	0	0	0	0	0	0	0	0	0	0	0	0	0	0	0	0	0	0	0	1	0	0	0	0	0	0	0	0	0	1	1	1	1	1	1	1	1	1	1	1	1	1	1	1	1	1	1
RS_GCF_001434055.1	0	0	0	0	0	0	0	0	0	0	0	0	0	0	0	0	0	0	1	0	0	1	0	0	0	0	0	0	0	0	0	1	1	1	1	1	1	1	1	1	0	1	1	1	1	1	1	1	1
RS_GCF_003946395.1	0	0	0	0	0	0	0	0	0	0	0	0	0	0	0	0	0	1	1	0	0	1	0	0	0	0	0	0	0	0	0	1	1	1	1	1	1	1	1	1	0	1	1	1	1	1	1	1	1
RS_GCF_001437125.1	0	0	0	0	0	0	0	0	0	0	0	0	0	0	0	0	0	0	0	0	0	1	0	0	0	0	0	0	0	0	0	1	1	1	1	1	1	1	1	1	1	1	1	1	1	1	1	1	1
RS_GCF_003946095.1	0	0	0	0	0	0	0	0	0	0	0	0	0	0	0	0	0	0	0	0	0	1	0	0	0	0	0	0	0	0	0	1	1	1	1	1	1	1	1	1	1	1	1	1	1	1	1	1	1
RS_GCF_003946145.1	0	0	0	0	0	0	0	0	0	0	0	0	0	0	0	0	0	0	0	0	0	1	0	0	0	0	0	0	0	0	0	1	1	1	1	1	1	1	1	1	1	1	1	0	1	1	1	1	1
RS_GCF_001434115.1	1	1	0	0	1	0	1	0	0	0	0	0	0	0	0	0	0	0	1	0	0	0	0	1	0	0	0	0	1	0	0	1	1	1	1	1	1	1	1	1	0	1	1	1	1	1	0	1	1
RS_GCF_001434835.1	1	1	0	0	1	0	1	0	0	0	0	0	0	0	0	0	0	0	1	0	0	0	0	1	0	0	0	0	1	0	0	1	1	1	1	1	1	1	1	1	0	1	1	1	1	1	0	1	1
RS_GCF_004115745.1	1	1	0	0	1	0	1	0	1	0	0	0	0	0	0	0	0	0	1	0	0	0	0	0	0	0	0	0	1	0	0	1	1	1	1	1	1	1	1	1	0	1	1	0	1	1	0	1	1
RS_GCF_001434785.1	0	0	0	0	0	0	1	0	1	0	0	0	0	1	0	0	0	0	0	0	0	0	0	0	0	0	0	0	0	0	0	1	1	1	1	1	1	1	1	1	1	1	1	1	1	1	0	1	1
RS_GCF_001435095.1	1	0	0	0	1	0	1	0	0	0	0	0	0	1	0	0	0	0	0	0	0	0	0	0	0	0	0	0	1	0	0	1	1	1	1	1	1	1	1	1	1	1	1	1	1	1	0	1	1
RS_GCF_003124125.1	0	0	0	0	0	0	1	1	0	0	0	0	1	0	0	0	0	0	0	0	0	0	0	1	0	0	0	0	0	0	0	1	1	0	0	1	1	0	1	1	1	1	1	1	0	1	1	1	1
RS_GCF_001311135.1	1	1	0	0	1	0	0	0	0	0	0	0	0	0	0	0	0	0	0	0	0	0	0	0	0	0	0	0	1	0	0	1	1	0	0	1	1	1	1	1	0	1	1	1	0	1	0	1	1
RS_GCF_001435975.1	1	1	0	0	1	0	0	0	0	0	0	0	0	1	0	0	0	0	1	0	0	0	0	0	0	0	0	0	1	0	0	1	1	0	0	1	1	1	1	1	0	1	1	1	0	1	0	1	1
RS_GCF_002217945.1	0	1	0	0	0	0	0	0	0	0	0	0	0	1	0	0	0	0	0	0	0	0	0	0	0	0	0	0	1	0	0	1	0	0	0	1	1	1	1	1	0	1	1	0	0	0	0	0	1
RS_GCF_005405185.1	0	1	0	0	0	0	0	0	0	0	0	0	0	0	0	0	0	0	1	0	0	0	0	0	0	0	0	0	1	0	0	1	1	0	0	1	1	1	1	1	0	1	1	1	0	1	0	1	1
RS_GCF_002217985.1	0	1	0	0	0	0	1	0	0	0	0	0	0	0	0	0	0	0	1	0	0	0	0	0	0	0	0	0	1	0	0	1	0	0	1	1	1	1	1	1	0	1	1	1	0	0	0	0	1
RS_GCF_002583405.1	0	1	0	0	0	0	1	0	0	0	0	0	0	1	0	0	0	0	1	0	0	0	0	0	0	0	0	0	1	0	0	1	0	0	0	1	1	1	1	1	0	1	1	1	0	0	0	0	1
RS_GCF_012641075.1	0	1	0	0	0	0	1	0	0	0	0	0	0	0	0	0	0	0	1	0	0	0	0	0	0	0	0	0	1	0	0	1	0	0	0	1	1	1	1	1	0	1	1	1	0	0	0	0	1
RS_GCF_002217925.1	0	1	0	0	0	0	1	0	0	0	0	0	0	1	0	0	0	0	1	0	0	0	0	0	0	0	0	0	1	0	0	1	0	0	0	1	1	1	1	1	0	1	1	1	0	0	0	0	1
RS_GCF_009720675.1	0	1	0	0	0	0	1	0	0	0	0	0	0	0	0	0	0	0	0	0	0	0	0	0	0	0	0	0	1	0	0	1	1	0	0	1	1	1	1	1	0	1	1	0	0	1	0	1	1
RS_GCF_001434895.1	1	1	0	0	1	0	1	0	0	0	0	0	0	0	0	0	0	0	0	0	0	0	0	0	0	0	0	0	1	0	0	1	1	0	0	0	1	1	1	1	0	1	1	0	0	1	0	1	1
RS_GCF_001433995.1	1	0	0	0	1	0	0	0	0	1	0	0	0	0	0	0	0	1	1	0	1	0	0	0	0	0	0	0	1	0	0	1	1	0	1	1	1	1	1	1	0	0	1	0	0	1	1	1	1
RS_GCF_000740055.1	0	0	0	0	0	0	0	0	1	0	0	0	1	0	0	0	0	0	0	0	1	1	0	0	0	0	0	0	0	0	0	0	1	0	0	0	1	1	1	1	0	1	1	1	0	1	0	1	0
RS_GCF_001436395.1	0	0	0	0	0	0	0	0	0	0	0	0	0	0	0	0	0	0	0	0	1	1	0	0	0	0	0	0	1	0	0	0	0	0	0	0	1	1	1	1	0	1	1	1	0	0	0	0	1
RS_GCF_001434735.1	1	0	0	0	1	0	1	0	0	0	0	0	0	0	0	0	0	0	0	0	0	0	0	0	0	0	0	0	0	0	0	0	1	0	0	1	0	0	0	1	0	0	0	0	0	1	0	1	1
RS_GCF_002157585.1	1	0	0	0	1	0	1	0	0	0	0	0	0	0	0	0	0	0	1	0	0	0	0	0	0	0	0	0	0	0	0	0	1	0	0	1	0	0	0	1	0	0	0	1	0	1	0	1	1
RS_GCF_001434145.1	1	0	0	0	1	0	1	0	0	0	0	0	0	0	0	0	0	0	0	0	0	0	0	0	0	0	0	0	0	0	0	0	1	0	0	0	0	0	0	1	0	0	0	1	0	1	0	1	1
RS_GCF_001435575.1	1	0	0	0	1	0	1	0	0	0	0	0	0	0	0	0	0	0	0	0	0	0	0	0	0	0	0	0	0	0	0	0	1	0	0	1	0	0	0	1	0	1	0	1	0	1	0	1	1
RS_GCF_001435315.1	1	0	0	0	1	0	1	0	0	0	0	0	0	0	0	0	0	0	1	0	0	0	0	0	0	0	0	0	0	0	0	0	1	0	0	1	0	0	0	1	0	0	0	0	0	1	0	1	1
RS_GCF_001436255.1	1	0	0	0	1	0	1	0	0	0	0	0	0	0	0	0	0	0	0	0	0	0	0	0	0	0	0	0	1	0	0	0	1	0	0	0	0	0	0	1	0	1	0	1	0	1	0	1	1
RS_GCF_000159315.1	1	1	0	0	1	0	1	0	0	0	0	0	0	0	0	0	0	1	1	0	0	0	0	0	0	0	0	0	1	0	0	0	1	0	0	1	0	0	0	1	0	0	0	1	0	1	0	1	1
RS_GCF_000583655.1	1	1	0	0	1	0	0	0	0	0	0	0	0	0	0	0	0	1	0	0	0	0	0	0	1	0	0	0	1	0	0	0	1	0	0	0	0	0	0	1	0	1	0	1	0	1	0	1	1
RS_GCF_900411375.1	1	1	0	0	1	0	1	0	0	0	0	0	0	0	0	0	0	1	1	0	0	0	0	0	0	0	0	0	1	0	0	0	1	0	0	0	0	0	0	1	0	1	0	1	0	1	0	1	1
RS_GCF_001435895.1	1	1	0	0	1	0	0	0	0	0	0	0	0	0	0	0	0	1	0	0	0	0	0	0	0	0	0	0	1	0	0	0	1	0	0	1	0	0	0	1	0	1	0	1	0	1	0	1	1
RS_GCF_001434255.1	1	1	0	0	1	0	1	0	0	0	0	0	0	0	0	0	0	1	0	0	0	0	0	0	0	0	0	0	1	0	0	0	1	1	1	1	0	0	0	1	0	1	0	1	0	1	0	1	1
GB_GCA_002418005.1	1	1	0	0	1	0	0	0	0	0	0	0	0	0	0	0	0	1	1	0	0	0	0	0	0	0	0	0	1	0	0	0	1	0	0	0	0	0	0	0	0	0	0	0	0	1	0	1	1
RS_GCF_000785105.2	1	1	0	0	1	0	0	0	0	0	0	0	0	0	0	0	0	1	0	0	0	0	0	0	0	0	0	0	0	0	0	0	0	0	0	0	0	0	0	0	0	0	0	0	0	0	0	0	0
RS_GCF_003864335.1	0	1	0	0	0	0	0	0	0	0	0	0	0	0	0	0	0	1	0	0	0	0	0	0	0	0	0	0	0	0	0	0	0	0	0	0	0	0	0	0	0	0	0	0	0	0	0	0	0
RS_GCF_001436555.1	0	0	0	0	0	0	0	0	0	0	0	0	0	0	0	0	0	1	1	0	1	0	0	0	0	0	0	0	0	0	0	1	0	0	0	0	0	0	1	0	0	0	0	0	0	0	0	0	0
RS_GCF_013184075.1	0	1	0	0	0	0	0	0	0	0	0	0	1	0	0	0	0	1	0	0	1	0	0	0	0	0	0	0	1	0	0	0	0	0	0	0	0	0	1	0	0	0	0	0	0	0	0	0	0
RS_GCF_001436035.1	0	0	0	0	0	0	0	0	0	0	0	0	0	0	0	0	0	1	0	0	0	0	0	0	0	0	0	0	0	0	0	1	0	0	0	0	0	0	0	0	0	0	0	0	0	0	0	0	0
RS_GCF_002907375.1	0	0	0	0	0	0	0	0	0	0	0	0	0	0	0	0	0	1	1	0	0	0	0	0	0	0	0	0	0	0	0	1	0	0	0	0	0	0	0	0	0	0	0	1	0	0	0	0	0
RS_GCF_001436645.1	0	0	0	0	0	0	0	0	0	0	0	0	0	0	0	0	0	0	1	0	0	0	0	0	0	0	0	0	0	0	0	1	0	0	0	1	0	0	0	0	0	0	0	0	0	0	0	0	0
RS_GCF_001434095.1	0	0	0	0	0	0	1	0	0	0	0	0	0	0	0	0	0	1	0	0	0	0	0	0	0	0	0	0	0	0	0	1	0	0	0	0	0	0	0	0	0	0	0	0	0	0	0	0	0
RS_GCF_001281265.1	0	0	0	0	0	0	0	0	0	0	0	0	0	0	0	0	0	0	1	0	0	0	0	0	0	0	0	0	0	0	0	0	0	0	0	0	0	0	0	0	0	0	0	0	0	0	0	0	0
RS_GCF_001949975.2	0	0	0	0	0	0	0	0	0	0	0	0	0	0	0	0	0	0	1	0	0	0	0	0	0	0	0	0	1	0	0	0	0	0	0	0	0	0	0	0	0	1	0	0	0	0	0	0	0
RS_GCF_001308195.1	0	0	0	0	0	0	0	0	0	0	0	0	0	0	0	0	0	0	1	0	0	0	0	0	0	0	0	0	1	0	0	0	0	0	0	0	0	0	0	0	0	1	0	0	0	0	0	0	0
RS_GCF_005930915.1	0	0	0	0	0	0	0	0	0	0	0	0	0	0	0	0	0	0	0	0	0	0	0	0	0	0	0	0	0	0	0	0	0	0	0	0	0	0	0	0	0	0	0	0	0	0	0	0	0
RS_GCF_001308205.1	0	0	0	0	0	0	0	0	0	0	0	0	0	0	0	0	0	0	1	0	0	0	0	0	0	0	0	0	0	0	0	0	0	0	0	0	0	0	0	0	0	1	0	0	0	0	0	0	0
RS_GCF_005930975.1	0	0	0	0	0	0	0	0	0	0	0	0	0	0	0	0	0	0	0	0	0	0	0	0	0	0	0	0	0	0	0	0	0	0	0	0	0	0	0	0	0	0	0	0	0	0	0	0	0
RS_GCF_001281175.1	0	0	0	0	0	0	0	0	0	0	0	0	0	0	0	0	0	0	0	0	0	0	0	0	0	0	0	0	0	0	0	0	0	0	0	1	0	0	0	0	0	0	0	0	0	0	0	0	0
RS_GCF_003627035.1	0	0	0	0	0	0	0	0	0	0	0	0	0	0	0	0	0	0	0	0	0	0	0	0	0	0	0	0	0	0	0	0	0	0	0	0	0	0	0	0	0	0	0	0	0	0	0	0	0
RS_GCF_002993965.1	0	0	0	0	0	0	0	0	0	0	0	0	0	0	0	0	0	0	0	0	0	0	0	0	0	0	0	0	0	0	0	0	0	0	0	0	0	0	0	0	0	0	0	0	0	0	0	0	0
RS_GCF_002993975.1	0	0	0	0	0	0	0	0	0	0	0	0	0	0	0	0	0	0	1	0	0	0	0	0	0	0	0	0	0	0	0	0	0	0	0	0	0	0	0	0	0	0	0	0	0	0	0	0	0
RS_GCF_002994005.1	0	0	0	0	0	0	0	0	0	0	0	0	0	0	0	0	0	0	0	0	0	0	0	0	0	0	0	0	0	0	0	0	0	0	0	0	0	0	0	0	0	0	0	0	0	0	0	0	0
RS_GCF_001435995.1	0	0	0	0	0	0	0	0	0	0	0	0	0	0	0	0	0	0	1	0	0	0	0	0	0	0	0	0	0	0	0	0	0	0	0	0	0	0	0	0	0	0	0	0	0	0	0	0	0
RS_GCF_000146325.1	0	0	0	0	0	1	1	0	1	1	1	1	0	1	1	1	1	1	0	1	1	1	1	1	1	1	1	1	1	1	1	1	1	0	0	1	1	1	1	0	1	0	1	0	0	1	1	1	1
GB_GCA_009809575.1	0	0	0	0	0	1	1	0	1	1	1	0	0	1	1	1	1	1	0	1	1	1	1	1	1	0	0	1	1	1	1	1	1	0	0	1	1	1	1	0	1	0	1	0	0	1	1	1	1
RS_GCF_001437075.1	0	1	0	0	0	1	1	0	0	1	1	0	0	1	1	1	1	1	0	1	1	1	1	1	1	0	1	1	0	1	1	1	1	1	1	1	1	1	1	0	1	0	1	1	0	1	1	1	0
RS_GCF_001437285.1	0	1	0	0	0	1	1	0	0	1	1	1	1	1	0	1	1	1	0	1	1	1	1	1	1	1	0	0	0	1	0	1	1	1	1	1	1	1	1	0	1	0	1	1	0	1	1	1	0
RS_GCF_000237995.1	0	0	0	0	0	1	1	0	0	1	1	1	1	1	0	1	1	1	1	1	1	1	1	1	1	1	0	0	1	1	1	1	1	1	1	0	1	1	1	0	1	0	1	1	0	1	1	1	1
RS_GCF_001437605.1	0	0	0	0	0	1	1	0	0	1	1	0	1	1	1	1	1	1	1	1	1	1	1	0	1	1	0	1	1	1	1	1	1	1	1	0	0	1	1	0	1	0	1	0	0	1	1	1	1
RS_GCF_001437255.1	0	0	0	0	0	1	0	0	1	1	1	1	1	1	1	1	1	1	1	1	1	1	1	1	1	1	1	0	1	1	1	1	1	1	1	1	1	1	1	1	1	0	1	1	1	1	0	1	1
RS_GCF_002982135.1	0	0	0	0	0	1	1	1	0	1	1	1	1	1	1	1	1	1	1	1	1	1	1	1	1	1	1	1	0	1	1	0	1	1	1	1	1	1	1	1	1	0	1	1	1	1	0	1	1
RS_GCF_001437405.1	0	0	0	0	0	1	1	1	1	1	1	1	1	1	1	1	1	1	1	1	1	1	1	1	1	1	1	1	1	1	1	1	1	1	1	1	1	1	1	1	1	0	1	1	1	1	0	1	1
RS_GCF_007990205.1	1	0	0	0	1	1	1	1	1	1	1	1	1	1	0	1	1	1	1	1	1	1	1	1	1	1	1	0	0	1	1	1	1	1	1	1	1	1	1	1	1	0	1	1	1	1	0	1	0
RS_GCF_001438655.1	0	0	0	0	0	1	1	1	0	1	1	1	1	1	1	1	1	1	0	1	1	1	1	0	1	1	1	1	1	1	1	1	1	1	1	1	1	1	1	1	1	0	1	0	1	1	0	1	1
RS_GCF_005404945.1	0	1	1	0	0	1	1	0	1	1	1	1	1	1	0	1	1	1	0	1	1	1	0	1	1	1	1	0	1	1	1	1	1	1	1	1	1	1	1	1	1	1	1	1	1	1	1	1	1
RS_GCF_005405005.1	0	1	0	0	0	1	1	0	1	1	1	1	0	1	0	1	1	1	1	1	1	1	0	1	1	1	1	0	1	1	1	1	1	1	1	1	1	1	1	1	1	1	1	1	1	1	1	1	1
RS_GCF_005405065.1	0	1	1	0	0	1	1	0	1	1	1	1	1	1	0	1	1	1	0	1	1	1	0	1	1	0	1	0	0	1	1	1	1	1	1	1	1	1	1	1	1	1	1	1	1	1	1	1	1
RS_GCF_002970915.1	0	1	1	0	0	1	1	0	0	1	1	1	0	1	0	1	1	1	0	1	1	1	0	1	0	1	1	0	0	1	1	1	1	1	1	1	1	1	1	1	1	1	1	1	1	1	1	1	1
RS_GCF_002970935.1	0	1	1	0	0	1	1	0	0	1	1	1	0	1	0	1	1	1	0	1	1	1	0	1	0	1	1	0	0	1	1	1	1	1	1	1	1	1	1	1	1	1	1	1	1	1	1	1	1
RS_GCF_005405105.1	1	1	1	0	1	1	1	0	1	1	1	1	1	1	0	1	1	1	0	0	1	1	0	1	1	1	0	0	0	1	1	1	1	1	1	1	1	1	1	1	1	1	1	1	1	1	1	1	1
RS_GCF_005405125.1	1	1	0	0	1	1	1	0	1	1	1	1	1	1	0	1	1	1	1	0	1	1	0	1	1	1	0	0	0	1	1	1	1	1	1	1	1	1	1	1	1	1	1	1	1	1	1	1	1
RS_GCF_005405385.1	1	1	1	0	1	1	1	0	0	1	1	1	1	1	0	1	1	1	0	1	1	1	0	1	1	1	1	0	0	1	1	1	1	1	1	1	1	1	1	1	1	1	1	1	1	1	1	1	1
RS_GCF_000498955.2	1	1	1	0	1	1	1	0	1	1	1	1	1	1	0	1	1	1	1	1	1	1	0	1	1	1	1	0	1	1	1	1	1	1	1	1	1	1	1	1	1	1	1	1	1	1	1	1	1
RS_GCF_000463075.2	1	1	1	0	1	1	1	0	1	1	1	1	1	1	0	1	1	1	0	1	1	1	0	1	1	1	1	0	1	1	1	1	1	1	1	1	1	1	1	1	1	1	1	1	1	1	1	1	1
RS_GCF_003641185.1	1	1	1	0	1	1	1	0	1	1	1	1	1	1	0	1	1	1	0	1	1	1	0	1	1	1	0	0	1	1	1	1	1	1	1	1	1	1	1	1	1	1	1	1	1	1	1	1	1
RS_GCF_003641145.1	1	1	1	0	1	1	1	0	1	1	1	1	1	1	0	1	1	1	0	1	1	1	0	1	1	1	1	0	1	1	1	1	1	1	1	1	1	1	1	1	1	1	1	1	1	1	1	1	1
RS_GCF_014131735.1	1	1	1	0	1	1	1	0	1	1	1	1	1	1	0	1	1	1	0	1	1	1	0	1	1	1	1	0	1	1	1	1	1	1	1	1	1	1	1	1	1	1	1	1	1	1	1	1	1
RS_GCF_001039045.1	1	1	1	0	1	1	1	0	0	1	1	1	0	1	0	1	1	1	0	0	1	1	0	1	1	1	0	0	1	1	1	1	1	1	1	1	1	1	1	1	1	1	1	1	1	1	1	1	1
RS_GCF_001438845.1	1	1	1	0	1	1	1	0	1	1	1	1	1	1	0	1	1	1	1	0	1	1	0	1	1	1	0	0	1	1	1	1	1	1	1	1	1	1	1	1	1	1	1	1	1	1	1	1	1
RS_GCF_003885105.1	1	1	1	0	1	1	1	1	1	1	1	1	1	1	0	1	1	1	0	1	1	1	0	1	1	1	1	0	1	1	1	1	1	1	1	1	1	1	1	1	1	1	1	1	1	1	1	1	1
RS_GCF_005405405.1	1	1	1	0	1	1	1	0	1	1	1	1	1	1	0	1	1	1	1	1	1	1	0	1	1	1	0	0	0	1	1	1	1	1	1	1	1	1	1	1	1	1	1	1	1	1	1	1	1
RS_GCF_005405425.1	1	1	1	0	1	1	1	0	1	1	1	1	1	1	0	1	1	1	1	0	1	1	0	1	1	1	0	0	1	1	1	1	1	1	1	1	0	1	1	1	1	1	1	1	1	1	1	1	1
GB_GCA_001435375.1	0	0	0	0	0	0	0	0	0	1	1	1	0	0	0	0	1	1	1	1	1	1	0	1	1	1	0	0	0	1	0	0	1	1	1	1	0	0	1	0	1	1	1	0	0	1	0	1	1
RS_GCF_001436315.1	0	0	0	0	0	0	1	1	0	1	1	1	0	1	0	0	1	1	1	1	1	1	0	1	1	1	0	0	0	1	0	0	1	1	1	1	0	0	1	0	1	1	1	0	0	1	0	1	1
RS_GCF_001654615.1	0	0	0	0	0	0	1	1	0	1	1	1	0	1	0	0	1	1	1	1	1	1	0	1	1	1	0	0	0	1	0	0	1	1	1	1	0	0	1	0	1	1	1	0	0	1	0	1	1
RS_GCF_000615845.1	0	0	0	0	0	0	0	0	0	1	1	1	0	1	0	0	0	1	1	1	1	1	1	0	0	0	0	0	0	1	0	0	1	1	1	1	0	1	1	0	1	1	0	0	0	1	0	1	1
RS_GCF_001435955.1	1	1	0	0	1	0	1	1	0	1	1	1	0	1	0	0	0	1	1	1	1	1	1	1	1	1	0	0	1	1	0	0	1	1	1	0	0	1	1	0	0	1	0	1	0	1	1	1	1
RS_GCF_001434535.1	1	0	0	0	1	0	1	0	0	1	1	0	0	1	1	1	1	1	0	1	1	1	1	1	1	0	0	0	1	1	0	0	1	1	1	1	1	1	1	0	1	1	1	0	0	1	1	1	1
RS_GCF_001591685.1	1	0	0	0	1	0	1	0	0	1	1	1	0	1	1	1	1	1	1	1	0	1	1	1	1	0	1	0	1	1	0	0	1	1	1	1	0	1	1	0	1	1	1	0	0	1	1	1	1
RS_GCF_001434405.1	1	0	0	0	1	0	1	1	0	1	1	1	0	1	1	1	1	1	1	1	1	0	1	1	1	1	0	0	1	1	0	0	1	1	1	1	0	1	1	0	1	1	1	0	0	1	1	1	1
RS_GCF_900110005.1	1	1	0	0	1	0	1	1	0	1	1	0	0	1	1	1	0	1	0	1	1	1	1	1	1	0	0	0	1	1	1	1	1	0	0	1	0	1	1	0	1	1	1	0	0	1	1	1	1
RS_GCF_900113455.1	1	0	0	0	1	0	1	0	0	1	1	0	0	1	0	1	0	1	0	1	1	1	1	1	1	0	0	0	1	1	0	1	1	1	1	1	0	1	1	0	1	1	1	1	1	1	0	1	1
RS_GCF_000615765.1	1	1	0	0	1	0	1	0	0	0	1	1	0	0	1	1	0	1	0	1	1	1	1	0	0	1	0	0	1	1	0	1	1	1	1	1	0	1	1	0	0	1	0	0	0	1	1	1	1
RS_GCF_001436215.1	1	1	0	0	1	0	1	0	0	1	1	1	0	1	0	1	0	1	0	1	1	1	1	1	1	1	0	0	1	1	1	1	1	1	1	1	0	1	1	0	1	1	1	0	0	1	0	1	1
RS_GCF_000423245.1	1	0	0	0	1	0	0	0	0	1	1	0	0	0	0	0	1	1	1	0	1	1	1	0	1	0	0	0	1	1	0	0	1	0	0	1	0	1	1	0	1	1	1	1	0	1	0	1	0
RS_GCF_000423265.1	0	0	0	0	0	0	0	1	1	1	1	0	0	0	0	0	0	1	1	1	1	1	1	1	1	1	0	0	1	1	0	1	1	0	0	1	0	1	1	0	0	1	0	0	0	1	1	1	1
RS_GCF_000349725.1	0	1	0	1	1	0	1	1	1	1	1	1	0	1	1	1	1	1	1	0	1	1	1	1	0	1	0	1	1	1	1	1	0	0	0	0	1	1	1	0	1	1	1	0	0	0	1	0	1
RS_GCF_001435755.1	1	1	0	0	1	0	1	0	1	1	1	0	0	1	1	1	1	1	1	1	1	1	1	1	0	1	0	1	1	1	1	1	0	0	0	0	1	1	1	0	1	1	1	1	0	0	1	0	1
RS_GCF_003864415.1	1	1	0	0	1	0	1	0	1	1	1	0	0	1	1	1	1	1	1	1	1	1	1	1	0	1	0	1	1	1	1	1	0	0	0	1	1	1	1	0	1	1	1	1	0	0	1	0	1
RS_GCF_000260415.1	1	0	0	1	1	1	0	0	0	1	1	1	0	1	0	1	0	1	0	0	1	1	1	1	1	1	1	0	1	1	0	1	1	0	0	1	1	1	1	0	1	1	1	1	0	1	1	1	1
RS_GCF_001437155.1	1	0	0	0	1	1	0	0	0	1	1	1	0	1	0	1	0	1	1	0	1	1	1	1	1	1	1	0	1	1	0	1	1	0	0	1	1	1	1	0	1	1	1	1	0	1	1	1	1
RS_GCF_001434845.1	1	0	0	1	1	1	0	0	0	1	1	1	0	1	0	1	0	1	1	1	1	1	1	1	1	0	1	0	1	1	0	1	1	0	0	1	0	1	1	0	1	1	1	0	0	1	1	1	1
RS_GCF_001436735.1	1	0	0	0	1	1	1	0	0	1	1	1	1	1	0	1	1	1	1	0	1	1	1	1	1	0	1	0	1	1	0	1	1	0	0	1	1	1	1	0	1	1	1	0	0	1	1	1	1
RS_GCF_001435195.1	1	0	0	0	1	1	0	1	0	1	1	1	0	1	1	1	1	1	0	1	1	1	1	1	1	1	1	0	1	1	0	1	1	0	0	1	1	1	1	0	1	1	0	0	0	1	1	1	1
RS_GCF_001436275.1	1	0	0	1	1	0	0	0	0	1	1	0	1	1	0	1	1	1	0	1	1	1	1	1	1	1	0	0	1	1	0	1	1	0	0	1	1	1	1	0	1	1	0	1	0	1	1	1	1
RS_GCF_001434935.1	1	1	0	0	1	0	0	1	0	1	1	1	0	1	0	1	0	1	1	0	1	1	1	1	1	1	1	0	1	1	0	1	1	0	0	1	0	1	1	0	1	1	0	1	0	1	0	1	1
RS_GCF_001436755.1	1	1	0	0	1	0	0	1	0	1	1	1	0	1	0	1	0	1	0	0	1	1	1	1	1	1	0	0	1	1	1	1	1	0	0	1	0	1	1	0	1	1	1	0	0	1	0	1	1
RS_GCF_000612445.1	1	1	0	0	1	0	0	1	0	1	1	1	0	1	0	1	0	1	0	1	1	1	1	1	1	1	1	0	1	1	0	1	1	0	0	1	0	1	1	0	1	1	0	0	0	1	0	1	1
RS_GCF_001434915.1	1	1	0	0	1	0	1	1	0	1	1	1	0	1	0	1	0	1	0	1	1	1	1	1	1	1	1	0	1	1	0	1	1	0	0	1	0	1	1	0	1	1	0	0	0	1	0	1	1
RS_GCF_001434225.1	1	1	0	0	1	1	1	1	1	1	1	1	0	1	1	1	0	1	1	1	1	1	1	1	0	1	0	1	1	1	0	1	1	0	0	1	1	1	1	0	1	1	1	1	0	1	1	1	1
RS_GCF_001435235.1	1	1	0	0	1	1	1	1	1	1	1	1	0	1	1	1	1	1	1	1	1	1	1	1	0	1	1	0	1	1	0	1	1	0	1	0	1	1	1	0	1	1	1	1	0	1	1	1	1
RS_GCF_000255495.1	1	0	0	0	1	1	1	0	1	1	1	1	0	1	0	1	1	1	1	1	1	1	1	1	0	1	1	0	1	1	0	1	1	0	0	1	1	1	1	0	1	0	0	1	0	1	0	1	1
RS_GCF_001434695.1	0	0	0	0	0	0	1	0	0	1	1	1	1	1	0	1	1	1	1	0	1	1	1	0	1	1	0	0	1	1	0	1	1	1	1	1	0	1	1	1	1	0	1	0	0	1	0	1	1
RS_GCF_001436605.1	0	0	1	0	0	0	0	1	0	0	1	0	0	0	0	0	0	0	1	0	0	1	0	0	1	0	0	0	0	0	0	0	0	1	1	0	0	1	0	1	0	0	1	0	1	0	0	0	0
GB_GCA_001311765.1	1	1	0	0	1	0	1	0	1	1	1	1	0	1	0	0	0	1	1	1	1	1	0	1	1	0	0	1	0	0	1	0	1	0	1	0	0	1	1	0	1	0	0	0	0	1	0	1	0
RS_GCF_001433875.1	1	1	0	0	1	0	0	1	1	1	1	0	0	1	0	0	0	1	1	1	1	1	0	0	1	0	0	1	0	0	0	0	1	0	0	0	0	1	1	0	1	0	0	0	0	1	0	1	1
RS_GCF_009695985.1	1	1	0	0	1	0	1	1	1	1	1	1	0	1	1	0	0	1	1	1	1	1	0	1	1	0	0	1	0	0	0	0	1	1	1	0	1	1	1	0	1	0	0	0	0	1	0	1	1
RS_GCF_000615285.1	0	1	0	0	0	0	0	1	0	1	1	1	0	1	0	0	1	1	1	1	1	1	0	1	1	0	0	1	0	0	0	0	1	1	1	0	0	1	1	0	1	0	0	1	0	1	0	1	1
RS_GCF_002706375.1	0	1	0	0	0	0	1	1	0	1	1	1	0	1	0	0	1	1	1	1	1	1	0	1	0	1	1	1	1	0	0	0	1	1	1	0	0	1	1	0	1	0	0	1	0	1	0	1	1
RS_GCF_900103655.1	0	1	0	0	0	0	0	1	1	1	1	1	0	1	0	0	1	1	1	1	1	1	0	1	1	0	1	1	0	0	0	0	1	1	1	0	1	1	1	0	1	0	0	1	0	1	0	1	1
RS_GCF_001436305.1	1	1	0	0	1	0	1	1	1	1	1	1	0	1	0	0	1	1	1	1	1	1	0	1	1	1	1	1	1	0	0	0	1	1	1	0	0	1	1	0	1	0	0	1	0	1	0	1	1
RS_GCF_000160855.1	1	1	0	0	1	0	0	1	0	1	0	1	0	1	0	0	1	1	1	0	1	1	0	1	1	1	0	1	1	0	0	0	1	0	0	0	0	1	1	0	1	0	0	1	0	1	0	1	0
RS_GCF_000614735.1	0	1	0	0	0	0	0	1	0	1	1	1	0	1	0	0	1	1	1	1	1	1	0	1	1	0	1	1	0	0	0	0	1	1	0	0	0	1	1	0	1	0	0	1	0	1	0	1	1
RS_GCF_002088015.1	0	1	0	0	0	0	1	1	1	1	1	1	0	1	0	0	1	1	1	1	1	1	0	1	1	1	0	1	0	0	0	0	1	1	1	0	1	1	1	0	1	0	0	1	0	1	0	1	1
RS_GCF_001591845.1	0	1	0	0	0	0	1	1	0	1	1	1	0	1	0	0	1	1	0	1	1	1	0	1	1	1	1	1	0	0	0	0	1	1	1	0	1	1	1	0	1	0	0	1	0	1	0	1	1
RS_GCF_000178475.1	0	1	0	0	0	0	1	0	0	1	1	0	0	1	0	0	1	1	1	1	1	1	0	1	0	0	0	1	0	0	0	0	1	1	0	0	1	1	1	0	1	0	0	1	0	1	0	1	0
RS_GCF_001434335.1	1	1	0	0	1	0	1	1	1	1	1	1	0	1	0	0	1	1	1	1	1	1	0	1	1	1	1	1	1	0	0	0	1	1	1	0	0	1	1	0	1	0	0	1	0	1	0	1	1
RS_GCF_000615445.1	0	1	0	0	0	0	1	1	0	1	1	1	0	1	0	0	1	1	0	1	1	1	0	0	1	1	1	1	0	0	0	0	1	1	1	0	1	1	1	0	1	0	0	1	0	1	0	1	1
RS_GCF_002911475.1	1	1	0	0	1	0	0	1	1	1	1	1	0	1	0	0	1	1	1	1	1	1	0	1	1	1	0	1	0	0	0	0	1	1	1	0	1	1	1	0	1	0	0	1	0	1	0	1	1
RS_GCF_001435325.1	0	1	0	0	0	0	1	1	0	1	1	1	0	1	0	0	1	1	1	1	1	1	0	1	1	0	0	1	0	0	0	0	1	1	1	0	0	1	1	0	1	0	0	0	0	1	0	1	0
RS_GCF_007570935.1	0	1	0	0	0	0	1	1	0	1	1	1	0	1	0	0	0	1	1	1	1	1	0	1	1	1	1	1	1	0	0	0	1	1	1	0	0	1	1	0	1	0	0	1	0	1	0	1	1
RS_GCF_000760615.1	0	0	0	0	0	0	1	1	0	1	1	1	0	1	1	0	1	1	1	1	1	1	0	1	0	1	1	1	0	0	0	0	1	0	0	0	1	1	1	0	1	0	1	0	0	1	0	1	1
RS_GCF_000967195.1	0	0	0	0	0	0	1	1	0	1	1	1	0	1	1	0	1	1	1	1	1	1	0	1	0	1	0	1	0	0	0	0	1	0	0	0	1	1	1	0	1	0	1	0	0	1	0	1	1
RS_GCF_000970755.1	0	0	0	0	0	0	1	1	0	1	1	1	0	1	1	0	1	1	1	1	1	1	0	1	0	1	0	1	0	0	0	0	1	0	0	0	1	1	1	0	1	0	1	1	0	1	0	1	1
RS_GCF_014323605.1	0	0	0	0	0	0	1	0	0	1	1	1	0	1	1	0	1	1	1	0	1	1	0	1	0	1	0	1	0	0	0	0	1	0	0	0	0	1	1	0	1	0	1	0	0	1	0	1	1
RS_GCF_013346935.1	0	0	0	0	0	0	1	1	0	1	1	1	0	1	1	0	1	1	1	1	1	1	0	1	0	1	1	0	0	0	0	0	1	0	1	0	0	1	1	0	1	0	1	1	0	1	0	1	1
RS_GCF_000970855.1	0	0	0	0	0	0	1	1	0	1	1	1	0	1	0	0	1	1	1	1	1	1	0	1	0	1	1	0	0	0	0	0	1	0	0	0	1	1	1	0	1	0	1	0	0	1	0	1	1
RS_GCF_003692965.1	0	0	0	0	0	0	0	0	0	1	1	1	0	1	1	0	1	1	1	0	1	1	0	1	0	1	0	1	0	0	0	0	1	0	0	0	0	1	1	0	1	0	1	1	0	1	0	1	1
RS_GCF_900112665.1	0	0	0	0	0	0	0	0	0	1	1	1	0	1	1	0	1	1	1	0	1	1	0	1	0	1	0	1	0	0	0	0	1	0	0	0	0	1	1	0	1	0	1	1	0	1	0	1	1
RS_GCF_002916935.1	0	0	0	0	0	0	1	0	0	1	1	1	0	1	1	0	1	1	1	1	1	1	0	1	0	1	0	1	0	0	0	0	1	0	0	0	1	1	1	0	1	0	1	0	0	1	0	1	1
RS_GCF_001436775.1	0	0	0	0	0	0	0	0	1	1	1	1	0	1	0	0	1	1	1	1	1	1	0	1	0	1	1	1	0	0	0	0	1	0	0	0	1	1	1	0	1	0	0	0	0	1	0	1	1
RS_GCF_000296855.1	0	1	0	0	0	0	1	0	1	1	1	0	0	1	0	0	1	1	1	1	1	1	0	1	1	0	0	0	0	0	0	0	1	0	0	0	1	1	1	0	1	0	1	1	0	1	0	1	1
RS_GCF_000297025.1	0	1	0	0	0	0	0	0	1	1	1	0	0	1	0	0	1	1	1	1	1	1	0	1	1	0	0	0	0	0	0	0	1	1	1	0	1	1	1	0	1	0	1	0	0	1	0	1	1
RS_GCF_001436455.1	0	1	0	0	0	0	1	1	1	1	0	1	0	1	0	0	1	1	1	1	1	1	0	0	1	1	0	0	0	0	0	0	1	0	0	0	1	1	1	0	1	0	0	0	0	1	1	1	0
RS_GCF_007095465.1	0	0	0	0	0	0	1	1	1	1	0	1	0	1	1	0	1	1	1	1	1	1	0	0	1	0	0	0	0	0	0	0	1	0	0	0	0	1	1	0	1	0	0	0	0	1	1	1	1
RS_GCF_000425905.1	0	1	0	0	0	0	0	1	1	1	0	0	0	1	1	0	1	1	1	1	1	1	0	0	1	0	0	1	0	0	0	0	1	1	1	0	0	1	1	0	1	0	0	0	0	1	1	1	1
RS_GCF_000014425.1	0	1	0	0	0	0	0	1	0	1	1	1	0	1	1	1	1	1	1	1	1	1	0	1	1	1	1	1	0	0	0	0	1	0	0	0	1	1	1	0	1	0	1	1	0	1	0	1	0
RS_GCF_003584685.1	0	1	0	0	0	0	0	1	0	1	1	1	0	1	1	1	1	1	0	1	1	1	0	1	1	1	1	1	0	0	0	0	1	1	1	0	1	1	1	0	1	0	1	1	0	1	0	1	1
RS_GCF_000159355.1	0	1	0	0	0	0	1	1	0	1	1	0	0	1	1	1	1	1	1	1	1	1	0	1	1	0	0	1	1	0	0	0	1	1	0	0	1	1	1	0	1	0	1	0	0	1	0	1	0
RS_GCF_001436695.1	0	1	0	0	0	0	1	1	0	1	1	1	0	1	0	1	1	1	1	1	1	1	0	1	1	1	0	1	0	0	0	0	1	1	1	0	0	1	1	0	1	0	0	1	0	1	0	1	1
RS_GCF_000296835.1	1	1	0	0	1	0	1	1	1	1	1	1	0	1	0	1	1	1	1	1	1	1	0	0	1	1	1	1	0	0	0	0	1	1	1	0	1	1	1	0	1	0	1	0	0	0	0	1	0
RS_GCF_003423665.1	1	1	0	0	1	0	0	1	0	1	0	0	0	0	0	1	0	1	1	1	1	1	0	0	1	0	0	1	0	0	0	0	1	0	0	0	0	1	1	0	1	0	0	1	0	1	0	1	1
RS_GCF_000160875.1	1	1	0	0	1	0	0	0	0	1	1	0	0	0	1	1	0	1	1	0	1	1	0	1	0	0	0	0	1	0	0	0	1	0	0	0	0	1	1	0	1	0	0	1	0	1	0	1	0
RS_GCF_000831645.3	1	1	1	0	1	1	1	1	0	1	0	1	1	1	1	0	1	1	1	1	1	1	1	0	0	1	0	1	1	0	1	0	1	1	1	0	1	1	1	0	1	1	1	0	1	1	0	1	1
RS_GCF_005404815.1	1	1	1	0	1	1	1	1	0	1	0	1	1	1	1	0	1	1	1	1	1	1	1	0	0	1	1	1	1	0	1	0	1	1	1	0	1	1	1	0	1	1	1	0	1	1	0	1	1
RS_GCF_001435815.1	1	1	1	0	1	1	1	1	1	1	0	1	1	1	1	0	1	1	1	1	1	1	1	0	0	1	0	1	1	0	1	0	1	1	1	0	1	1	1	0	1	1	1	0	1	1	0	1	1
RS_GCF_003606365.2	1	1	1	0	1	1	1	1	1	1	0	1	1	1	1	0	1	1	1	1	1	1	1	0	0	1	0	1	1	0	1	0	1	1	1	0	1	1	1	0	1	1	1	1	0	1	0	1	1
RS_GCF_001434585.1	0	1	1	0	0	1	1	1	1	1	0	1	1	1	1	0	1	1	0	0	1	1	1	0	0	1	1	1	1	0	1	0	1	1	1	0	1	1	1	0	1	1	1	0	1	1	0	1	1
RS_GCF_003967595.1	1	1	0	0	1	1	1	1	1	1	0	1	1	1	1	0	1	1	1	0	1	1	1	0	0	1	0	1	0	0	1	0	1	1	1	0	1	1	1	0	1	1	1	0	1	1	0	1	1
RS_GCF_001434275.1	1	0	1	0	1	1	1	1	0	1	0	1	1	1	0	0	1	1	0	0	1	1	1	0	0	1	0	0	1	0	1	0	1	1	1	0	0	1	1	0	1	1	1	0	1	1	0	1	1
RS_GCF_001438805.1	0	1	1	0	0	1	1	1	1	1	0	1	1	1	1	0	1	1	0	1	1	1	1	0	0	1	1	1	1	0	1	0	1	1	1	0	1	1	1	0	1	1	1	1	1	1	0	1	1
RS_GCF_002872255.1	0	1	1	0	0	1	1	1	1	1	0	1	1	1	1	0	1	1	0	1	1	1	1	0	0	1	0	1	1	0	1	0	1	1	1	0	1	1	1	0	1	1	1	1	1	1	0	1	1
RS_GCF_002706745.1	1	1	1	0	1	1	1	1	1	1	0	1	1	1	1	0	1	1	1	1	1	1	1	0	0	1	0	1	1	0	1	0	1	1	1	0	1	1	1	0	1	1	1	0	1	1	0	1	1
RS_GCF_005405305.1	1	1	1	0	1	1	1	1	1	1	0	1	1	1	1	0	1	1	0	1	1	1	1	0	0	1	1	1	1	0	1	0	1	1	1	0	1	1	1	0	1	1	1	1	1	1	0	1	1
RS_GCF_014058425.1	1	1	1	0	1	1	1	1	1	1	0	1	1	1	1	0	1	1	1	1	1	1	1	0	0	1	1	1	1	0	1	0	1	1	1	0	1	1	1	0	1	1	1	0	1	1	0	1	1
RS_GCF_001435505.1	1	1	1	0	1	1	1	1	1	1	0	1	1	1	1	0	1	1	1	1	1	1	1	0	0	1	0	1	1	0	1	0	1	1	1	0	1	1	1	0	1	1	1	0	1	1	0	1	1
RS_GCF_009600985.1	1	0	1	0	1	1	1	1	1	1	0	1	1	1	1	0	1	1	0	0	1	1	1	0	0	1	1	1	1	0	1	0	1	0	1	0	1	1	1	0	1	1	1	1	1	1	0	1	1
RS_GCF_001434985.1	0	1	0	0	0	1	1	1	1	1	0	1	1	1	0	0	1	1	0	1	1	1	1	0	0	1	1	0	1	0	1	0	1	1	1	0	1	1	1	0	1	1	1	1	1	1	0	1	1
RS_GCF_001435445.1	0	1	1	0	0	1	1	1	1	1	0	1	1	1	0	0	1	1	1	1	1	1	1	0	0	1	0	0	1	0	1	0	1	1	1	0	1	1	1	0	1	1	1	0	1	1	0	1	1
RS_GCF_002849895.1	0	1	1	0	0	1	1	1	1	1	0	1	1	1	0	0	1	1	1	1	1	1	1	0	0	1	1	0	0	0	1	0	1	1	1	0	1	1	1	0	1	1	1	1	1	1	0	1	1
RS_GCF_004745525.1	0	1	1	0	0	1	1	1	1	1	0	1	1	1	0	0	1	1	1	1	1	1	1	0	0	1	1	0	1	0	1	0	1	1	1	0	1	1	1	0	1	1	1	1	1	1	0	1	1
RS_GCF_000615905.1	0	1	0	0	0	1	1	1	1	1	0	1	1	1	1	0	1	1	1	0	1	1	1	0	0	1	0	1	0	0	1	0	1	1	1	0	0	1	1	0	0	1	1	1	1	1	0	1	1
RS_GCF_003946575.1	0	1	0	0	0	1	1	1	1	1	0	1	1	1	1	0	1	1	1	0	1	1	1	0	0	0	0	1	1	0	1	0	1	1	1	0	0	1	1	0	0	1	1	1	1	1	0	1	1
RS_GCF_003946015.1	0	1	0	0	0	1	1	1	1	1	0	1	1	1	0	0	1	1	0	0	1	1	1	0	0	1	0	0	1	0	1	0	1	1	1	0	1	1	1	0	0	1	1	1	1	1	0	1	1
RS_GCF_001971585.1	0	1	1	0	0	1	1	1	0	1	0	1	1	1	1	0	1	1	0	1	1	1	1	0	0	1	0	1	1	0	1	0	1	1	1	0	1	1	1	0	1	1	1	1	1	1	0	1	1
RS_GCF_003946555.1	0	1	1	0	0	1	1	1	0	1	0	1	1	1	1	0	1	1	0	1	1	1	1	0	0	1	0	0	1	0	1	0	1	1	1	0	1	1	1	0	1	1	1	1	1	1	0	1	1
RS_GCF_001434665.1	0	1	0	0	0	1	0	1	1	1	0	1	1	0	0	0	0	1	0	0	1	1	1	0	0	0	0	0	1	0	0	0	1	1	1	0	0	1	1	0	0	1	1	0	1	1	0	1	1
RS_GCF_003946605.1	0	1	0	0	0	1	0	1	1	1	0	1	1	0	0	0	0	1	0	0	1	1	1	0	0	0	0	0	1	0	0	0	1	1	1	0	0	1	1	0	0	1	1	1	1	1	0	1	1
RS_GCF_003946205.1	0	1	0	0	0	1	0	1	1	1	0	1	1	0	0	0	0	1	0	0	1	1	1	0	0	0	0	0	1	0	0	0	1	1	1	0	0	1	1	0	0	1	1	0	1	1	0	1	1
RS_GCF_003946625.1	0	1	0	0	0	1	0	1	1	1	0	1	1	0	0	0	0	1	1	0	1	1	1	0	0	0	0	0	1	0	0	0	1	1	1	0	0	1	1	0	0	1	1	1	1	1	0	1	1
RS_GCF_003946325.1	1	1	0	0	1	1	1	1	1	1	0	1	0	1	0	0	0	1	1	0	1	1	1	0	0	0	0	0	1	0	1	0	1	0	0	0	0	1	1	0	1	1	1	1	0	1	0	1	1
RS_GCF_003946515.1	1	1	0	0	1	1	1	1	1	1	0	1	0	0	0	0	0	1	0	0	1	1	1	0	0	0	0	0	1	0	1	0	1	0	0	0	0	1	1	0	0	1	1	1	0	1	0	1	1
RS_GCF_001434295.1	1	1	0	0	1	0	1	1	1	1	0	1	0	1	0	0	0	1	1	0	1	1	1	0	0	0	0	0	1	0	1	0	1	0	0	0	0	1	1	0	0	1	1	0	0	1	0	1	1
RS_GCF_001050475.1	1	1	0	0	1	1	1	1	1	1	0	1	0	1	0	0	1	1	0	1	1	1	1	0	0	0	0	0	1	0	1	0	1	0	0	0	1	1	1	0	1	1	1	1	0	1	0	1	1
RS_GCF_009600965.1	1	0	0	0	1	1	1	1	1	1	0	1	1	0	0	0	1	1	0	1	1	1	1	0	0	0	0	0	1	0	1	0	1	0	0	0	1	1	1	0	1	1	1	1	1	1	0	1	1
RS_GCF_004117915.1	0	0	0	0	0	0	0	1	0	1	0	1	1	1	1	0	0	1	1	0	1	1	1	0	0	1	0	1	0	0	0	0	1	1	1	0	0	1	1	0	0	0	1	0	0	1	0	1	1
RS_GCF_003522965.1	0	0	0	0	0	0	1	1	0	1	1	1	0	1	1	1	1	1	1	0	1	1	1	1	0	1	1	0	0	0	0	0	1	1	1	0	0	1	1	0	1	1	1	1	0	1	0	1	1
RS_GCF_013607485.1	0	1	0	0	0	0	1	1	0	1	1	1	0	1	1	1	1	1	1	0	1	1	1	1	0	0	1	0	1	0	0	0	1	1	1	0	0	1	1	0	1	1	1	0	0	1	0	1	1
RS_GCF_013346925.1	0	1	0	0	0	0	1	1	0	0	0	1	0	1	0	0	1	0	0	0	0	1	1	1	0	0	0	0	1	0	0	0	1	0	0	0	0	1	1	0	1	0	1	1	0	1	0	1	1
RS_GCF_000970795.1	0	0	0	0	0	0	0	1	0	0	1	1	0	1	0	1	0	0	1	0	1	1	1	1	0	0	1	0	1	0	0	0	1	1	0	0	0	1	0	0	0	0	1	1	0	1	0	1	1
RS_GCF_013385145.1	0	1	1	0	0	0	0	1	0	1	0	1	1	1	0	1	1	1	1	1	1	1	1	1	0	1	1	0	0	0	0	0	1	1	1	0	0	1	1	0	1	1	1	1	0	1	0	1	1
RS_GCF_001435835.1	0	1	0	0	0	1	1	1	0	0	1	0	0	1	0	1	1	1	0	0	0	1	1	0	1	1	0	0	1	0	1	1	1	0	0	0	1	1	1	1	1	1	1	0	1	1	0	1	0
RS_GCF_003946215.1	0	1	0	0	0	1	1	0	0	0	1	1	0	1	0	1	1	1	0	1	0	1	1	0	1	1	1	0	1	0	1	1	1	0	1	1	1	1	1	1	1	1	1	1	1	1	0	1	1
RS_GCF_001436095.1	0	1	0	0	0	1	1	1	0	1	1	1	1	1	0	1	1	1	0	0	1	1	1	1	1	1	1	0	1	0	1	1	1	0	0	1	1	1	1	1	1	1	1	0	1	1	0	1	1
RS_GCF_003946695.1	0	1	0	0	0	1	1	1	0	1	0	1	1	1	0	1	1	1	0	0	1	1	1	1	1	1	0	0	1	0	1	1	1	1	1	1	1	1	1	1	1	1	1	1	1	1	0	1	1
RS_GCF_003946645.1	0	1	1	0	0	1	1	1	0	0	1	0	1	1	0	1	1	1	0	0	0	1	1	0	1	1	0	0	1	0	1	1	1	1	1	0	1	1	1	1	1	1	1	0	1	1	0	1	1
RS_GCF_003946675.1	0	1	1	0	0	1	1	1	0	0	1	0	1	1	0	1	1	1	1	0	0	1	1	0	1	0	0	0	1	0	1	1	1	0	0	0	1	1	1	1	1	1	1	1	1	1	0	1	1
RS_GCF_003946655.1	0	1	1	0	0	1	1	1	0	0	1	0	1	1	0	1	1	1	1	0	0	1	1	1	1	1	0	0	1	0	1	1	1	1	1	0	1	1	1	1	1	1	1	1	1	1	0	1	1
RS_GCF_000425885.1	1	1	1	0	1	0	1	0	0	1	1	1	0	1	0	1	1	1	1	1	1	1	0	0	1	0	1	0	1	0	0	1	1	0	1	1	1	1	1	1	1	1	1	1	1	1	0	1	1
RS_GCF_000469325.1	1	1	0	0	1	1	1	0	0	1	1	1	0	1	0	1	1	1	0	1	0	1	0	0	1	0	1	0	1	0	0	1	1	0	1	1	1	1	1	1	1	1	1	1	1	1	0	1	1
RS_GCF_001435585.1	1	0	0	0	1	1	1	0	0	1	1	1	0	1	1	1	1	1	0	1	1	1	0	0	1	0	1	1	1	0	1	1	1	0	1	1	1	1	1	1	1	1	1	1	1	1	1	1	1
RS_GCF_001436375.1	1	1	0	0	1	0	1	0	0	1	1	1	0	1	0	1	1	1	1	1	1	1	0	1	1	1	0	0	1	0	0	1	1	1	1	1	1	1	1	1	1	1	1	1	1	1	1	1	1
RS_GCF_003946725.1	1	1	1	0	1	0	1	0	0	1	1	0	0	0	0	1	0	1	0	0	1	1	0	1	1	1	0	0	1	0	0	1	1	0	1	0	0	1	1	1	0	1	1	0	1	1	0	1	1
RS_GCF_003946485.1	0	1	1	0	0	1	1	0	0	1	0	1	0	1	0	1	1	1	0	1	1	1	0	0	1	0	1	0	1	0	1	1	1	0	1	1	1	1	1	1	1	1	1	1	1	1	0	1	1
RS_GCF_003946465.1	1	1	0	1	1	1	1	1	0	1	0	1	0	1	0	1	1	1	1	0	1	1	0	0	1	0	1	0	1	0	1	1	1	0	1	1	1	1	1	1	1	1	1	1	1	1	0	1	1
RS_GCF_003946175.1	1	1	1	0	1	1	1	1	0	1	0	1	0	1	1	1	1	1	0	0	1	1	0	0	1	0	1	0	1	0	1	1	1	0	1	1	1	1	1	1	1	1	1	0	1	1	0	1	1
GB_GCA_900540605.1	1	1	1	1	1	1	1	1	0	1	0	1	0	1	1	1	1	1	1	0	1	1	0	0	1	0	1	0	1	0	1	1	1	0	1	1	1	1	1	1	1	1	1	0	1	1	0	1	1
RS_GCF_003946115.1	1	1	1	0	1	1	1	1	0	1	1	1	0	1	1	1	1	1	1	0	1	1	0	0	1	1	1	0	1	0	0	1	1	0	1	1	1	1	1	1	1	1	1	1	1	1	1	1	1
RS_GCF_013407595.1	1	1	1	0	1	1	1	1	0	1	1	1	0	1	1	1	1	1	0	0	1	1	0	0	1	1	1	0	1	0	1	1	1	0	0	1	1	1	1	1	1	1	1	0	1	1	1	1	1
RS_GCF_003946405.1	1	1	0	0	1	1	1	0	0	1	1	0	1	1	1	1	1	1	0	1	1	1	0	0	0	0	0	0	1	0	1	1	1	0	0	0	1	1	1	1	1	1	1	1	1	1	0	1	1
RS_GCF_001435035.1	1	1	1	0	1	1	1	0	0	1	1	1	1	1	0	1	1	1	0	1	1	1	0	0	1	1	1	0	1	0	1	1	1	1	0	0	1	1	1	1	1	1	1	1	1	0	1	1	1
RS_GCF_003946305.1	1	1	1	0	1	1	1	0	0	1	1	1	1	1	0	1	1	1	0	1	1	1	0	0	1	1	0	0	1	0	1	1	1	1	1	1	1	1	1	1	1	1	1	1	1	1	1	1	1
RS_GCF_003946165.1	1	1	0	0	1	1	1	0	0	0	1	0	0	1	0	1	1	1	1	0	1	1	0	0	1	0	0	0	1	0	0	1	1	0	0	1	1	1	1	1	1	1	1	0	1	1	1	1	1
RS_GCF_001434705.1	1	1	1	0	1	1	1	0	0	1	1	0	0	1	1	1	1	1	1	1	1	1	0	0	0	0	0	0	1	0	0	1	1	0	0	1	1	1	1	1	1	1	1	1	1	1	1	1	1
RS_GCF_000260435.1	1	0	1	0	1	1	0	1	0	1	1	1	0	1	1	1	1	1	1	1	1	1	0	1	1	1	1	1	0	0	0	1	1	1	1	1	1	1	1	1	1	1	1	1	1	1	1	1	1
RS_GCF_000829055.1	1	0	1	0	1	1	1	1	0	1	1	1	0	1	1	1	1	1	0	1	1	1	0	1	1	1	0	0	1	0	0	1	1	1	1	1	1	1	1	1	1	1	1	1	1	1	1	1	1
RS_GCF_004123795.1	1	0	1	0	1	1	1	1	0	1	1	1	0	1	1	1	1	1	0	1	1	1	0	1	1	1	1	0	1	0	0	1	1	1	1	1	1	1	1	1	1	1	1	1	1	1	1	1	1
GB_GCA_000615245.1	1	0	1	0	1	1	1	0	0	1	1	1	0	1	1	1	1	1	1	0	1	1	0	1	1	1	1	1	1	0	0	1	1	1	1	1	1	1	1	1	1	1	1	1	1	1	1	1	1
RS_GCF_000829035.1	1	0	1	0	1	1	1	1	0	1	1	1	0	1	1	1	1	1	1	1	1	1	0	1	0	1	0	1	1	0	0	1	1	1	1	1	1	1	1	1	1	1	1	1	1	1	1	1	1
RS_GCF_001436115.1	0	0	0	0	0	1	1	0	0	1	1	0	0	0	1	1	1	1	0	0	1	1	0	1	1	0	0	0	1	0	0	1	1	0	0	0	1	1	1	1	1	1	1	0	1	1	1	1	0
RS_GCF_001436225.1	1	0	0	0	1	1	0	0	0	1	1	0	0	1	1	1	1	1	1	1	1	1	0	0	0	0	0	1	0	0	1	1	1	0	1	0	1	1	1	0	1	1	1	1	0	1	1	1	1
RS_GCF_004010095.1	1	0	0	1	1	1	1	0	0	1	1	0	0	1	1	1	1	1	0	1	1	1	0	0	0	0	0	1	0	0	1	1	1	0	1	1	1	1	1	0	1	1	1	1	0	1	1	1	1
RS_GCF_003946025.1	1	0	0	0	1	1	1	0	0	1	1	1	0	1	1	1	1	1	1	1	1	1	0	0	0	1	0	1	0	0	0	1	1	0	0	1	1	1	1	1	1	1	1	1	0	1	1	1	1
RS_GCF_009687905.1	1	0	0	0	1	0	1	1	0	1	1	0	0	1	1	1	1	1	0	1	1	1	0	0	0	0	0	1	0	0	1	1	1	0	0	1	1	1	1	0	1	1	1	1	0	1	1	1	1
RS_GCF_001312865.1	1	0	0	0	1	1	1	0	0	1	1	0	0	1	1	1	1	1	1	0	1	1	0	0	0	0	1	1	0	0	1	1	1	0	0	0	1	1	1	0	1	1	1	0	0	1	1	1	1
RS_GCF_004101845.1	0	1	1	0	0	1	1	1	0	1	1	0	1	1	0	0	1	1	0	0	1	1	0	1	1	1	0	0	1	0	0	0	1	1	1	1	1	1	1	1	1	0	1	0	1	1	0	1	0
RS_GCF_009683145.1	0	0	1	0	0	1	1	1	0	1	1	0	1	1	0	0	1	1	1	0	1	1	0	0	1	1	0	0	1	0	0	0	1	1	1	0	1	1	1	1	1	0	1	0	1	1	0	1	1
RS_GCF_001436415.1	0	0	1	0	0	1	1	1	0	1	1	1	1	1	0	0	1	1	1	0	1	1	0	1	1	1	1	0	1	0	0	0	0	1	1	1	1	1	1	1	1	0	1	0	1	0	0	0	0
RS_GCF_002370355.1	0	1	1	0	0	1	1	1	0	1	1	1	0	1	0	0	1	1	0	1	1	1	0	1	1	1	1	0	1	0	0	0	1	1	1	1	0	1	1	1	1	0	1	0	1	1	0	1	1
RS_GCF_002953655.1	0	0	1	0	0	1	1	1	0	1	1	1	1	1	0	0	1	1	0	1	1	1	0	1	1	1	0	0	1	0	0	0	1	1	1	1	0	1	1	1	1	0	1	0	1	1	0	1	1
RS_GCF_000615805.1	0	1	1	0	0	1	1	0	0	1	1	0	1	1	1	0	1	1	0	0	1	1	0	1	1	1	0	1	1	0	0	0	1	1	1	1	1	1	1	1	1	0	1	0	1	1	0	1	1
RS_GCF_001437205.1	0	0	0	0	0	1	1	1	0	1	1	1	0	1	0	0	1	1	0	0	1	1	0	1	0	1	1	0	1	0	1	1	1	0	0	1	1	1	1	1	1	1	1	0	0	1	0	1	1
RS_GCF_002706425.1	1	1	0	0	1	1	1	0	1	1	1	1	1	1	1	1	1	1	0	1	1	1	1	1	1	0	1	0	1	1	1	1	1	1	1	1	1	1	1	1	1	1	1	1	0	1	0	1	1
RS_GCF_005405165.1	1	1	0	0	1	1	0	0	1	1	1	1	1	1	0	1	0	1	0	0	1	1	1	1	1	0	0	0	1	1	0	1	0	1	1	1	0	1	1	1	0	1	1	1	0	0	0	0	1
RS_GCF_003946385.1	1	1	0	0	1	1	1	1	0	1	1	0	0	0	0	1	0	1	0	0	1	1	1	1	1	0	0	0	1	1	0	1	1	0	0	1	0	1	1	1	0	1	1	1	0	1	0	1	1
RS_GCF_003946445.1	1	1	0	0	1	1	1	1	0	1	1	1	1	1	1	1	1	1	1	0	1	1	1	1	1	0	1	0	1	1	1	1	1	0	1	1	1	1	1	1	1	1	1	1	0	1	0	1	1
RS_GCF_001436505.1	0	1	1	0	0	1	1	0	0	1	1	0	0	1	1	1	1	1	1	1	1	1	1	1	1	0	0	1	1	1	1	1	0	1	1	1	1	1	1	1	1	1	1	0	0	0	0	0	1
RS_GCF_003946275.1	1	1	0	0	1	1	0	0	1	1	1	1	1	1	0	1	1	1	1	0	1	1	1	0	0	0	1	1	1	1	0	1	1	0	0	1	0	1	1	1	0	1	1	1	1	1	0	1	1
RS_GCF_003950295.1	1	1	0	1	1	1	0	0	1	1	1	1	1	1	0	1	1	1	0	0	1	1	1	0	1	0	1	1	1	1	0	1	1	0	0	1	0	1	1	1	0	1	1	1	1	1	0	1	1
RS_GCF_001434575.1	1	1	0	0	1	1	1	0	1	1	1	0	1	0	0	1	0	1	0	0	1	1	1	1	1	0	0	0	1	1	0	1	1	0	0	1	0	1	1	1	1	1	1	1	0	1	0	1	1
[truncated: 142 more columns]

## Sheet: Fig2h
Source data for Figure 2h (Phylogenetic distributions of OGs lost in the lineages from LCAfa to LCAf; 1: Presence, 0: Absence)
representative genome	K02851	K02530	K07106	K01419	K13727	K09773	K15582	K06962	K09769	K03488	K00812	K05946	K03609	K10844	K18890	K03610	K02781	K03667	K03695	K20112	K01635	K03797	K05311	K03628	K08992	K00344	K03810	K07496	K08153	K01607	K01518	K07658	K01914	K01953	K01779	K07150	K07124	K01007	K23518	K23107	K05366	K03087	K23775	K05338	K04488	K03652	K07457	K06183	K07386
RS_GCF_012396485.1	0	0	0	0	0	0	1	0	0	0	0	0	0	0	0	0	0	0	0	0	0	0	0	0	0	1	0	0	0	0	0	0	0	0	0	0	0	0	0	0	0	0	0	0	0	0	0	0	1
RS_GCF_007954625.1	0	0	0	0	0	0	0	0	0	0	0	0	0	0	0	0	0	0	0	0	0	0	0	0	0	1	0	0	0	0	0	0	0	0	0	0	0	0	0	0	0	0	0	1	0	0	0	0	1
GB_GCA_014651235.1	0	0	0	0	0	0	0	0	0	0	0	0	0	0	0	0	0	0	0	0	0	0	0	0	0	1	0	0	0	0	0	0	0	0	0	0	0	0	0	0	0	0	0	0	0	0	0	0	1
RS_GCF_004354555.1	0	0	0	0	0	0	0	0	0	1	0	0	0	0	0	0	0	0	0	0	0	0	0	0	0	1	0	0	0	1	0	0	0	0	0	0	0	0	0	0	0	0	0	0	0	0	0	0	0
RS_GCF_000092505.1	0	0	0	0	0	0	0	0	0	1	0	0	0	0	0	0	0	0	0	0	0	0	0	0	0	1	0	0	0	1	0	0	0	0	0	0	1	0	0	0	0	0	0	1	1	0	0	0	1
RS_GCF_000166715.1	0	0	0	0	0	0	0	0	0	1	0	0	0	0	0	0	0	0	0	0	0	0	0	0	0	1	0	0	0	0	0	0	0	0	0	0	0	0	0	0	0	0	0	1	0	0	0	0	0
RS_GCF_014207505.1	0	0	0	0	0	0	0	0	0	0	0	0	0	0	0	0	0	0	0	0	0	0	0	0	0	0	0	0	0	0	0	0	0	0	0	0	0	0	0	0	0	0	0	1	1	0	0	0	0
RS_GCF_000014445.1	0	0	0	0	0	0	0	0	0	1	0	0	0	0	0	0	0	0	0	0	0	0	0	0	0	1	0	0	0	1	0	0	0	0	0	0	0	0	0	0	0	0	0	0	0	0	0	0	1
RS_GCF_001891125.1	0	0	0	0	0	0	0	0	0	1	0	0	0	0	0	0	0	0	0	0	0	0	0	0	0	1	0	0	0	0	0	0	0	0	0	0	0	0	0	0	0	0	0	0	1	0	0	0	1
RS_GCF_009676745.1	0	0	0	0	0	0	0	0	0	1	0	0	0	0	0	0	0	0	0	0	0	0	0	0	0	1	0	0	0	0	0	0	0	0	0	0	0	0	0	0	0	0	0	0	0	0	0	0	1
RS_GCF_008107645.1	0	0	0	0	0	0	0	0	0	1	0	0	0	0	0	0	0	0	0	0	0	0	0	0	0	1	0	0	0	0	0	0	0	0	0	0	0	0	0	0	0	0	0	0	0	0	0	0	1
RS_GCF_014634745.1	0	0	0	0	0	0	0	0	0	0	0	0	0	0	0	0	0	0	0	0	0	0	0	0	0	1	0	0	0	0	0	0	0	0	0	0	0	0	0	0	0	0	1	0	0	0	0	0	0
RS_GCF_000165675.1	0	0	0	0	0	0	0	0	0	0	0	0	0	0	0	0	0	0	0	0	0	0	0	0	0	0	0	0	1	1	0	0	0	0	0	0	0	0	0	0	0	0	0	0	1	0	0	0	0
RS_GCF_001038455.1	0	0	0	0	0	0	1	0	0	0	1	0	0	0	0	0	0	0	0	0	0	0	0	0	0	0	0	0	0	0	0	0	0	0	0	0	0	0	0	0	0	0	0	0	0	0	0	0	0
RS_GCF_001047135.2	0	0	0	0	0	0	1	0	0	0	1	0	0	0	0	0	0	0	0	0	0	0	0	0	0	0	0	0	0	1	0	0	0	0	0	0	0	0	0	0	0	0	0	0	0	0	0	0	0
RS_GCF_900108455.1	0	0	0	0	0	0	1	0	0	0	0	0	0	0	0	0	0	0	0	0	0	0	0	0	0	0	0	0	0	0	0	0	0	0	0	0	0	0	0	0	0	0	0	0	0	0	0	0	0
RS_GCF_001047075.2	0	0	0	0	0	0	1	0	0	0	0	0	0	0	0	0	0	0	0	0	0	0	0	0	0	1	0	0	0	1	0	0	0	0	0	0	0	0	0	0	0	0	0	0	1	0	0	0	0
RS_GCF_001438695.1	0	0	0	0	0	0	0	0	0	0	0	0	0	0	0	0	0	0	0	0	0	0	0	0	0	0	0	0	0	1	0	0	0	0	0	0	0	0	0	0	0	0	0	0	0	0	0	0	0
RS_GCF_900112405.1	0	0	0	0	0	0	0	0	0	0	0	0	0	0	0	0	0	0	0	0	0	0	0	0	0	0	0	0	0	0	0	0	0	0	0	0	1	0	0	0	0	0	0	0	0	0	0	0	0
RS_GCF_003096575.1	0	0	0	0	0	0	0	0	0	0	0	0	0	0	0	0	0	0	0	0	0	0	0	0	0	0	0	0	0	1	0	0	0	0	0	1	0	0	0	0	0	0	0	0	1	0	0	0	0
RS_GCF_000372485.1	0	0	1	0	0	0	0	0	0	1	0	0	0	0	0	0	0	0	0	0	0	0	0	0	0	0	0	0	0	0	0	0	0	0	0	0	0	0	0	0	0	0	0	0	0	0	0	0	0
RS_GCF_004010835.2	0	0	1	0	0	0	0	0	0	1	0	0	0	0	0	0	0	0	0	0	0	0	0	0	0	0	0	0	0	1	0	0	0	0	1	0	0	0	0	0	0	0	1	0	1	0	0	0	0
RS_GCF_004102045.2	0	0	0	0	0	0	0	0	0	0	0	0	0	0	0	0	0	0	0	0	0	0	0	0	0	1	0	0	0	0	0	0	0	0	1	0	0	0	0	0	0	0	0	1	0	0	0	0	0
RS_GCF_000241055.1	0	0	1	0	0	0	0	0	0	0	0	0	0	0	0	0	0	0	0	0	0	0	0	0	0	0	0	0	0	1	0	0	0	0	1	0	0	0	0	0	0	0	1	0	0	0	0	0	0
RS_GCF_005405545.1	0	0	1	0	0	0	1	0	0	0	0	0	0	0	0	0	0	0	0	0	0	0	0	0	0	0	0	0	0	1	0	0	0	0	0	0	0	1	0	0	1	0	1	0	0	0	0	0	1
RS_GCF_006777025.1	0	0	1	0	0	0	1	0	0	0	0	0	0	0	0	0	0	0	0	0	0	0	0	0	0	0	0	0	0	1	0	0	0	0	0	0	0	0	0	0	1	0	0	0	0	0	0	0	1
RS_GCF_900094835.1	0	0	1	0	0	0	1	0	0	0	0	0	0	0	0	0	0	0	0	0	0	0	0	0	0	0	0	0	0	1	0	0	0	0	0	0	0	0	0	0	1	0	1	0	0	0	0	0	1
RS_GCF_000160575.1	0	0	0	0	0	0	1	0	0	0	0	0	0	0	1	0	0	0	0	0	0	0	0	0	0	0	0	0	0	1	0	0	0	0	1	1	0	1	0	0	0	0	0	0	0	0	0	0	1
RS_GCF_005405465.1	0	0	1	0	0	0	1	0	0	0	0	0	0	0	0	0	0	0	0	0	0	0	0	0	0	1	0	0	1	1	0	0	0	0	1	1	0	1	0	0	1	0	0	0	1	0	0	0	1
RS_GCF_001436895.1	0	0	0	0	1	0	1	0	0	0	0	0	0	0	0	0	0	0	0	0	0	0	0	0	0	0	0	1	0	1	0	0	0	0	0	1	0	0	0	0	0	0	0	0	0	0	1	0	1
RS_GCF_004766315.1	0	0	0	0	1	0	1	0	0	0	0	0	0	0	0	0	0	0	0	0	0	0	0	0	0	0	0	0	0	1	0	0	0	0	0	1	0	0	0	0	0	0	0	0	0	0	1	0	1
RS_GCF_004771295.1	0	0	0	0	0	0	1	0	0	0	0	0	0	0	1	0	0	0	0	0	0	0	0	0	0	0	0	0	0	1	0	0	0	0	0	1	0	0	0	0	0	0	0	0	0	0	1	0	1
RS_GCF_000193635.1	0	0	0	0	0	0	1	0	0	1	0	0	0	0	1	0	0	0	0	0	0	0	0	0	0	0	0	0	0	1	0	0	0	0	0	1	0	0	0	0	1	0	0	0	0	0	1	0	1
RS_GCF_004521965.1	0	0	0	0	0	0	1	0	0	0	0	0	0	0	1	0	0	0	0	0	0	0	0	0	0	0	0	1	0	1	0	0	0	0	0	0	0	0	0	0	0	0	0	0	0	0	1	0	1
RS_GCF_001437355.1	0	0	0	0	0	0	1	0	0	0	0	0	0	0	0	0	0	0	0	0	0	0	0	0	0	0	0	0	0	0	0	0	0	0	0	0	0	0	0	0	0	1	0	0	0	0	0	0	1
RS_GCF_003862435.1	0	0	0	0	0	0	1	0	0	0	0	0	0	0	0	0	0	0	0	0	0	0	0	0	0	0	0	0	0	0	0	0	0	0	0	0	0	0	0	0	0	0	0	0	0	0	0	0	1
RS_GCF_001437425.1	0	0	0	0	0	0	1	0	0	0	0	0	0	0	0	0	0	0	0	0	0	0	0	0	0	0	0	0	0	1	0	0	0	0	0	0	0	0	0	0	1	0	0	0	0	0	0	0	0
RS_GCF_000420365.1	0	0	0	0	0	0	1	0	0	0	0	0	0	0	0	0	0	0	0	0	0	0	0	0	0	0	0	0	0	0	0	0	0	0	0	0	0	0	0	0	0	0	0	0	0	0	1	0	0
RS_GCF_000750535.1	0	0	0	0	0	0	1	0	0	0	0	0	0	0	0	0	0	0	0	0	0	0	0	0	0	0	0	0	0	0	0	0	0	0	0	0	0	0	0	0	0	0	0	0	0	0	0	0	1
RS_GCF_000691805.2	0	0	0	0	1	0	0	0	0	0	0	0	0	0	0	0	0	0	0	0	0	0	0	0	0	0	0	0	0	1	0	0	0	0	0	0	0	0	0	0	0	0	0	0	0	0	0	0	0
RS_GCF_008107635.1	0	0	0	0	1	0	0	0	0	0	0	1	0	0	0	0	0	0	0	0	0	0	0	0	0	0	0	1	0	1	0	0	0	0	0	1	0	0	0	0	0	0	1	0	0	0	0	0	0
RS_GCF_001438705.1	0	0	0	0	0	0	0	0	0	0	0	0	0	0	0	0	0	0	0	0	0	0	0	0	0	0	0	0	0	0	0	0	0	0	0	0	0	0	0	0	0	0	0	0	0	0	0	0	0
RS_GCF_011304355.1	0	0	0	0	0	0	0	0	0	0	0	0	0	0	0	0	0	0	0	0	0	0	0	0	0	0	0	0	0	0	0	0	0	0	0	1	0	0	0	0	0	0	0	0	0	0	0	0	0
RS_GCF_014397255.1	0	0	1	0	0	0	1	0	0	0	0	0	0	0	0	0	0	0	0	0	0	0	0	0	0	0	0	0	0	1	0	0	0	0	0	0	0	0	0	0	0	0	1	0	1	0	0	0	0
RS_GCF_001761545.1	0	0	0	0	0	0	1	0	0	1	0	0	0	0	1	0	0	0	0	0	0	0	0	0	0	0	0	0	0	1	0	0	0	0	0	0	0	0	0	0	0	0	0	0	0	0	0	0	1
RS_GCF_004358325.1	0	0	0	0	0	0	0	0	0	0	1	0	0	0	0	0	0	0	0	0	0	0	0	0	0	0	1	0	0	0	0	0	0	0	0	0	0	0	0	0	1	0	0	0	0	0	1	0	1
RS_GCF_012396505.1	0	0	0	0	0	0	0	0	0	0	0	0	0	0	0	0	0	0	0	0	0	0	0	0	0	0	0	1	1	0	0	0	0	0	1	0	0	0	0	0	1	0	0	0	0	0	0	0	0
RS_GCF_001437435.1	0	0	0	0	0	0	1	0	0	0	0	0	0	1	1	0	0	0	0	0	0	0	0	0	1	0	0	0	0	0	0	0	0	0	0	0	0	0	0	0	0	0	1	1	0	1	1	1	1
RS_GCF_009864005.1	0	0	0	0	0	0	1	0	0	0	0	0	0	1	1	0	0	0	0	0	0	0	0	0	1	0	0	0	0	1	0	0	0	0	0	0	0	0	0	0	0	0	1	1	1	1	1	1	1
RS_GCF_013394045.1	0	0	0	0	1	0	1	0	0	0	0	0	0	1	1	0	0	0	0	0	0	0	0	0	1	0	0	0	0	1	0	0	0	0	0	0	0	0	0	0	0	0	1	1	1	1	1	1	1
RS_GCF_000428925.1	0	0	0	0	1	0	1	0	0	0	0	0	0	1	1	0	0	0	0	0	0	0	0	0	1	0	0	0	0	1	0	0	0	0	0	0	0	0	0	0	0	0	1	1	1	1	1	1	1
RS_GCF_013694365.1	0	0	0	0	0	0	0	0	0	0	0	0	0	0	0	0	0	0	0	0	0	0	0	0	1	0	0	1	1	0	1	1	1	1	1	0	1	1	1	0	1	0	0	0	1	1	0	0	1
RS_GCF_014145615.1	0	0	0	0	1	0	0	0	0	0	0	0	0	0	0	0	0	0	0	0	0	0	0	0	1	0	0	0	1	1	1	1	1	1	1	0	0	1	1	0	1	0	0	1	1	1	0	0	1
RS_GCF_003072625.1	0	0	0	0	0	0	0	0	0	0	0	0	0	0	0	0	0	0	0	0	0	0	0	0	1	1	0	1	1	1	1	1	1	1	1	0	0	0	1	0	1	0	0	1	1	1	0	0	1
RS_GCF_000016825.1	0	0	0	0	0	0	0	0	0	0	0	0	0	0	0	0	0	0	0	0	0	0	0	0	1	1	0	1	1	1	1	1	1	1	1	0	1	0	1	0	1	0	0	1	1	1	0	0	1
RS_GCF_014145545.1	0	0	0	0	1	0	0	0	0	0	0	0	0	0	0	0	0	0	0	0	0	0	0	0	1	0	0	0	1	1	1	1	1	1	1	0	0	0	1	0	1	0	0	1	1	1	0	0	1
RS_GCF_014635905.1	0	0	0	0	0	0	0	0	0	0	0	0	0	0	0	0	0	0	0	0	0	0	0	0	1	0	0	0	1	1	1	1	1	1	1	0	1	1	1	0	1	0	0	1	1	1	1	0	1
RS_GCF_009663775.1	0	0	0	0	0	0	0	0	0	0	0	0	0	0	0	0	0	0	0	0	0	0	0	0	1	1	0	1	1	1	1	1	1	1	1	0	1	1	1	0	1	0	0	1	1	1	1	0	1
RS_GCF_014145435.1	0	0	0	0	1	0	0	0	0	0	0	0	0	0	0	0	0	0	0	0	0	0	0	0	1	1	0	0	1	1	1	1	1	1	1	0	1	1	1	1	1	0	0	1	1	1	1	0	1
RS_GCF_900156885.1	0	0	0	0	0	0	0	0	0	0	0	0	0	0	0	0	0	0	0	0	0	0	0	0	1	1	0	0	1	1	1	1	1	1	1	1	0	1	1	0	1	0	1	1	1	1	1	0	1
RS_GCF_000160835.1	0	0	0	0	0	0	0	0	0	0	0	0	0	0	0	0	0	0	0	0	0	0	0	0	1	0	0	0	1	1	1	1	1	1	1	1	0	1	1	0	1	0	0	1	1	1	1	1	1
RS_GCF_001434465.1	0	0	0	0	0	0	0	0	0	0	0	0	0	0	0	0	0	0	0	0	0	0	0	0	1	0	0	0	1	1	1	1	1	1	1	1	0	0	1	1	1	0	0	1	1	1	1	1	1
RS_GCF_001435935.1	0	0	0	0	0	0	0	0	0	0	0	0	0	0	0	0	0	0	0	0	0	0	0	0	1	1	0	1	1	1	1	1	1	1	1	0	0	1	1	1	1	0	0	0	1	1	1	1	1
RS_GCF_001435345.1	0	0	0	0	1	0	0	0	0	0	0	0	0	0	0	0	0	0	0	0	0	0	0	0	1	0	0	1	1	1	1	1	1	1	1	1	1	1	1	0	1	0	0	1	1	1	1	0	1
RS_GCF_002940945.1	0	0	0	0	0	0	0	0	0	0	0	0	0	0	0	0	0	0	0	0	0	0	0	0	1	1	0	1	1	1	1	1	1	1	1	1	1	1	1	1	1	1	0	1	1	1	1	1	1
RS_GCF_000159435.1	0	0	0	0	0	0	0	0	0	0	0	0	0	0	0	0	0	0	0	0	0	0	0	0	0	0	0	0	0	1	1	1	1	1	1	0	1	0	1	0	1	1	0	1	1	1	1	0	1
RS_GCF_002871555.1	0	0	0	0	0	0	1	0	0	0	0	0	0	0	0	0	0	0	0	0	0	0	0	0	0	0	0	0	1	1	1	1	1	1	1	0	1	0	1	1	1	1	0	1	1	1	1	0	0
RS_GCF_014145505.1	0	0	0	0	1	0	0	0	0	0	0	0	0	0	0	0	0	0	0	0	0	0	0	0	0	0	0	1	0	1	1	1	1	1	1	0	0	0	1	0	1	1	0	1	0	1	1	0	1
RS_GCF_001436045.1	0	0	0	0	0	0	0	0	0	0	0	0	0	0	0	0	0	0	0	0	0	0	0	0	0	0	0	0	1	1	1	1	1	1	1	1	0	0	1	0	1	1	0	1	1	1	1	0	1
RS_GCF_001293735.1	0	0	0	0	1	0	0	0	0	0	1	0	0	0	0	0	0	0	0	0	0	0	0	0	0	0	0	1	0	1	1	1	1	1	1	1	1	0	1	0	1	0	0	0	1	1	0	0	1
RS_GCF_000159215.1	0	0	0	0	1	0	0	0	0	0	1	0	0	0	0	0	0	0	0	0	0	0	0	0	0	0	0	1	0	1	1	1	1	1	1	1	1	0	1	0	1	0	0	0	1	1	0	0	1
RS_GCF_001434365.1	0	0	0	0	0	0	0	0	0	0	0	0	0	0	0	0	0	0	0	0	0	0	0	0	0	0	0	1	1	1	1	1	0	1	1	1	0	0	1	1	1	1	0	1	1	1	0	0	1
RS_GCF_001437055.1	0	0	0	0	0	0	0	0	0	0	0	0	0	0	0	0	0	0	0	0	0	0	0	0	0	0	0	1	1	1	1	1	0	1	1	0	0	1	1	1	1	0	0	0	0	1	1	0	1
RS_GCF_000161935.1	0	0	0	0	0	0	0	0	0	1	0	0	0	0	0	0	0	0	0	0	0	0	0	0	0	0	0	0	0	1	1	1	1	1	0	1	1	0	1	0	1	0	0	0	0	1	1	1	1
RS_GCF_001435775.1	0	0	0	0	0	0	0	0	0	0	1	0	0	0	0	0	0	0	0	0	0	0	0	0	0	0	0	1	1	1	1	1	1	1	1	1	0	1	1	0	1	0	0	1	1	1	1	0	1
RS_GCF_013487845.1	0	0	0	0	0	0	0	0	0	0	1	0	0	0	0	0	0	0	0	0	0	0	0	0	0	0	0	1	1	1	1	1	1	1	1	1	1	1	1	0	1	0	0	1	1	0	1	0	1
RS_GCF_001436025.1	0	0	0	0	1	0	0	0	0	0	1	0	0	0	0	0	0	0	0	0	0	0	0	0	0	0	0	1	1	1	1	1	1	1	1	1	0	0	1	1	1	1	0	1	1	1	0	0	1
RS_GCF_012843675.1	0	0	0	0	1	0	0	0	0	0	1	0	0	0	0	0	0	0	0	0	0	0	0	0	0	0	0	1	1	1	1	1	1	1	1	1	1	0	1	1	1	1	0	1	1	1	0	0	1
RS_GCF_900240275.1	0	0	0	0	0	0	0	0	0	0	0	0	0	0	0	0	0	0	0	0	0	0	0	0	0	0	0	0	0	1	1	1	1	1	1	1	1	1	1	0	1	1	0	0	1	1	1	0	1
RS_GCF_001434315.1	0	0	0	0	0	0	0	0	0	0	0	0	0	0	0	0	0	0	0	0	0	0	0	0	0	0	0	0	1	1	1	0	0	1	1	1	0	0	0	0	1	1	1	1	1	0	1	1	1
RS_GCF_005405445.1	0	0	0	0	1	0	0	0	0	0	0	0	0	0	0	0	0	0	0	0	0	0	0	0	0	0	0	0	1	1	1	1	0	1	1	1	0	0	0	0	1	1	1	0	1	0	0	1	1
RS_GCF_000829395.1	0	0	0	0	1	0	0	0	0	0	0	0	0	0	0	0	0	0	0	0	0	0	0	0	0	1	0	0	1	1	1	0	0	1	1	0	0	0	1	1	1	1	1	1	0	1	1	0	1
RS_GCF_000876205.1	0	0	0	0	0	1	0	0	0	0	0	0	0	0	0	0	0	0	0	0	0	0	0	0	0	0	0	0	1	1	1	1	0	1	1	1	0	0	1	1	1	1	1	0	0	0	1	0	1
RS_GCF_001434475.1	0	0	0	0	1	0	0	0	0	0	1	0	0	0	0	0	0	0	0	0	0	0	0	0	0	0	0	0	1	1	0	1	0	1	1	1	1	0	1	1	1	1	1	0	1	0	1	0	1
RS_GCF_001436295.1	0	0	0	0	1	0	0	0	0	0	1	0	0	1	0	0	0	0	0	0	0	0	0	0	0	0	0	1	1	1	1	1	0	1	1	1	1	0	1	0	1	1	1	1	1	0	1	0	1
GB_GCA_003666485.1	1	0	1	1	1	1	1	1	1	0	1	1	1	1	1	1	0	1	1	0	0	0	1	0	1	0	0	1	1	1	1	1	1	1	1	0	0	0	1	1	1	1	1	1	1	1	1	0	1
RS_GCF_003946085.1	1	0	1	1	0	1	1	1	1	0	1	1	1	1	1	1	0	1	1	0	0	0	1	0	1	1	0	0	1	1	1	1	1	1	1	0	0	0	1	1	1	1	1	1	0	1	1	0	1
RS_GCF_004745505.1	1	0	1	1	1	1	1	1	1	0	1	1	1	1	1	1	0	1	1	0	0	0	1	0	1	1	0	0	1	1	1	1	1	1	1	0	0	0	1	1	1	1	1	1	1	1	1	0	1
RS_GCF_003946045.1	1	0	1	1	1	1	1	1	1	0	1	1	1	1	1	1	0	1	1	0	0	0	1	0	1	1	0	1	1	1	1	1	1	1	1	0	0	0	1	1	1	1	1	1	1	1	1	0	1
RS_GCF_003946245.1	1	0	1	1	1	1	1	1	1	0	1	1	1	1	1	1	0	1	1	0	0	0	1	0	1	0	0	1	1	1	1	1	1	1	1	0	0	0	1	1	1	1	1	1	1	1	1	0	1
RS_GCF_001435525.1	1	0	1	1	1	1	1	1	1	0	1	1	1	1	1	1	0	1	1	0	0	0	1	0	1	1	0	1	1	1	1	1	1	1	1	0	0	1	1	0	1	1	1	1	1	1	1	0	1
RS_GCF_007115095.1	1	0	1	1	1	1	1	1	1	0	1	1	1	1	1	1	0	1	1	0	0	0	1	0	1	1	0	1	1	1	1	1	1	1	1	0	0	0	1	1	1	1	1	1	1	1	1	0	1
RS_GCF_003946335.1	1	0	1	1	1	1	1	1	1	0	1	1	1	1	1	1	0	1	1	0	0	0	1	0	1	0	0	1	1	1	1	1	1	1	1	0	0	1	1	1	1	1	1	1	1	1	1	0	1
RS_GCF_003946265.1	1	0	1	1	1	1	1	1	1	0	1	1	1	1	1	1	0	1	1	0	0	0	1	0	1	1	0	1	1	1	1	1	1	1	1	0	0	0	1	1	1	1	1	1	0	1	1	0	1
RS_GCF_003946345.1	1	0	1	1	1	1	1	1	1	0	1	1	1	1	1	1	0	1	1	0	0	0	1	0	1	0	0	1	1	1	1	1	1	1	1	0	0	0	1	1	1	1	1	1	0	1	1	0	1
RS_GCF_001592085.1	1	0	1	1	0	1	1	1	1	0	1	1	1	1	1	1	0	1	1	0	0	0	1	0	1	0	0	1	1	1	1	1	1	1	1	0	0	0	1	0	1	1	1	1	0	1	1	0	1
RS_GCF_003946545.1	1	0	1	1	0	1	1	1	1	0	1	1	1	1	1	1	0	1	1	0	0	0	1	0	1	0	0	0	1	1	1	1	1	1	1	0	0	0	1	1	1	1	1	1	0	1	1	0	1
RS_GCF_001433855.1	1	0	1	1	1	1	1	1	1	0	1	1	1	1	1	1	0	1	1	0	0	0	1	0	1	1	0	0	1	1	1	1	1	1	1	0	0	0	0	1	1	1	1	1	0	1	1	0	1
RS_GCF_012641095.1	1	0	1	1	1	1	1	1	1	0	1	1	1	1	1	1	0	1	1	0	0	0	1	0	1	0	0	1	1	1	1	1	1	1	1	0	0	0	1	1	1	1	1	1	0	1	1	0	1
RS_GCF_012641185.1	1	0	1	1	1	1	1	1	1	0	1	1	1	1	1	1	0	1	1	0	0	0	1	0	1	0	0	1	1	1	1	1	1	1	1	0	0	0	1	0	1	1	1	1	0	1	1	0	1
RS_GCF_001434395.1	1	0	1	1	1	1	1	1	1	0	1	1	1	1	1	1	0	1	1	0	0	0	1	0	1	0	0	1	1	1	1	1	1	1	1	0	0	0	1	1	1	1	1	1	0	1	1	0	1
RS_GCF_001434055.1	1	0	1	1	1	1	1	1	1	0	1	1	1	1	1	1	0	1	1	0	0	0	1	0	1	0	0	1	1	1	1	1	1	1	1	0	0	0	1	0	1	1	1	1	0	1	1	0	1
RS_GCF_003946395.1	1	0	1	1	1	1	1	1	1	0	1	1	1	1	1	1	0	1	1	0	0	0	1	0	1	1	0	1	1	1	1	1	1	1	1	0	0	0	1	1	1	1	1	1	0	1	1	0	1
RS_GCF_001437125.1	1	0	1	1	1	1	1	1	1	0	1	1	1	0	1	1	0	1	1	0	0	0	1	0	1	0	0	0	1	1	1	1	1	1	1	0	0	0	1	0	1	1	1	0	0	1	1	0	1
RS_GCF_003946095.1	1	0	1	1	1	1	1	1	1	0	1	1	1	1	1	1	0	1	1	0	0	0	1	0	1	0	0	1	1	1	1	1	1	1	1	0	0	0	1	1	1	1	1	0	0	1	1	0	1
RS_GCF_003946145.1	1	0	1	1	1	1	1	1	1	0	1	1	1	1	1	1	0	1	1	0	0	0	1	0	1	0	0	0	1	1	1	1	1	1	1	0	0	0	1	1	1	1	1	0	0	1	1	0	1
RS_GCF_001434115.1	1	0	1	1	1	1	1	1	1	0	1	1	1	1	1	1	0	1	1	0	0	0	1	0	1	0	0	1	1	1	1	1	1	1	1	0	0	0	1	0	1	1	1	1	1	1	1	0	1
RS_GCF_001434835.1	1	0	1	1	1	1	1	1	1	0	1	1	1	1	1	1	0	1	1	0	0	0	1	0	1	0	0	1	1	1	1	1	1	1	1	0	0	0	1	1	1	1	1	1	1	1	1	0	1
RS_GCF_004115745.1	1	0	1	1	1	1	1	1	1	0	1	1	1	1	1	1	0	1	1	0	0	0	1	0	1	1	0	1	0	1	1	1	1	1	1	0	0	1	1	1	1	1	1	1	1	1	1	0	1
RS_GCF_001434785.1	1	0	1	1	1	1	1	1	1	0	1	1	1	1	1	1	0	1	1	0	0	0	1	0	1	1	0	0	1	1	1	1	1	1	1	0	0	1	1	1	1	1	1	1	0	1	1	0	1
RS_GCF_001435095.1	1	0	1	1	0	1	1	1	1	0	1	1	1	1	1	1	0	1	1	0	0	0	1	0	1	1	0	1	1	1	1	1	1	1	1	1	0	0	1	1	1	1	1	1	1	1	1	0	1
RS_GCF_003124125.1	1	0	1	0	1	1	1	1	1	0	0	1	1	1	0	1	0	0	1	0	1	0	0	0	1	0	0	0	0	1	1	1	0	1	1	1	1	0	1	0	1	1	1	1	0	1	1	0	1
RS_GCF_001311135.1	1	0	1	1	0	1	1	1	1	0	0	1	0	1	0	1	0	1	1	0	0	0	1	0	1	0	0	1	0	1	1	1	1	1	1	1	0	0	0	0	1	1	1	1	1	0	1	0	1
RS_GCF_001435975.1	1	0	1	1	1	1	1	1	1	0	1	1	1	1	1	1	0	1	1	0	0	0	1	0	1	0	0	0	0	1	1	1	1	1	1	1	0	0	1	1	1	1	1	1	1	1	1	0	1
RS_GCF_002217945.1	1	0	1	1	1	1	1	1	1	0	1	1	1	1	1	1	0	1	1	0	0	0	1	0	1	0	0	1	1	1	1	1	1	1	1	1	0	0	1	0	1	1	1	1	1	1	1	0	1
RS_GCF_005405185.1	1	0	1	1	1	1	1	1	1	0	1	1	1	1	1	1	0	1	1	0	0	0	1	0	1	0	0	1	1	1	1	1	1	1	1	1	0	0	1	1	1	1	1	1	1	1	1	0	1
RS_GCF_002217985.1	1	0	1	1	0	1	1	1	1	0	1	1	1	1	1	1	0	1	1	0	0	0	1	0	1	1	0	1	1	1	1	1	1	1	1	1	0	0	1	0	1	1	1	1	1	1	1	0	1
RS_GCF_002583405.1	1	0	1	1	1	1	1	1	1	0	1	1	1	1	1	1	0	1	1	0	0	0	1	0	1	0	0	1	1	1	1	1	1	1	1	1	0	0	1	1	1	1	1	1	1	1	1	0	1
RS_GCF_012641075.1	1	0	1	1	0	1	1	1	1	0	1	1	1	1	1	1	0	1	1	0	0	0	1	0	1	0	0	1	1	1	1	1	1	1	1	1	0	0	1	0	1	1	1	1	1	1	1	0	1
RS_GCF_002217925.1	1	0	1	1	0	1	1	1	1	0	1	1	1	1	1	1	0	1	1	0	0	0	1	0	1	0	0	1	1	1	1	1	1	1	1	1	0	0	1	0	1	1	1	1	1	1	1	0	1
RS_GCF_009720675.1	1	0	1	1	1	1	1	1	1	0	1	1	1	1	1	1	0	1	1	0	0	0	1	0	1	1	0	0	1	1	1	1	1	1	1	1	0	0	1	1	1	1	1	1	1	1	1	0	1
RS_GCF_001434895.1	1	0	1	1	1	1	1	1	1	0	1	1	1	1	1	1	0	1	1	0	0	0	1	0	1	0	0	0	1	1	1	1	1	1	1	1	0	0	1	1	1	1	1	1	1	1	1	0	1
RS_GCF_001433995.1	1	0	1	1	1	1	1	1	1	0	1	1	1	1	0	1	0	1	1	0	0	0	1	0	1	0	0	0	1	1	1	1	1	1	1	1	0	0	1	0	1	1	1	1	1	1	1	0	1
RS_GCF_000740055.1	1	0	1	1	1	1	1	1	1	0	1	1	1	1	1	1	0	1	1	0	1	0	1	0	0	0	0	0	1	1	0	0	0	1	1	0	0	1	0	0	1	0	1	1	0	1	0	0	1
RS_GCF_001436395.1	1	0	1	1	1	1	1	1	1	0	1	1	1	1	1	1	0	1	1	0	1	0	1	0	0	0	0	1	1	1	0	0	0	1	1	1	0	0	0	1	1	0	1	1	1	1	1	0	1
RS_GCF_001434735.1	1	0	0	1	0	1	1	1	1	0	1	1	1	1	1	1	0	1	1	0	1	0	0	0	1	1	0	0	1	1	1	1	0	1	1	0	0	0	1	0	1	1	1	1	0	1	1	0	1
RS_GCF_002157585.1	1	0	0	1	0	1	1	1	1	0	1	1	1	1	1	1	0	1	1	0	1	0	0	0	1	1	0	1	0	0	1	1	0	1	1	0	0	0	1	0	1	1	1	1	0	1	1	0	1
RS_GCF_001434145.1	1	0	0	1	0	1	1	1	1	0	1	1	1	1	1	1	0	1	1	0	1	0	0	0	1	1	0	0	1	0	1	0	0	1	1	0	0	0	1	0	1	1	1	1	0	1	1	0	1
RS_GCF_001435575.1	1	0	0	1	0	1	1	1	1	0	1	1	1	1	1	1	0	1	1	0	1	0	0	0	1	1	0	0	1	1	1	0	0	1	1	0	0	0	1	0	1	1	1	1	0	1	1	0	1
RS_GCF_001435315.1	1	0	0	1	0	1	1	1	1	0	1	1	1	1	1	1	0	1	1	0	1	0	0	0	1	1	0	0	1	1	1	1	0	1	1	0	0	0	1	1	1	1	1	1	0	1	1	0	1
RS_GCF_001436255.1	1	0	0	1	0	1	1	1	1	0	1	1	1	1	0	1	0	1	1	0	1	0	0	0	1	1	0	1	1	1	1	1	0	1	1	0	0	0	1	0	1	1	1	1	1	1	1	0	1
RS_GCF_000159315.1	1	0	0	1	0	1	1	1	1	0	1	1	1	1	1	1	0	1	1	0	1	0	0	0	1	1	0	1	0	1	1	1	0	1	1	0	0	0	1	0	1	1	1	0	1	1	1	0	1
RS_GCF_000583655.1	1	0	0	1	0	0	1	1	1	0	1	0	1	1	1	1	0	1	0	0	1	0	0	0	1	0	0	1	1	1	1	0	0	1	1	0	0	0	1	0	0	1	1	1	1	1	1	1	0
RS_GCF_900411375.1	1	0	0	1	0	1	1	1	1	0	1	1	1	1	1	1	0	1	1	0	1	0	0	0	1	1	0	1	1	1	1	1	0	1	1	0	0	0	1	0	1	1	1	1	1	1	1	0	1
RS_GCF_001435895.1	1	0	0	1	0	1	1	1	1	0	1	1	1	0	1	1	0	1	1	0	1	0	0	0	1	1	0	1	0	1	1	0	0	1	1	0	0	0	1	0	1	1	1	1	1	1	1	0	1
RS_GCF_001434255.1	1	0	0	1	0	1	1	1	1	0	1	1	1	1	1	1	0	1	1	0	1	0	0	0	1	1	0	1	1	1	1	1	0	1	1	0	0	0	1	0	1	1	1	1	1	1	1	0	1
GB_GCA_002418005.1	1	0	0	1	0	1	1	1	1	0	0	1	1	1	1	1	0	1	1	0	1	0	0	0	1	1	0	0	1	0	1	1	0	1	1	1	0	0	1	0	1	0	1	1	1	1	1	0	1
RS_GCF_000785105.2	1	0	0	1	0	1	1	1	1	0	1	1	1	1	1	1	0	1	1	0	1	0	0	0	1	0	0	0	1	1	1	1	1	1	1	0	0	0	1	0	1	0	1	1	0	1	1	0	1
RS_GCF_003864335.1	1	0	0	1	0	0	1	1	1	0	0	1	1	0	0	1	0	1	1	0	1	0	0	0	1	1	0	1	1	1	1	0	1	1	1	0	0	0	0	0	1	0	1	1	0	1	1	0	1
RS_GCF_001436555.1	1	0	0	1	0	1	1	1	1	0	0	1	1	1	0	1	0	1	1	0	1	0	0	0	0	0	0	0	1	1	1	0	1	1	1	1	0	0	0	0	1	1	0	1	0	1	0	0	1
RS_GCF_013184075.1	1	0	0	1	0	1	1	1	1	0	0	1	1	1	0	1	0	1	1	0	1	0	0	0	0	1	0	0	1	1	1	0	0	1	1	1	0	0	0	0	1	1	1	1	1	1	1	0	1
RS_GCF_001436035.1	0	0	0	0	0	1	0	1	1	0	0	0	1	1	0	1	0	0	0	0	0	0	0	0	1	0	0	1	0	1	0	0	0	0	0	0	0	0	0	0	1	0	1	0	0	1	0	0	1
RS_GCF_002907375.1	0	0	0	0	0	1	1	1	1	0	0	0	1	1	0	1	0	0	0	0	0	0	0	0	1	0	0	0	0	1	1	0	0	1	1	0	0	0	0	0	1	0	1	1	0	1	0	0	1
RS_GCF_001436645.1	0	0	0	0	1	1	1	1	1	0	0	0	1	1	0	1	0	0	0	0	0	0	0	0	1	1	0	0	0	0	0	0	0	1	1	0	0	0	0	0	1	0	1	1	0	1	0	0	1
RS_GCF_001434095.1	1	0	0	1	0	1	1	0	1	0	0	1	1	1	0	1	0	1	0	0	0	0	0	0	1	0	0	0	0	1	1	0	0	1	1	0	0	0	0	0	1	0	1	1	0	1	0	0	1
RS_GCF_001281265.1	1	0	0	0	0	1	1	1	1	0	0	1	1	1	0	1	0	0	1	0	0	0	0	0	0	1	0	0	0	1	1	1	0	1	1	0	0	0	0	0	1	1	1	0	0	0	0	0	1
RS_GCF_001949975.2	1	0	0	0	0	1	1	1	1	0	0	1	1	1	0	1	0	0	1	0	0	0	0	0	0	1	0	0	0	1	1	0	0	1	1	0	0	0	0	0	1	1	1	0	1	0	0	0	1
RS_GCF_001308195.1	1	0	0	0	0	1	1	1	1	0	0	1	1	1	0	1	0	0	1	0	0	0	0	0	0	1	0	0	0	1	1	1	0	1	1	0	0	0	0	0	1	1	1	0	1	0	0	0	1
RS_GCF_005930915.1	1	0	0	0	0	1	1	1	1	0	0	1	1	1	0	1	0	0	1	0	0	0	0	0	0	0	0	0	0	0	1	0	0	1	1	0	0	0	0	0	1	1	1	0	0	0	0	0	1
RS_GCF_001308205.1	1	0	0	0	0	1	1	1	1	0	0	1	1	1	0	1	0	0	1	0	0	0	0	0	0	1	0	0	0	1	1	0	0	1	1	0	0	0	0	0	1	1	1	0	0	0	0	0	1
RS_GCF_005930975.1	1	0	0	0	0	1	1	1	1	0	0	1	1	1	0	1	0	0	1	0	0	0	0	0	0	1	0	0	0	1	1	1	0	1	1	0	0	0	0	0	1	1	1	0	0	0	0	0	1
RS_GCF_001281175.1	1	0	0	0	0	1	1	1	1	0	0	1	1	1	0	1	0	0	1	0	0	0	0	0	0	1	0	0	0	1	1	0	0	1	1	0	0	0	0	0	1	1	1	0	0	0	0	0	1
RS_GCF_003627035.1	1	0	0	0	0	1	1	1	1	0	0	1	1	1	0	1	0	0	1	0	0	0	0	0	0	1	0	0	0	1	1	1	0	1	1	0	0	0	0	0	1	1	1	0	0	0	0	0	1
RS_GCF_002993965.1	1	0	0	0	0	1	1	1	1	0	0	1	1	1	0	1	0	0	1	0	0	0	0	0	0	0	0	0	0	0	1	0	0	1	1	0	0	0	0	0	1	1	1	0	0	1	0	0	1
RS_GCF_002993975.1	1	0	0	0	0	1	1	1	1	0	0	1	1	1	0	1	0	0	1	0	0	0	0	0	0	0	0	0	0	0	1	0	0	1	1	0	0	0	0	0	1	1	1	0	0	1	0	0	1
RS_GCF_002994005.1	1	0	0	0	0	1	1	1	1	0	0	1	1	1	0	1	0	0	1	0	0	0	0	0	0	0	0	0	0	0	1	0	0	1	1	0	0	0	0	0	1	1	1	0	0	1	0	0	1
RS_GCF_001435995.1	1	0	0	1	0	1	1	1	1	0	0	1	1	0	0	1	0	1	1	0	0	0	0	0	0	0	0	1	0	1	1	0	0	1	1	0	0	0	0	0	1	0	0	0	0	0	0	0	1
RS_GCF_000146325.1	1	1	1	1	1	1	0	0	0	1	0	1	0	1	0	0	1	1	1	1	1	1	1	1	0	1	1	0	1	1	1	0	1	1	1	1	0	1	0	0	1	0	0	1	1	0	1	1	1
GB_GCA_009809575.1	1	1	1	1	1	1	0	0	0	0	0	1	0	1	0	0	1	1	1	1	1	1	1	1	0	1	1	0	1	1	1	0	1	1	1	1	0	1	0	1	1	0	0	1	1	0	1	1	1
RS_GCF_001437075.1	1	1	1	1	0	1	1	0	0	1	1	1	0	1	0	0	1	1	1	1	1	1	1	1	0	0	1	1	1	1	1	0	1	1	1	0	0	0	0	0	0	0	0	1	0	0	1	1	1
RS_GCF_001437285.1	1	0	1	1	1	1	1	0	0	0	1	1	0	1	0	0	1	1	1	0	1	1	1	1	1	1	1	0	1	1	1	0	1	1	1	1	0	0	0	0	1	0	0	1	0	0	1	1	1
RS_GCF_000237995.1	1	0	1	1	0	1	1	0	0	0	1	1	0	1	0	0	1	1	0	0	1	1	1	1	0	0	1	0	0	1	0	0	0	1	1	0	0	0	0	0	0	0	0	0	1	0	1	1	1
RS_GCF_001437605.1	1	1	0	1	0	1	1	0	0	0	1	1	0	1	0	0	1	1	0	1	1	1	1	1	0	1	1	0	0	1	0	1	1	1	1	0	0	0	0	0	0	1	0	0	1	0	1	1	1
RS_GCF_001437255.1	1	1	1	0	1	1	1	0	0	1	0	1	0	1	1	0	1	1	1	0	1	1	1	1	1	0	1	0	0	1	0	1	0	1	1	0	0	1	1	1	1	1	0	0	1	1	1	1	1
RS_GCF_002982135.1	1	1	1	0	1	1	1	0	0	1	0	1	0	1	1	0	1	1	1	1	1	1	1	1	1	1	1	0	0	1	0	0	0	1	1	0	1	0	1	1	1	1	0	0	0	1	1	1	1
RS_GCF_001437405.1	1	1	1	1	1	1	1	0	0	1	0	1	0	1	1	0	1	1	1	1	1	1	1	1	1	1	1	0	0	1	0	1	0	1	1	0	1	1	1	1	1	1	0	0	1	1	1	1	1
RS_GCF_007990205.1	1	0	1	1	1	1	1	0	0	1	0	1	0	1	1	0	1	1	1	0	1	1	1	1	1	0	1	0	0	1	0	1	0	1	1	0	1	1	1	1	1	1	1	0	0	1	1	1	1
RS_GCF_001438655.1	1	1	1	1	1	1	1	0	0	1	0	1	0	1	1	0	1	1	1	1	1	1	1	1	1	1	1	0	0	1	0	0	0	1	1	0	1	0	1	1	1	1	1	0	1	1	1	1	1
RS_GCF_005404945.1	1	0	1	1	1	1	1	1	1	1	1	1	1	1	1	1	1	1	1	0	0	1	1	1	1	0	1	1	1	1	1	1	1	1	0	1	0	1	1	1	1	0	1	1	1	1	1	1	1
RS_GCF_005405005.1	1	0	1	1	1	1	1	1	1	1	1	1	1	1	1	1	1	1	1	0	0	1	1	1	1	0	1	1	1	1	1	1	1	1	0	1	0	1	1	0	1	0	1	1	1	1	1	1	1
RS_GCF_005405065.1	1	0	1	1	1	1	1	1	1	1	1	1	1	1	1	1	1	1	1	0	0	1	1	1	1	1	1	1	0	1	1	1	1	1	0	1	0	1	1	1	1	0	1	1	0	1	1	1	1
RS_GCF_002970915.1	1	0	1	1	1	1	1	1	1	1	1	1	1	1	1	1	1	1	1	0	0	1	1	1	1	1	1	1	1	1	1	1	1	1	0	1	0	0	1	1	1	0	1	1	0	1	1	0	1
RS_GCF_002970935.1	1	0	1	1	1	1	1	1	1	1	1	1	1	1	1	1	1	1	1	0	0	1	1	1	1	1	1	1	1	1	1	1	1	1	0	1	0	0	1	1	1	0	1	1	0	1	1	0	1
RS_GCF_005405105.1	1	0	1	1	1	1	1	1	1	0	1	1	1	1	1	1	1	1	1	0	0	1	1	1	1	1	1	1	1	1	1	1	1	1	0	1	0	1	1	0	1	0	1	1	0	1	1	1	1
RS_GCF_005405125.1	1	0	1	1	1	1	1	1	1	0	1	1	1	1	1	1	1	1	1	0	0	1	1	1	1	1	1	1	1	1	1	1	1	1	0	1	0	1	1	1	1	0	1	1	0	1	1	1	1
RS_GCF_005405385.1	1	0	1	1	1	1	1	1	1	1	1	1	1	1	1	1	1	1	1	0	0	1	1	1	1	1	1	1	1	1	1	1	1	1	0	1	0	0	1	1	1	1	1	1	0	1	1	1	1
RS_GCF_000498955.2	1	0	1	1	1	1	1	1	1	1	1	1	1	1	1	1	1	1	1	0	0	1	1	1	1	1	1	1	1	1	1	1	1	1	0	1	0	1	1	1	1	0	1	0	1	1	1	1	1
RS_GCF_000463075.2	1	0	1	1	1	1	1	1	1	1	1	1	1	1	1	1	1	1	1	0	0	1	1	1	1	1	1	1	1	1	1	1	1	1	0	1	0	1	1	1	1	1	1	1	1	1	1	1	1
RS_GCF_003641185.1	1	0	1	1	1	1	1	1	1	0	1	1	1	1	1	1	1	1	1	0	0	1	1	1	1	1	1	1	1	1	1	1	1	1	0	1	0	1	1	1	1	1	1	1	1	1	1	1	1
RS_GCF_003641145.1	1	0	1	1	1	1	1	1	1	1	1	1	1	1	1	1	1	1	1	0	0	1	1	1	1	1	1	0	1	1	1	1	1	1	1	1	0	1	1	1	1	0	1	0	1	1	1	1	1
RS_GCF_014131735.1	1	0	1	1	1	1	1	1	1	1	1	1	1	1	1	1	1	1	1	0	0	1	1	1	1	1	1	0	1	1	1	1	1	1	1	1	0	1	1	1	1	0	1	1	1	1	1	1	1
RS_GCF_001039045.1	1	0	1	1	1	1	1	1	1	0	1	1	1	1	1	1	1	1	1	0	0	1	1	1	1	1	1	0	1	1	1	1	1	1	0	1	0	0	1	1	1	0	1	0	1	1	1	1	0
RS_GCF_001438845.1	1	0	1	1	1	1	1	1	1	0	1	1	1	1	1	1	1	1	1	0	0	1	1	1	1	0	1	1	1	1	1	1	1	1	0	1	0	1	1	0	1	1	1	0	1	1	1	1	1
RS_GCF_003885105.1	1	0	1	1	1	1	1	1	1	1	1	1	1	1	1	1	1	1	1	0	0	1	1	1	1	0	1	1	1	1	1	1	1	1	0	1	1	1	1	1	1	1	1	0	1	1	1	1	1
RS_GCF_005405405.1	1	0	1	1	1	1	1	1	1	0	1	1	1	1	1	1	1	1	1	0	0	1	1	1	1	0	1	1	1	1	1	1	1	1	0	1	0	1	1	1	1	0	1	0	0	1	1	1	1
RS_GCF_005405425.1	1	0	0	1	1	1	1	1	1	0	1	1	1	1	1	1	1	1	1	0	0	1	1	1	1	0	1	1	1	1	1	1	1	1	0	1	0	1	1	1	1	1	1	0	1	1	0	1	1
GB_GCA_001435375.1	1	0	0	1	1	1	0	1	0	0	0	1	1	0	0	1	1	1	1	0	0	0	0	1	1	0	0	0	0	1	0	1	1	1	1	1	0	0	0	0	1	0	1	0	0	0	0	1	1
RS_GCF_001436315.1	1	0	0	1	1	1	0	1	0	0	0	1	1	0	0	1	1	1	1	0	0	0	0	1	1	0	0	0	0	1	0	1	0	1	1	1	1	0	0	0	1	1	1	0	0	0	1	1	1
RS_GCF_001654615.1	1	0	0	1	1	1	0	1	0	0	0	1	1	0	0	1	1	1	1	0	0	0	0	1	1	0	0	0	0	1	0	1	0	1	1	1	1	0	0	0	1	0	1	0	0	0	1	1	1
RS_GCF_000615845.1	1	0	0	1	0	1	1	1	0	0	0	1	1	1	1	1	1	1	0	0	0	0	1	1	0	0	0	1	0	0	0	0	1	1	1	1	0	0	0	0	1	1	1	0	0	0	0	0	1
RS_GCF_001435955.1	1	0	0	1	0	1	1	1	0	0	1	1	1	1	0	1	1	1	1	0	0	0	1	1	0	0	0	1	0	1	0	1	1	1	1	1	1	0	1	0	1	1	1	0	1	0	0	1	1
RS_GCF_001434535.1	1	1	1	1	1	1	1	1	0	0	1	1	1	0	0	1	1	1	1	0	1	1	1	1	1	0	0	1	0	1	0	0	1	1	1	1	0	0	1	0	1	0	1	0	1	0	0	1	1
RS_GCF_001591685.1	1	1	0	1	0	1	1	1	0	1	1	1	1	0	0	1	1	1	1	0	1	1	1	1	1	0	0	1	0	0	0	0	1	1	1	1	0	0	1	0	1	0	1	0	1	0	0	1	1
RS_GCF_001434405.1	1	1	0	1	0	1	1	1	0	0	1	1	1	0	0	1	1	1	1	0	1	1	1	1	1	0	0	1	0	1	0	1	1	1	1	0	1	0	1	0	1	0	1	0	1	0	0	1	1
RS_GCF_900110005.1	1	1	0	1	1	1	1	1	1	0	1	1	1	1	1	1	1	1	1	0	1	1	1	1	1	0	0	1	0	1	1	0	0	1	1	1	1	0	1	0	0	0	0	0	1	0	0	1	1
RS_GCF_900113455.1	1	0	0	1	0	1	1	1	1	0	1	1	1	1	1	1	1	1	1	0	0	1	1	1	1	0	0	1	0	1	0	1	0	1	0	1	0	0	0	0	1	0	1	0	1	0	0	1	1
RS_GCF_000615765.1	1	1	0	1	1	1	1	1	0	0	1	1	1	0	1	1	1	1	1	0	0	1	1	1	0	0	0	1	0	1	0	0	1	1	1	1	0	0	0	0	1	1	1	0	1	0	0	0	1
RS_GCF_001436215.1	1	0	0	1	0	1	1	1	1	0	1	1	1	1	0	1	1	1	1	0	0	1	1	1	0	0	0	1	0	1	0	0	0	1	1	1	0	0	1	1	0	1	1	0	1	0	0	1	1
RS_GCF_000423245.1	0	0	0	1	0	1	1	1	1	0	1	0	1	1	0	1	1	1	0	0	0	0	1	1	1	0	0	0	0	0	0	0	0	0	0	0	0	0	0	0	0	0	1	0	1	0	0	1	1
RS_GCF_000423265.1	0	0	0	1	0	1	1	1	0	0	1	0	1	1	0	1	1	1	0	0	0	0	1	1	1	0	0	0	0	1	0	0	1	1	1	1	1	1	1	1	1	0	0	0	1	1	0	1	1
RS_GCF_000349725.1	1	1	1	1	0	1	1	1	1	0	1	0	1	1	1	1	1	1	1	1	1	1	1	1	1	1	0	0	1	0	0	1	1	1	1	1	1	1	1	0	1	0	1	0	1	0	1	0	1
RS_GCF_001435755.1	1	1	1	1	0	1	1	1	1	0	1	1	1	0	1	1	1	1	1	1	1	1	1	1	1	0	0	0	1	1	0	1	1	1	1	1	0	1	1	0	1	0	1	0	1	0	1	0	1
RS_GCF_003864415.1	1	1	1	1	0	1	1	1	1	0	1	1	1	1	1	1	1	1	1	1	1	1	1	1	1	1	0	1	1	1	0	0	1	1	1	0	0	1	1	0	1	0	1	1	1	0	1	0	1
RS_GCF_000260415.1	1	0	1	1	0	1	1	1	1	1	1	1	1	0	1	1	1	1	1	0	1	1	1	1	1	1	1	1	0	1	0	1	0	0	1	1	0	0	0	0	1	0	1	1	1	0	0	1	1
RS_GCF_001437155.1	1	0	1	1	0	1	1	1	1	1	1	1	1	0	1	1	1	1	1	0	1	1	1	1	1	1	1	0	0	1	0	1	0	0	1	0	0	0	0	0	1	0	1	1	1	0	0	1	1
RS_GCF_001434845.1	1	0	0	1	0	1	1	1	1	1	1	1	1	0	1	1	1	1	1	0	0	1	1	1	1	1	1	0	0	1	0	1	0	1	1	0	0	0	0	0	1	0	1	1	1	0	0	1	1
RS_GCF_001436735.1	1	0	1	1	0	1	1	1	1	1	1	1	1	0	1	1	1	1	1	0	0	1	1	1	1	1	1	0	0	1	0	1	0	0	1	0	0	0	0	0	1	0	1	0	1	0	0	1	1
RS_GCF_001435195.1	1	1	1	1	0	1	1	1	1	1	1	1	1	0	0	1	1	1	1	0	1	1	1	1	1	0	1	0	0	1	0	1	0	1	1	0	1	0	0	0	1	1	1	1	1	1	0	1	1
RS_GCF_001436275.1	1	0	1	1	0	1	0	1	1	0	1	1	1	0	0	1	1	1	1	0	1	1	1	1	1	0	0	0	0	0	0	1	0	1	1	0	0	0	0	0	1	0	1	1	1	1	0	1	1
RS_GCF_001434935.1	1	0	0	1	0	1	1	1	1	1	1	1	1	1	0	1	1	1	1	0	0	1	1	1	1	1	0	0	1	1	0	1	0	1	1	1	1	0	0	0	1	0	1	1	1	0	0	1	1
RS_GCF_001436755.1	1	0	0	1	0	1	1	1	1	0	1	1	1	1	0	1	1	1	1	0	0	1	1	1	1	1	0	0	0	1	0	1	0	1	0	1	1	0	0	0	1	0	1	1	1	0	0	1	1
RS_GCF_000612445.1	1	0	0	1	0	1	1	1	1	1	1	1	1	1	0	1	1	1	1	0	1	1	1	1	1	1	0	0	1	1	0	1	0	1	0	1	1	0	0	0	1	0	1	1	1	0	0	1	1
RS_GCF_001434915.1	1	0	0	1	0	1	1	1	1	1	1	1	1	1	0	1	1	1	1	0	1	1	1	1	1	1	0	0	1	0	0	1	0	1	0	0	1	0	0	0	1	0	1	1	1	0	0	1	1
RS_GCF_001434225.1	1	1	1	1	0	1	1	1	1	0	1	1	1	0	0	1	1	1	1	1	1	1	1	1	1	1	1	0	0	0	0	1	0	1	1	1	1	1	0	0	1	1	1	1	1	1	1	0	1
RS_GCF_001435235.1	1	1	1	1	0	1	1	1	1	1	1	1	1	0	0	1	1	1	1	0	1	1	1	1	1	1	1	0	0	1	0	1	0	1	1	1	1	1	1	0	1	0	1	1	1	1	1	0	1
RS_GCF_000255495.1	1	0	1	1	0	1	1	1	1	1	1	1	1	0	0	1	1	1	1	0	0	1	1	1	1	1	1	0	0	0	0	1	0	0	1	1	0	1	1	0	0	1	1	0	1	1	1	0	1
RS_GCF_001434695.1	1	0	0	1	0	0	1	1	1	0	0	1	1	0	1	1	1	1	0	0	0	1	1	1	1	1	0	0	0	1	0	1	0	1	0	0	0	0	0	0	1	0	1	0	1	0	1	1	1
RS_GCF_001436605.1	1	0	0	1	0	0	1	0	0	0	0	1	0	0	0	0	1	1	0	0	1	0	1	0	1	0	0	0	0	1	0	0	1	1	1	0	1	0	0	0	1	0	1	0	0	0	0	1	1
GB_GCA_001311765.1	1	0	0	1	0	0	0	0	0	0	0	0	0	0	0	0	1	0	0	1	1	0	1	0	0	0	0	1	0	1	0	0	1	1	1	0	0	1	1	0	0	0	0	0	0	1	1	1	0
RS_GCF_001433875.1	1	0	0	1	0	1	0	0	0	0	0	1	0	0	1	0	1	1	0	1	0	0	1	0	0	0	0	1	0	1	0	0	1	1	1	0	1	1	1	0	1	1	0	0	0	1	0	1	1
RS_GCF_009695985.1	1	1	1	1	0	1	0	0	0	0	0	1	0	0	1	0	1	1	0	1	0	0	1	0	0	0	0	1	0	1	0	0	1	1	1	0	1	1	1	0	1	1	0	0	0	1	0	1	1
RS_GCF_000615285.1	1	0	0	1	0	0	1	0	0	0	0	1	0	0	1	0	1	1	0	1	0	0	1	0	1	0	0	1	0	1	0	0	1	1	1	1	1	0	1	0	1	1	0	0	0	1	1	1	1
RS_GCF_002706375.1	1	0	0	1	0	1	1	0	0	1	0	1	0	0	1	0	1	1	0	1	0	0	1	0	1	0	0	1	0	1	1	0	1	1	1	1	1	0	1	0	1	1	0	0	1	1	1	0	1
RS_GCF_900103655.1	1	0	1	1	0	1	1	0	0	1	0	1	0	0	0	0	1	1	0	1	0	0	1	0	1	0	0	1	0	1	1	0	1	1	1	1	1	1	1	0	1	1	0	0	0	1	1	1	1
RS_GCF_001436305.1	1	0	0	1	1	1	1	0	0	1	0	1	0	0	1	0	1	1	0	1	0	0	1	0	1	0	0	1	0	1	1	0	1	1	1	1	1	1	1	1	1	1	0	0	1	1	0	1	1
RS_GCF_000160855.1	0	0	0	1	1	1	1	0	0	0	0	1	0	0	0	0	0	1	0	1	0	0	1	0	1	0	0	1	0	1	1	0	1	1	1	0	1	0	0	0	1	1	0	0	1	0	1	1	1
RS_GCF_000614735.1	1	0	0	1	0	1	0	0	0	1	0	1	0	0	0	0	1	1	0	1	0	0	1	0	1	0	0	1	0	1	1	0	1	1	1	1	1	0	0	1	1	1	0	0	0	1	1	1	1
RS_GCF_002088015.1	1	0	1	1	0	1	1	0	0	0	0	1	0	0	1	0	1	1	0	1	0	0	1	0	1	0	0	1	0	1	1	0	1	1	1	1	1	1	1	0	1	1	0	0	0	1	0	1	1
RS_GCF_001591845.1	1	0	1	1	0	1	1	0	0	1	0	1	0	0	1	0	1	1	0	1	0	0	1	0	1	0	0	1	0	1	1	0	1	1	1	0	1	0	1	0	1	1	0	0	0	1	0	1	1
RS_GCF_000178475.1	1	0	1	1	0	1	0	0	0	0	0	1	0	0	1	0	1	1	0	1	0	0	1	0	1	0	0	1	0	1	1	0	1	1	1	1	0	0	1	0	1	0	0	0	0	1	1	0	1
RS_GCF_001434335.1	1	0	0	1	0	1	1	0	0	1	0	1	0	0	1	0	1	1	0	1	0	0	1	0	1	0	0	0	0	1	1	0	1	1	1	1	1	1	1	0	1	1	0	0	1	1	0	1	1
RS_GCF_000615445.1	1	0	1	1	1	1	0	0	0	1	0	1	0	0	1	0	1	1	0	1	0	0	1	0	1	0	0	1	0	1	1	0	1	1	1	1	1	0	1	1	1	1	0	0	0	1	1	1	1
RS_GCF_002911475.1	1	0	1	1	0	1	1	0	0	0	0	1	0	0	1	0	1	1	0	1	0	0	1	0	1	0	0	1	0	1	1	0	1	1	1	1	1	1	1	0	1	1	0	0	0	1	1	1	1
RS_GCF_001435325.1	1	0	0	1	0	1	1	0	0	0	0	1	0	0	1	0	1	1	0	1	0	0	1	0	1	0	0	1	0	1	1	0	1	1	1	0	1	0	1	0	1	0	0	0	0	1	0	1	1
RS_GCF_007570935.1	1	0	0	1	1	1	1	0	0	1	0	1	0	0	0	0	1	1	0	1	0	0	1	0	1	0	0	1	0	1	1	0	1	1	1	1	1	0	1	0	1	0	0	0	1	1	0	1	1
RS_GCF_000760615.1	1	1	1	1	0	1	1	0	0	1	0	1	0	0	1	0	1	1	0	1	1	0	1	0	1	0	0	0	0	1	0	0	1	1	1	0	1	0	1	1	1	1	0	1	0	1	0	0	1
RS_GCF_000967195.1	1	1	1	1	0	1	1	0	0	0	0	1	0	0	1	0	1	1	0	1	1	0	1	0	1	0	0	0	0	1	0	0	1	1	1	0	1	0	1	0	0	1	0	1	0	1	0	0	1
RS_GCF_000970755.1	1	1	1	1	0	1	1	0	0	0	0	1	0	0	1	0	1	1	0	1	1	0	1	0	1	0	0	0	0	1	0	0	1	1	1	0	1	0	1	0	0	1	0	1	0	1	0	0	1
RS_GCF_014323605.1	1	1	0	1	0	1	1	0	0	0	0	1	0	0	1	0	1	1	0	1	1	0	1	0	1	0	0	0	0	1	0	0	1	1	1	0	0	0	1	0	0	1	0	1	0	1	0	0	1
RS_GCF_013346935.1	1	1	0	1	0	1	0	0	0	1	0	1	0	0	1	0	1	1	0	0	1	0	1	0	1	0	0	1	0	1	0	0	1	1	1	0	1	0	1	0	0	1	0	0	0	1	0	0	1
RS_GCF_000970855.1	1	0	1	1	0	1	0	0	0	1	0	1	0	0	1	0	1	1	0	0	1	0	1	0	1	0	0	0	0	1	0	0	1	1	1	0	1	0	1	0	0	1	0	1	0	1	0	0	1
RS_GCF_003692965.1	1	1	0	1	0	1	0	0	0	0	0	1	0	0	1	0	1	1	0	1	1	0	1	0	1	0	0	0	0	1	0	0	1	1	1	0	0	0	0	0	1	1	0	1	0	1	1	0	1
RS_GCF_900112665.1	1	1	0	1	0	1	0	0	0	0	0	1	0	0	1	0	1	1	0	1	1	0	1	0	1	0	0	0	0	1	0	0	1	1	1	0	0	0	0	0	0	1	0	0	0	1	0	0	1
RS_GCF_002916935.1	1	1	1	1	0	1	1	0	0	0	0	1	0	0	1	0	1	1	0	1	1	0	1	0	1	0	0	0	0	1	0	0	1	1	1	0	0	0	1	1	0	1	0	1	0	1	0	0	1
RS_GCF_001436775.1	1	0	1	1	0	1	0	0	0	1	0	1	0	0	1	0	1	1	0	1	0	0	1	0	0	0	0	1	0	1	0	0	1	1	1	1	0	1	1	0	1	1	0	0	0	1	1	0	1
RS_GCF_000296855.1	1	0	1	1	0	1	1	0	0	0	0	1	0	0	1	0	1	1	0	0	1	0	1	0	1	0	0	1	0	1	0	0	1	1	1	1	0	1	0	0	1	1	0	0	0	1	1	1	1
RS_GCF_000297025.1	1	0	1	1	0	1	0	0	0	0	0	1	0	0	1	0	1	1	0	0	1	0	1	0	1	0	0	1	0	1	0	0	1	1	1	1	0	1	0	0	1	0	0	1	0	0	0	1	1
RS_GCF_001436455.1	1	0	1	1	0	1	0	0	0	0	1	1	0	0	1	0	0	1	0	0	0	0	1	0	1	0	0	0	0	1	0	0	1	1	1	1	1	1	1	0	1	0	0	0	0	1	0	1	1
RS_GCF_007095465.1	1	1	0	1	0	1	0	0	0	0	1	1	0	0	1	0	0	1	0	0	1	0	1	0	1	0	0	0	0	1	0	0	1	1	1	1	1	1	1	0	1	0	0	0	0	1	0	1	1
RS_GCF_000425905.1	1	1	0	1	0	1	0	0	0	0	1	1	0	0	1	0	0	1	0	1	1	0	1	0	1	0	0	0	0	0	0	0	1	1	1	1	1	1	1	0	1	0	0	0	0	1	0	1	1
RS_GCF_000014425.1	1	1	1	1	0	1	0	0	0	1	0	1	0	0	1	0	1	1	0	1	1	1	1	0	1	0	0	0	0	1	1	0	1	1	1	0	1	0	1	0	1	0	0	0	0	1	1	1	1
RS_GCF_003584685.1	1	1	1	1	0	1	0	0	0	1	0	1	0	0	1	0	1	1	0	1	1	1	1	0	1	0	0	0	0	1	1	0	1	1	1	1	1	0	1	1	1	0	0	0	0	1	1	1	1
RS_GCF_000159355.1	0	1	1	1	1	1	0	0	0	0	0	1	0	0	0	0	1	1	0	1	1	1	1	0	1	0	0	1	0	1	1	0	1	1	1	0	1	0	1	0	1	0	0	0	1	1	0	1	1
RS_GCF_001436695.1	1	0	0	1	0	1	0	0	0	0	0	1	0	0	1	0	1	1	0	1	1	1	1	0	1	0	0	0	0	1	1	0	1	1	1	0	1	0	1	0	1	0	0	0	0	1	0	1	1
RS_GCF_000296835.1	1	0	1	1	0	1	0	0	0	1	0	1	0	0	1	0	1	1	0	1	1	1	1	0	1	0	0	0	0	1	1	0	1	1	1	0	1	1	1	0	1	0	0	0	0	1	1	1	1
RS_GCF_003423665.1	1	0	0	1	1	0	0	0	0	0	0	1	0	0	1	0	0	1	0	1	0	1	1	0	1	0	0	0	0	1	0	0	1	1	1	0	1	0	1	0	1	1	0	1	0	1	0	1	1
RS_GCF_000160875.1	1	1	0	1	0	1	0	0	0	0	0	1	0	0	1	0	1	1	0	0	1	1	1	0	0	0	0	0	0	0	0	0	1	1	1	0	0	0	1	0	1	0	0	0	1	0	0	0	1
RS_GCF_000831645.3	1	1	1	1	1	1	1	0	1	0	0	1	1	1	0	1	0	1	0	1	1	0	1	0	1	0	1	1	1	1	0	1	1	1	1	1	1	0	1	0	1	0	1	0	1	1	1	0	1
RS_GCF_005404815.1	1	1	1	1	1	1	1	0	1	1	0	1	1	1	0	1	0	1	0	1	1	0	1	0	1	0	1	0	1	1	0	1	1	1	1	1	1	0	1	1	1	0	1	0	1	1	1	0	1
RS_GCF_001435815.1	1	1	1	1	1	1	1	0	1	0	0	1	1	1	1	1	0	1	0	1	1	0	1	0	1	0	1	1	1	1	0	1	1	1	1	1	1	1	1	0	1	0	1	0	1	1	1	0	1
RS_GCF_003606365.2	1	1	1	1	1	1	1	0	1	0	0	1	1	1	0	1	0	1	0	1	1	0	1	0	1	0	1	1	1	1	0	1	1	1	1	1	1	1	1	0	1	0	1	0	1	1	1	0	1
RS_GCF_001434585.1	1	1	1	1	0	1	1	0	1	1	0	1	1	1	0	1	0	1	0	1	1	0	1	0	1	0	1	0	1	1	0	1	1	1	1	1	1	1	1	1	1	0	1	0	1	1	1	0	1
RS_GCF_003967595.1	1	1	1	1	1	1	1	0	1	0	0	1	1	1	1	1	0	1	0	1	1	0	1	0	1	0	1	0	1	1	0	1	1	1	1	1	1	1	1	0	1	0	1	0	0	1	1	0	1
RS_GCF_001434275.1	1	0	0	1	0	1	1	0	1	0	0	1	1	1	0	1	0	1	0	0	0	0	1	0	1	1	1	1	1	1	0	1	0	1	1	1	1	0	1	1	1	0	1	0	1	1	1	0	1
RS_GCF_001438805.1	1	1	1	1	1	1	1	0	1	1	0	1	1	1	1	1	0	1	0	1	1	0	1	0	1	0	1	0	1	1	0	1	1	1	1	1	1	1	1	1	1	0	1	0	1	1	1	0	1
RS_GCF_002872255.1	1	1	1	1	1	1	1	0	1	0	0	1	1	1	1	1	0	1	0	1	1	0	1	0	1	0	1	0	1	1	0	1	1	1	1	1	1	1	1	0	1	0	1	0	1	1	1	0	1
RS_GCF_002706745.1	1	1	1	1	1	1	1	0	1	0	0	1	1	1	0	1	0	1	0	1	1	0	1	0	1	0	1	1	1	1	0	1	1	1	1	1	1	1	1	0	1	0	1	0	1	1	1	0	1
RS_GCF_005405305.1	1	1	1	1	1	1	1	0	1	1	0	1	1	1	0	1	0	1	0	1	1	0	1	0	1	0	1	1	1	1	0	1	1	1	1	1	1	1	1	1	1	0	1	0	1	1	1	0	1
RS_GCF_014058425.1	1	1	1	1	1	1	1	0	1	1	0	1	1	1	0	1	0	1	0	1	1	0	1	0	1	0	1	1	1	1	0	1	1	1	1	1	1	1	1	1	1	0	1	0	1	1	1	0	1
RS_GCF_001435505.1	1	1	1	1	0	1	1	0	1	0	0	1	1	1	0	1	0	1	0	1	1	0	1	0	1	0	1	1	1	1	0	1	1	1	1	1	1	1	1	1	1	0	1	0	1	1	1	0	1
RS_GCF_009600985.1	1	1	1	1	1	1	1	0	1	1	0	1	1	1	0	1	0	1	0	1	1	0	1	0	1	0	1	1	1	1	0	1	1	1	1	1	1	1	1	1	1	0	1	0	1	1	1	0	1
RS_GCF_001434985.1	1	0	1	1	1	1	1	0	1	1	0	1	1	1	0	1	0	1	0	0	0	0	1	0	1	0	1	1	1	1	0	1	1	1	1	1	1	1	0	1	1	0	1	0	1	1	1	0	1
RS_GCF_001435445.1	1	0	1	1	0	1	1	0	1	0	0	1	1	1	0	1	0	1	0	0	0	0	1	0	1	0	1	1	1	1	0	1	1	1	1	1	1	1	1	1	1	0	1	0	1	1	1	0	1
RS_GCF_002849895.1	1	0	1	1	1	0	1	0	1	1	0	1	1	1	0	1	0	1	0	0	0	0	1	0	1	0	1	1	1	1	0	1	1	1	1	1	1	1	0	1	1	0	1	0	0	1	1	0	1
RS_GCF_004745525.1	1	0	1	1	1	1	1	0	1	1	0	1	1	1	0	1	0	1	0	0	0	0	1	0	1	0	1	1	1	1	0	1	1	1	1	1	1	1	1	0	1	0	1	0	1	1	1	0	1
RS_GCF_000615905.1	1	1	0	1	0	1	1	0	1	0	0	1	1	1	1	1	0	1	0	1	1	0	1	0	1	1	1	0	0	1	0	1	1	1	1	1	1	1	1	0	0	0	0	0	0	1	1	0	1
RS_GCF_003946575.1	1	1	0	1	1	1	1	0	1	0	0	1	1	1	1	1	0	1	0	1	1	0	1	0	1	1	1	0	1	1	0	1	1	1	1	1	1	1	1	1	0	0	0	0	1	1	1	0	1
RS_GCF_003946015.1	1	0	1	1	0	1	1	0	1	0	0	1	1	1	1	1	0	1	0	0	0	0	1	0	1	1	1	1	1	1	0	1	1	1	1	1	1	1	1	0	1	0	0	0	1	1	1	0	1
RS_GCF_001971585.1	1	1	1	1	1	1	1	0	1	0	0	1	1	0	1	1	0	1	0	1	1	0	1	0	1	1	1	1	1	1	0	1	1	1	1	1	1	0	1	1	0	0	0	0	1	1	1	0	1
RS_GCF_003946555.1	1	1	1	1	1	1	1	0	1	0	0	1	1	1	1	1	0	1	0	0	1	0	1	0	1	1	1	1	1	1	0	1	1	1	1	1	1	0	1	0	1	0	0	0	1	1	1	0	1
RS_GCF_001434665.1	1	0	0	1	1	1	1	0	1	0	0	1	1	1	1	1	0	1	0	0	0	0	1	0	1	0	1	0	1	1	0	1	1	1	1	1	1	1	1	0	1	0	0	1	1	1	1	0	1
RS_GCF_003946605.1	1	0	0	1	1	1	1	0	1	0	0	1	1	1	1	1	0	1	0	0	1	0	1	0	1	0	1	1	1	1	0	1	1	1	1	1	1	1	1	1	1	0	0	1	1	1	0	0	1
RS_GCF_003946205.1	1	0	0	1	0	1	1	0	1	0	0	1	1	1	1	1	0	1	0	0	0	0	1	0	1	0	1	0	1	1	0	1	1	1	1	1	1	1	1	1	1	0	0	1	1	1	1	0	1
RS_GCF_003946625.1	1	0	0	1	0	1	1	0	1	0	0	1	1	1	1	1	0	1	0	0	1	0	1	0	1	0	1	1	1	1	0	1	1	1	1	1	1	1	1	0	1	0	0	1	1	1	1	0	1
RS_GCF_003946325.1	1	0	0	1	0	1	1	0	1	0	0	1	1	1	1	1	0	1	0	0	0	0	1	0	1	1	1	0	1	1	0	1	1	1	1	1	1	1	0	0	1	0	0	1	1	1	1	0	1
RS_GCF_003946515.1	1	0	0	1	1	1	1	0	1	0	0	1	1	1	0	1	0	1	0	0	0	0	1	0	1	1	1	1	1	1	0	1	1	1	1	1	1	1	1	0	1	0	0	1	1	1	1	0	1
RS_GCF_001434295.1	1	0	0	1	1	1	1	0	1	0	0	1	1	1	0	1	0	1	0	0	0	0	1	0	1	1	0	0	1	1	0	1	1	1	1	1	1	1	1	1	1	0	0	0	1	1	1	0	1
RS_GCF_001050475.1	1	0	1	1	0	1	1	0	1	0	0	1	1	1	1	1	0	1	0	0	0	0	1	0	1	1	1	1	1	1	0	1	1	1	1	1	1	1	1	1	1	0	0	1	1	1	1	0	1
RS_GCF_009600965.1	1	0	1	1	1	1	1	0	1	0	0	1	1	1	1	1	0	1	0	0	0	0	1	0	1	1	1	1	1	1	0	1	1	1	1	1	1	1	1	1	1	0	0	0	1	1	1	0	1
RS_GCF_004117915.1	1	1	0	1	1	1	1	0	1	0	0	1	1	0	0	1	0	1	0	1	1	0	1	0	1	1	0	0	1	1	0	1	1	1	1	0	1	0	0	0	1	0	0	1	0	0	0	0	1
RS_GCF_003522965.1	1	1	0	1	0	1	1	1	1	1	0	1	1	0	0	1	1	1	0	0	0	1	1	0	0	0	0	0	1	1	0	1	1	1	1	0	1	0	1	0	1	1	0	1	0	1	1	0	1
RS_GCF_013607485.1	1	1	0	1	0	0	1	1	1	1	0	1	1	0	0	1	1	1	0	0	0	1	1	0	0	0	0	0	0	1	0	1	1	1	1	0	1	0	1	0	1	1	0	1	1	1	1	0	1
RS_GCF_013346925.1	1	0	0	1	0	1	1	1	1	0	0	1	1	0	0	1	0	1	0	0	0	0	1	0	0	0	0	1	1	1	0	1	1	1	1	0	1	0	1	0	1	1	0	1	1	1	1	0	1
RS_GCF_000970795.1	1	0	0	1	0	1	1	1	1	1	0	1	1	0	0	1	1	1	0	0	1	1	1	0	0	0	0	0	1	1	0	1	1	1	1	0	1	0	1	0	1	1	0	1	1	1	0	0	1
RS_GCF_013385145.1	1	0	0	1	0	1	1	1	1	1	0	0	1	0	0	1	0	1	0	0	0	1	1	0	0	0	0	1	1	1	0	0	1	1	1	1	1	0	0	0	1	0	0	1	0	1	0	0	1
RS_GCF_001435835.1	1	0	1	1	0	1	1	0	1	0	0	0	1	1	1	1	1	1	0	0	0	1	1	0	1	0	1	0	0	1	0	0	0	0	0	0	1	0	0	0	1	1	0	0	1	1	1	1	1
RS_GCF_003946215.1	1	0	1	1	0	1	1	0	1	1	0	0	1	1	1	1	1	1	0	0	0	1	1	0	1	0	1	0	0	1	0	1	0	1	0	1	0	0	0	1	0	1	0	0	1	1	1	1	1
RS_GCF_001436095.1	1	0	1	1	1	1	1	0	1	1	0	0	1	1	0	1	1	1	0	0	0	1	1	0	1	0	1	0	0	0	0	1	0	1	0	1	1	0	1	0	1	1	0	0	1	1	1	1	1
RS_GCF_003946695.1	1	0	1	1	0	1	1	0	1	0	0	0	1	1	1	1	0	1	0	0	0	1	1	0	1	0	1	0	0	1	0	1	0	0	0	0	1	0	0	0	1	1	0	0	1	1	1	1	1
RS_GCF_003946645.1	1	0	1	1	0	1	1	0	1	0	0	0	1	1	1	1	1	1	0	0	0	1	1	0	1	0	1	0	0	1	0	0	1	1	1	0	1	0	1	0	1	0	1	0	1	1	1	1	1
RS_GCF_003946675.1	1	0	1	1	0	1	1	0	1	0	0	0	1	1	1	1	1	1	0	0	0	1	1	0	1	0	1	0	0	1	0	0	1	1	1	0	1	0	0	0	1	0	1	0	1	1	1	1	1
RS_GCF_003946655.1	1	0	1	1	0	1	1	0	1	0	0	1	1	1	1	1	1	1	0	0	0	1	1	0	1	0	1	0	0	1	0	0	1	1	1	1	1	0	1	0	0	1	1	0	1	1	1	1	1
RS_GCF_000425885.1	1	0	1	1	0	1	1	1	0	1	0	1	1	1	1	1	1	1	1	0	1	1	1	0	1	0	0	1	0	1	1	0	1	1	1	0	0	0	0	0	1	1	1	0	1	1	1	1	1
RS_GCF_000469325.1	1	0	1	1	0	1	1	1	0	1	0	1	1	1	1	1	1	1	1	0	1	1	1	0	1	1	1	1	0	1	1	0	1	1	1	0	0	0	1	0	1	1	1	0	1	1	1	1	1
RS_GCF_001435585.1	1	1	1	1	0	1	1	1	0	1	0	1	1	1	1	1	1	1	1	1	1	1	1	0	1	0	1	1	0	1	1	1	1	1	1	0	0	0	1	0	1	1	1	0	1	1	1	1	1
RS_GCF_001436375.1	1	0	1	1	0	1	1	1	1	0	1	1	1	1	0	1	1	1	1	0	1	1	1	0	1	1	0	1	0	1	1	1	0	1	1	0	0	0	1	0	1	1	1	0	1	1	1	1	1
RS_GCF_003946725.1	1	0	0	1	0	1	0	1	1	0	1	1	1	1	0	1	1	1	1	0	0	1	1	0	1	0	0	0	0	1	1	1	1	1	1	1	0	0	1	0	1	1	1	0	1	1	0	1	1
RS_GCF_003946485.1	0	0	1	1	0	1	0	1	0	1	1	1	1	1	1	1	0	1	1	0	1	1	1	0	1	0	1	1	0	1	0	1	1	0	0	1	0	0	0	0	1	1	1	0	1	1	1	1	1
RS_GCF_003946465.1	0	0	1	1	0	1	0	1	0	1	1	0	1	1	1	1	0	1	1	0	1	1	1	0	1	0	1	1	0	1	0	1	1	0	0	1	1	0	0	1	1	1	1	0	1	1	1	1	1
RS_GCF_003946175.1	0	1	1	1	0	1	0	1	0	1	1	0	1	1	1	1	0	1	1	0	1	1	1	0	1	0	1	1	0	0	0	1	1	0	0	1	1	0	0	0	1	1	1	0	1	0	1	1	1
GB_GCA_900540605.1	0	1	1	1	0	1	0	1	0	1	1	0	1	1	1	1	0	1	1	0	1	1	1	0	1	0	1	1	1	1	0	1	1	0	0	1	1	0	0	1	1	1	1	0	1	0	1	1	1
RS_GCF_003946115.1	0	1	1	1	0	1	1	1	0	1	1	0	1	1	1	1	1	1	1	0	1	1	1	0	1	0	1	1	0	0	0	1	1	0	0	1	1	0	0	0	1	1	1	0	1	0	1	1	0
RS_GCF_013407595.1	0	1	1	1	0	1	0	1	0	1	1	0	1	1	1	1	1	1	1	0	1	1	1	0	1	0	1	0	1	1	0	1	1	0	1	1	1	0	0	1	0	1	1	0	1	0	1	1	0
RS_GCF_003946405.1	1	1	1	1	0	1	1	1	0	0	1	1	1	1	1	1	1	1	1	0	0	1	1	0	1	0	1	1	0	1	0	1	1	1	1	1	0	0	0	0	1	1	1	0	1	1	1	0	1
RS_GCF_001435035.1	0	0	1	1	1	1	1	1	0	1	1	0	1	1	1	1	1	1	1	0	0	1	1	0	1	0	1	1	0	1	0	1	1	1	1	1	0	0	0	1	0	1	1	0	1	1	1	1	1
RS_GCF_003946305.1	0	0	1	1	1	1	1	1	0	0	1	0	1	1	1	1	1	1	1	0	0	1	1	0	1	0	1	1	0	1	0	1	1	1	1	1	0	0	0	1	0	1	1	0	1	1	1	1	1
RS_GCF_003946165.1	0	0	1	1	1	1	1	1	0	0	1	0	1	1	0	1	1	1	1	0	1	1	1	0	1	0	1	1	1	1	0	1	1	1	1	1	0	0	0	1	1	1	1	0	1	1	1	1	1
RS_GCF_001434705.1	1	1	1	1	0	1	0	1	0	0	1	1	1	1	1	1	1	1	1	0	0	1	1	0	1	0	1	0	0	0	0	1	1	1	1	0	0	0	0	1	0	1	1	0	1	0	1	0	1
RS_GCF_000260435.1	0	1	1	1	0	1	1	1	0	1	1	0	1	1	1	1	1	1	1	1	1	1	1	0	1	0	1	1	0	1	0	1	0	1	1	1	1	0	0	0	1	1	1	0	0	1	1	1	1
RS_GCF_000829055.1	0	1	1	1	0	1	1	1	0	0	1	0	1	1	1	1	1	1	1	0	1	1	1	0	1	0	1	1	0	1	0	1	0	1	1	1	1	0	0	0	1	1	1	0	1	1	1	1	1
RS_GCF_004123795.1	0	1	1	1	0	1	1	1	0	1	1	0	1	1	1	1	1	1	1	0	1	1	1	0	1	0	1	1	0	1	0	1	0	1	1	1	1	0	0	0	1	1	1	0	1	1	1	1	1
GB_GCA_000615245.1	0	1	1	1	0	0	1	1	0	1	1	0	1	0	1	1	1	1	1	1	1	1	1	0	1	0	1	1	0	1	0	0	0	1	1	1	0	0	0	0	1	0	0	0	1	1	1	1	1
RS_GCF_000829035.1	0	1	1	1	0	1	1	1	0	0	1	0	1	1	1	1	1	1	1	1	1	1	1	0	1	0	1	0	0	1	0	1	0	1	1	1	1	0	0	0	1	1	1	0	1	1	1	0	1
RS_GCF_001436115.1	1	1	1	1	0	1	1	1	0	0	0	1	1	1	1	1	1	1	1	0	1	1	1	0	1	0	1	0	1	0	0	1	0	1	1	0	0	0	1	0	1	1	1	0	1	1	1	1	0
RS_GCF_001436225.1	1	1	1	1	1	1	1	0	0	0	1	1	1	1	1	1	1	1	1	1	1	1	1	0	1	1	1	1	1	1	0	0	1	0	0	1	0	0	1	1	0	1	0	0	0	0	1	0	1
RS_GCF_004010095.1	1	1	1	1	1	1	1	0	0	0	1	1	1	1	1	1	1	1	1	1	1	1	1	0	1	0	1	1	1	1	0	0	1	0	1	1	0	0	0	0	1	1	1	0	0	0	1	0	1
RS_GCF_003946025.1	1	1	1	1	1	1	1	0	0	0	1	1	1	1	1	1	1	1	1	1	1	1	1	0	1	0	1	0	1	1	0	1	1	0	1	1	0	0	1	0	0	1	1	0	0	0	1	0	1
RS_GCF_009687905.1	1	1	1	1	1	1	1	0	0	0	1	1	1	1	1	1	1	1	1	1	1	1	1	0	1	0	0	1	0	1	0	1	1	0	1	0	1	0	1	0	0	1	1	0	0	0	1	0	1
RS_GCF_001312865.1	0	1	1	1	1	0	1	0	0	1	1	0	1	0	0	1	1	1	1	1	1	1	1	0	0	0	1	0	0	1	0	1	1	1	1	1	0	0	1	1	0	0	1	0	0	0	1	0	0
RS_GCF_004101845.1	1	0	1	1	1	1	1	1	1	0	0	1	1	0	1	1	1	1	1	0	0	0	1	0	1	1	1	0	0	1	0	0	0	1	1	1	1	0	0	0	1	0	1	0	1	1	1	1	1
RS_GCF_009683145.1	1	0	1	1	1	1	1	1	1	0	0	1	1	0	1	1	1	1	1	0	1	0	1	0	1	1	1	0	0	1	0	0	0	1	1	1	1	0	0	0	1	0	1	0	1	1	0	1	1
RS_GCF_001436415.1	1	0	1	1	1	1	1	1	1	1	0	0	1	0	1	1	1	1	1	0	0	0	1	0	1	1	1	0	0	1	0	0	0	1	1	1	1	0	0	0	1	0	1	0	1	1	0	1	1
RS_GCF_002370355.1	1	0	0	1	1	1	1	1	1	1	0	1	1	0	1	1	1	1	1	0	0	0	1	0	1	1	1	0	0	1	0	0	0	1	1	1	1	0	0	0	1	0	1	0	1	1	0	1	1
RS_GCF_002953655.1	1	0	0	1	1	1	1	1	1	0	0	1	1	0	1	1	1	1	1	0	1	0	1	0	1	1	1	0	0	1	0	0	0	1	1	1	1	0	0	0	1	0	1	0	1	1	0	1	1
RS_GCF_000615805.1	1	1	1	1	0	1	0	1	1	0	0	1	1	0	1	1	1	1	1	1	1	0	1	0	1	1	1	0	0	1	0	0	1	1	1	1	0	0	0	0	1	1	1	0	1	0	1	1	1
RS_GCF_001437205.1	1	0	1	1	1	1	0	1	1	1	0	1	1	1	0	1	1	1	1	0	1	0	1	0	1	1	1	1	0	1	1	1	0	1	1	0	1	0	0	0	1	1	1	0	1	1	1	0	1
RS_GCF_002706425.1	1	1	1	1	1	1	1	1	1	1	1	0	1	1	0	1	1	1	1	0	0	1	1	1	1	1	1	1	1	1	0	1	1	1	1	1	0	1	1	0	1	1	1	0	1	1	1	1	1
RS_GCF_005405165.1	1	0	0	1	1	1	1	1	1	0	1	0	1	1	0	1	1	1	1	0	1	1	1	1	1	1	1	1	1	1	0	1	0	1	1	1	0	1	1	1	1	1	1	0	1	1	1	1	1
RS_GCF_003946385.1	1	0	0	1	0	1	0	1	1	0	1	0	1	1	0	1	1	1	1	0	0	1	1	1	1	0	1	1	1	1	0	1	1	1	1	1	1	0	1	0	1	0	1	0	1	0	1	1	1
RS_GCF_003946445.1	1	1	1	1	1	1	1	1	1	1	1	0	1	1	0	1	1	1	1	0	0	1	1	1	1	1	1	1	1	1	0	1	1	1	1	1	1	0	1	1	1	0	1	0	1	1	1	1	1
RS_GCF_001436505.1	1	1	1	1	0	1	1	1	1	0	1	0	1	1	0	1	1	1	1	1	1	1	1	1	1	0	1	1	1	1	0	1	0	1	1	0	0	0	1	0	1	1	1	0	1	1	1	1	1
RS_GCF_003946275.1	1	0	0	1	0	1	0	1	1	1	1	0	1	1	0	1	1	1	1	1	1	1	1	1	1	1	1	1	1	1	0	1	0	1	1	1	0	1	1	0	1	1	1	0	1	1	1	0	1
RS_GCF_003950295.1	1	0	0	1	1	1	0	1	1	1	1	0	1	1	0	1	1	1	1	1	1	1	1	1	1	1	1	1	1	1	0	1	0	1	1	1	0	1	1	0	1	1	1	0	1	1	1	1	1
RS_GCF_001434575.1	0	0	0	1	1	1	0	1	1	0	1	0	1	1	0	1	1	1	1	0	0	1	1	1	1	0	1	1	1	1	0	1	0	1	1	1	0	1	0	0	1	1	1	1	1	1	1	1	1
[truncated: 199 more columns]

## Sheet: Fig3c
Source data for Figure 3c (Comparison of the relative loss order of COG functional categories in the two FLAB lineages)
Category	X axis (idx_annot_A)	Y axis (idx_annot_F)	Difference of X and Y
K	0	5	5
G	1	14	13
R	2	4	2
V	3	8	5
S	4	9	5
Q	5	2	3
J	6	3	3
P	7	10	3
L	8	7	1
H	9	12	3
T	10	16	6
C	11	17	6
O	12	0	12
X	13	1	12
M	14	11	3
F	15	13	2
E	16	6	10
I	17	15	2

## Sheet: Fig4b
Source data for Figure 4b (Phylogenetic distribution of species in fructose-rich environments)
Environment	Genome	ProkAtlas Score (Only non-zero values are shown)
pollen	GB_GCA_000615245.1	3.08158
pollen	GB_GCA_000696115.1	2.74693
pollen	GB_GCA_000714765.1	2.23131
pollen	GB_GCA_001038565.1	1.64951
pollen	GB_GCA_001429255.1	2.15598
pollen	GB_GCA_001429555.1	2.1707
pollen	GB_GCA_001435375.1	2.97827
pollen	GB_GCA_002104535.1	3.24742
pollen	GB_GCA_002205125.1	3.40996
pollen	GB_GCA_003666485.1	3.2727
pollen	GB_GCA_009026175.1	0.919588
pollen	GB_GCA_009809575.1	12.9369
pollen	GB_GCA_014132155.1	4.1506
pollen	GB_GCA_014637405.1	4.00054
pollen	GB_GCA_014641655.1	3.15326
pollen	GB_GCA_014646935.1	3.05799
pollen	GB_GCA_014647375.1	3.05799
pollen	GB_GCA_014647455.1	2.16876
pollen	GB_GCA_014647975.1	3.16731
pollen	GB_GCA_014651175.1	3.05944
pollen	GB_GCA_900102115.1	1.27067
pollen	GB_GCA_900180385.1	0.327592
pollen	RS_GCF_000014285.2	2.26517
pollen	RS_GCF_000021325.1	2.54593
pollen	RS_GCF_000146325.1	12.6279
pollen	RS_GCF_000159315.1	5.59066
pollen	RS_GCF_000165675.1	23.1284
pollen	RS_GCF_000234355.1	6.58849
pollen	RS_GCF_000237995.1	6.60265
pollen	RS_GCF_000260415.1	7.60011
pollen	RS_GCF_000260435.1	3.60735
pollen	RS_GCF_000285275.1	4.417
pollen	RS_GCF_000425885.1	5.92337
pollen	RS_GCF_000429165.1	4.14214
pollen	RS_GCF_000469325.1	5.92337
pollen	RS_GCF_000583655.1	5.4251
pollen	RS_GCF_000613865.1	4.68354
pollen	RS_GCF_000613905.1	5.04407
pollen	RS_GCF_000740055.1	17.7669
pollen	RS_GCF_000785105.2	5.96562
pollen	RS_GCF_000829035.1	3.40448
pollen	RS_GCF_000829055.1	3.60735
pollen	RS_GCF_000829395.1	2.59971
pollen	RS_GCF_000876205.1	2.69268
pollen	RS_GCF_000963885.1	2.47643
pollen	RS_GCF_000963925.1	9.21832
pollen	RS_GCF_000963945.1	4.36378
pollen	RS_GCF_000963965.1	8.28023
pollen	RS_GCF_000964225.1	4.7465
pollen	RS_GCF_000964465.1	4.38087
pollen	RS_GCF_001038455.1	100
pollen	RS_GCF_001047075.2	100
pollen	RS_GCF_001047135.2	100
pollen	RS_GCF_001281175.1	44.0435
pollen	RS_GCF_001281265.1	52.5301
pollen	RS_GCF_001308195.1	50.1862
pollen	RS_GCF_001308205.1	53.5954
pollen	RS_GCF_001311135.1	3.85198
pollen	RS_GCF_001312865.1	10.136
pollen	RS_GCF_001425485.1	0.171198
pollen	RS_GCF_001434095.1	7.48177
pollen	RS_GCF_001434145.1	9.95518
pollen	RS_GCF_001434255.1	9.67446
pollen	RS_GCF_001434315.1	3.34845
pollen	RS_GCF_001434395.1	3.34911
pollen	RS_GCF_001434475.1	2.52489
pollen	RS_GCF_001434665.1	10.497
pollen	RS_GCF_001434705.1	3.79338
pollen	RS_GCF_001434735.1	9.70164
pollen	RS_GCF_001434785.1	5.35777
pollen	RS_GCF_001434845.1	7.58554
pollen	RS_GCF_001434895.1	3.60467
pollen	RS_GCF_001435035.1	9.26182
pollen	RS_GCF_001435095.1	3.72462
pollen	RS_GCF_001435315.1	10.0078
pollen	RS_GCF_001435525.1	2.93533
pollen	RS_GCF_001435575.1	9.85233
pollen	RS_GCF_001435895.1	7.78736
pollen	RS_GCF_001435935.1	2.93481
pollen	RS_GCF_001435975.1	3.85198
pollen	RS_GCF_001435995.1	38.3183
pollen	RS_GCF_001436025.1	2.83913
pollen	RS_GCF_001436115.1	13.8901
pollen	RS_GCF_001436225.1	15.3035
pollen	RS_GCF_001436255.1	10.2778
pollen	RS_GCF_001436295.1	2.56593
pollen	RS_GCF_001436315.1	2.9122
pollen	RS_GCF_001436395.1	23.6162
pollen	RS_GCF_001436415.1	1.12133
pollen	RS_GCF_001436505.1	10.0358
pollen	RS_GCF_001436555.1	7.65557
pollen	RS_GCF_001436645.1	27.6176
pollen	RS_GCF_001436735.1	4.32313
pollen	RS_GCF_001437055.1	3.29423
pollen	RS_GCF_001437155.1	5.85198
pollen	RS_GCF_001437255.1	12.1747
pollen	RS_GCF_001437285.1	3.66827
pollen	RS_GCF_001437405.1	8.55744
pollen	RS_GCF_001437605.1	11.2317
pollen	RS_GCF_001438655.1	9.22879
pollen	RS_GCF_001438695.1	100
pollen	RS_GCF_001485415.1	3.21864
pollen	RS_GCF_001499675.1	4.81117
pollen	RS_GCF_001580535.1	4.7356
pollen	RS_GCF_001580615.1	4.7356
pollen	RS_GCF_001580675.1	3.57315
pollen	RS_GCF_001581005.1	4.95158
pollen	RS_GCF_001592085.1	2.90516
pollen	RS_GCF_001598495.1	26.2771
pollen	RS_GCF_001628715.1	4.417
pollen	RS_GCF_001654615.1	3.39075
pollen	RS_GCF_001766235.1	4.47296
pollen	RS_GCF_001885905.1	3.23929
pollen	RS_GCF_001889545.1	2.30904
pollen	RS_GCF_001949975.2	50.1862
pollen	RS_GCF_002003665.1	6.3744
pollen	RS_GCF_002005465.1	3.00339
pollen	RS_GCF_002153605.1	4.7356
pollen	RS_GCF_002153655.1	4.68354
pollen	RS_GCF_002157585.1	5.13041
pollen	RS_GCF_002217925.1	4.80403
pollen	RS_GCF_002217945.1	5.45606
pollen	RS_GCF_002217985.1	4.48724
pollen	RS_GCF_002583405.1	4.64646
pollen	RS_GCF_002592045.1	5.79526
pollen	RS_GCF_002723915.1	5.37571
pollen	RS_GCF_002723935.1	4.08777
pollen	RS_GCF_002723955.1	4.38087
pollen	RS_GCF_002723975.1	4.38087
pollen	RS_GCF_002723995.1	5.24731
pollen	RS_GCF_002738225.1	4.88336
pollen	RS_GCF_002786325.1	1.25543
pollen	RS_GCF_002843305.1	3.24272
pollen	RS_GCF_002878485.1	2.18223
pollen	RS_GCF_002907375.1	25.939
pollen	RS_GCF_002917995.1	6.46642
pollen	RS_GCF_002929375.1	0.674447
pollen	RS_GCF_002930105.1	2.53551
pollen	RS_GCF_002953655.1	1.09206
pollen	RS_GCF_002982135.1	12.0293
pollen	RS_GCF_002993975.1	50.8182
pollen	RS_GCF_002994005.1	46.2388
pollen	RS_GCF_003067705.1	2.03347
pollen	RS_GCF_003124125.1	6.27695
pollen	RS_GCF_003194565.1	0.684619
pollen	RS_GCF_003285015.1	1.50725
pollen	RS_GCF_003287285.1	3.05799
pollen	RS_GCF_003350405.1	1.94986
pollen	RS_GCF_003353055.1	2.0447
pollen	RS_GCF_003399445.1	2.82783
pollen	RS_GCF_003428625.1	3.20215
pollen	RS_GCF_003545695.1	35.35
pollen	RS_GCF_003575965.1	1.29638
pollen	RS_GCF_003596335.1	2.43799
pollen	RS_GCF_003627035.1	39.004
pollen	RS_GCF_003725585.1	3.05799
pollen	RS_GCF_003864335.1	5.96562
pollen	RS_GCF_003946025.1	5.34389
pollen	RS_GCF_003946045.1	3.09321
pollen	RS_GCF_003946085.1	5.315
pollen	RS_GCF_003946115.1	2.54434
pollen	RS_GCF_003946165.1	3.0009
pollen	RS_GCF_003946175.1	3.6998
pollen	RS_GCF_003946245.1	3.09321
pollen	RS_GCF_003946265.1	2.97562
pollen	RS_GCF_003946305.1	3.03521
pollen	RS_GCF_003946335.1	2.93533
pollen	RS_GCF_003946345.1	3.19634
pollen	RS_GCF_003946405.1	2.95942
pollen	RS_GCF_003946445.1	5.29116
pollen	RS_GCF_003946465.1	3.28065
pollen	RS_GCF_003946485.1	3.49774
pollen	RS_GCF_003946605.1	10.497
pollen	RS_GCF_003946625.1	10.497
pollen	RS_GCF_003966225.1	0.223693
pollen	RS_GCF_003970385.1	1.69334
pollen	RS_GCF_003977615.1	2.46691
pollen	RS_GCF_003990645.1	0.591545
pollen	RS_GCF_004010095.1	18.6845
pollen	RS_GCF_004014775.2	4.417
pollen	RS_GCF_004054105.1	1.25543
pollen	RS_GCF_004101845.1	1.06648
pollen	RS_GCF_004117915.1	3.83092
pollen	RS_GCF_004123795.1	3.08158
pollen	RS_GCF_004153195.1	1.44181
pollen	RS_GCF_004346035.1	3.36796
pollen	RS_GCF_004376175.1	2.30667
pollen	RS_GCF_004551525.1	3.01297
pollen	RS_GCF_004684095.1	0.303913
pollen	RS_GCF_004745505.1	7.04429
pollen	RS_GCF_004762035.1	1.32905
pollen	RS_GCF_004919085.1	1.25543
pollen	RS_GCF_004919095.1	1.25543
pollen	RS_GCF_005046945.1	5.91208
pollen	RS_GCF_005116465.1	1.27205
pollen	RS_GCF_005217565.1	1.25543
pollen	RS_GCF_005222815.1	0.303913
pollen	RS_GCF_005405165.1	1.21622
pollen	RS_GCF_005405185.1	4.0187
pollen	RS_GCF_005405445.1	4.02175
pollen	RS_GCF_005405585.1	1.25543
pollen	RS_GCF_005877885.1	2.08963
pollen	RS_GCF_005930915.1	52.5301
pollen	RS_GCF_005930975.1	40.7976
pollen	RS_GCF_006386485.1	0.616094
pollen	RS_GCF_006538885.1	4.29278
pollen	RS_GCF_006539125.1	5.37571
pollen	RS_GCF_006539345.1	5.76549
pollen	RS_GCF_006539685.1	4.29278
pollen	RS_GCF_006542335.1	21.4723
pollen	RS_GCF_006542355.1	6.14943
pollen	RS_GCF_007096385.1	1.90265
pollen	RS_GCF_007115095.1	3.92686
pollen	RS_GCF_007671675.1	2.16876
pollen	RS_GCF_007988905.1	6.29048
pollen	RS_GCF_007990205.1	10.4879
pollen	RS_GCF_008122205.1	0.303913
pollen	RS_GCF_008365315.1	5.12032
pollen	RS_GCF_008386575.1	2.16876
pollen	RS_GCF_009176975.1	2.01393
pollen	RS_GCF_009469615.1	1.32905
pollen	RS_GCF_009469695.1	0.303913
pollen	RS_GCF_009547075.1	6.09364
pollen	RS_GCF_009663775.1	2.25394
pollen	RS_GCF_009683145.1	1.13318
pollen	RS_GCF_009687905.1	23.7453
pollen	RS_GCF_009712475.1	2.58845
pollen	RS_GCF_009720675.1	3.6981
pollen	RS_GCF_009725755.1	5.79526
pollen	RS_GCF_009758415.1	0.591545
pollen	RS_GCF_009765215.1	0.303913
pollen	RS_GCF_009834805.1	5.83476
pollen	RS_GCF_009857745.1	2.6691
pollen	RS_GCF_009906835.1	3.15647
pollen	RS_GCF_009910675.1	2.69333
pollen	RS_GCF_010993985.1	3.21864
pollen	RS_GCF_011516655.1	10.4609
pollen	RS_GCF_011516735.1	4.59986
pollen	RS_GCF_011516825.1	4.26997
pollen	RS_GCF_011516835.1	4.32224
pollen	RS_GCF_011516885.1	4.7465
pollen	RS_GCF_011516925.1	4.72814
pollen	RS_GCF_011516945.1	4.53772
pollen	RS_GCF_011813015.1	1.29638
pollen	RS_GCF_012641075.1	4.19282
pollen	RS_GCF_012641095.1	2.71051
pollen	RS_GCF_012847295.1	1.27558
pollen	RS_GCF_012911015.1	2.04476
pollen	RS_GCF_013141825.1	2.03347
pollen	RS_GCF_013184075.1	15.8869
pollen	RS_GCF_013376175.1	3.79346
pollen	RS_GCF_013407595.1	3.79195
pollen	RS_GCF_013415485.1	1.95252
pollen	RS_GCF_014048465.1	3.21097
pollen	RS_GCF_014048475.1	6.3744
pollen	RS_GCF_014145325.1	2.03347
pollen	RS_GCF_014174155.1	2.34697
pollen	RS_GCF_014174165.1	1.94986
pollen	RS_GCF_014174215.1	2.46245
pollen	RS_GCF_014174255.1	1.99629
pollen	RS_GCF_014174275.1	1.98584
pollen	RS_GCF_014174375.1	2.7812
pollen	RS_GCF_014174395.1	2.40823
pollen	RS_GCF_014207635.1	4.66566
pollen	RS_GCF_014493765.1	3.21977
pollen	RS_GCF_900108455.1	100
pollen	RS_GCF_900112405.1	100
pollen	RS_GCF_900411375.1	4.0142
pollen	RS_GCF_902812705.1	3.03615

## Sheet: Fig4f
Source data for Figure 4f (State transition rates among the repertoire of complete and partial adhE across the whole Lactobacillaceae phylogeny)
Rate parameter	value
q12	0.00651975
q13	0.0203417
q14	0.0216928
q15	0.100794
q16	0.0118841
q17	0.00632858
q21	0.0254802
q23	0.0246231
q24	0.0244688
q25	0.0251438
q26	0.024384
q27	0.024125
q31	0.0817352
q32	0.0120807
q34	0.0523743
q35	0.0164146
q36	0.0754029
q37	0.012507
q41	0.0383657
q42	0.0230276
q43	0.0258504
q45	0.0261696
q46	0.0253511
q47	0.0234661
q51	0.28895
q52	0.021822
q53	0.146034
q54	0.147853
q56	0.133701
q57	0.075479
q61	0.0280101
q62	2.07019e-06
q63	0.0921596
q64	0.0547688
q65	0.0732958
q67	0.000411551
q71	0.0255261
q72	0.0234386
q73	0.0243446
q74	0.0241049
q75	0.02566
q76	0.0241319

## Sheet: Fig4g
Source data for Figure 4g (Number of extant Lactobacillaceae species with each combination of complete and partial adhE)
State number in Fig. 4f	AdhE repertoire	#species
1	No adhE	45
2	ADH 1x	10
3	ALDH 1x	2
4	Incomplete 1x	27
5	Complete 1x	240
6	Complete 1x ALDH 1x	40
7	Complete 2x	5
	Complete 1x ADH 1x	0

## Sheet: Fig5b
Source data for Figure 5b (Estimated number of amino acid substitutions that occurred on the gene tree of adhE at every sequence position in the N-terminal half of AdhE)
Site	#mutations_all	#mutations_annot	#mutations_others	Ratio_fragment
7	36	8	28	0.222222
8	41	8	33	0.195122
9	57	6	51	0.105263
10	56	6	50	0.107143
11	21	0	21	0
12	23	2	21	0.0869565
13	6	0	6	0
15	45	12	33	0.266667
19	6	0	6	0
20	46	8	38	0.173913
21	56	8	48	0.142857
22	70	8	62	0.114286
23	6	0	6	0
24	44	2	42	0.0454546
25	65	9	56	0.138462
26	51	5	46	0.0980392
27	43	4	39	0.0930233
28	6	0	6	0
29	57	4	53	0.0701754
30	53	2	51	0.0377359
31	46	1	45	0.0217391
33	66	7	59	0.106061
34	68	12	56	0.176471
35	74	22	52	0.297297
36	35	12	23	0.342857
37	66	14	52	0.212121
38	77	10	67	0.12987
39	47	10	37	0.212766
40	34	8	26	0.235294
41	49	8	41	0.163265
42	78	14	64	0.179487
43	12	2	10	0.166667
44	17	3	14	0.176471
45	73	12	61	0.164384
46	43	11	32	0.255814
47	19	7	12	0.368421
48	55	12	43	0.218182
49	77	8	69	0.103896
51	20	4	16	0.2
52	79	12	67	0.151899
53	68	15	53	0.220588
54	26	6	20	0.230769
55	41	4	37	0.097561
56	81	16	65	0.197531
57	38	7	31	0.184211
58	67	19	48	0.283582
60	68	17	51	0.25
61	32	5	27	0.15625
62	17	3	14	0.176471
64	66	19	47	0.287879
65	9	5	4	0.555556
67	28	17	11	0.607143
68	28	3	25	0.107143
69	25	8	17	0.32
70	10	5	5	0.5
71	39	17	22	0.435897
72	12	5	7	0.416667
73	17	3	14	0.176471
74	23	15	8	0.652174
75	35	14	21	0.4
76	41	6	35	0.146341
77	21	6	15	0.285714
78	19	8	11	0.421053
79	76	11	65	0.144737
82	43	15	28	0.348837
83	37	6	31	0.162162
85	46	8	38	0.173913
86	68	11	57	0.161765
89	21	2	19	0.0952381
92	33	7	26	0.212121
93	32	6	26	0.1875
94	10	8	2	0.8
97	18	7	11	0.388889
98	24	8	16	0.333333
101	30	10	20	0.333333
102	20	3	17	0.15
104	15	7	8	0.466667
105	10	9	1	0.9
106	17	7	10	0.411765
107	21	7	14	0.333333
108	9	2	7	0.222222
109	26	11	15	0.423077
110	49	13	36	0.265306
111	12	6	6	0.5
112	13	3	10	0.230769
113	59	11	48	0.186441
114	26	6	20	0.230769
115	15	8	7	0.533333
119	45	10	35	0.222222
120	16	5	11	0.3125
121	71	14	57	0.197183
122	44	16	28	0.363636
123	24	8	16	0.333333
124	55	10	45	0.181818
125	41	18	23	0.439024
126	49	10	39	0.204082
127	28	4	24	0.142857
128	44	14	30	0.318182
129	50	14	36	0.28
130	40	8	32	0.2
131	20	7	13	0.35
133	8	0	8	0
135	17	6	11	0.352941
137	23	4	19	0.173913
138	24	6	18	0.25
141	14	5	9	0.357143
151	39	2	37	0.0512821
152	22	3	19	0.136364
155	43	7	36	0.162791
156	18	4	14	0.222222
157	21	6	15	0.285714
158	32	3	29	0.09375
159	17	2	15	0.117647
161	7	2	5	0.285714
164	20	4	16	0.2
166	20	5	15	0.25
168	17	3	14	0.176471
169	6	1	5	0.166667
172	8	0	8	0
174	21	4	17	0.190476
175	52	4	48	0.0769231
176	51	11	40	0.215686
177	10	2	8	0.2
178	57	10	47	0.175439
179	35	6	29	0.171429
180	11	4	7	0.363636
181	19	8	11	0.421053
182	61	17	44	0.278689
183	43	14	29	0.325581
184	46	6	40	0.130435
185	34	10	24	0.294118
186	69	15	54	0.217391
189	73	17	56	0.232877
190	61	18	43	0.295082
191	7	3	4	0.428571
193	6	0	6	0
195	60	15	45	0.25
196	49	12	37	0.244898
197	35	9	26	0.257143
198	15	4	11	0.266667
199	15	1	14	0.0666667
200	12	2	10	0.166667
201	25	1	24	0.04
204	57	15	42	0.263158
205	74	13	61	0.175676
206	11	0	11	0
207	6	0	6	0
208	40	2	38	0.05
209	53	13	40	0.245283
210	21	0	21	0
211	10	5	5	0.5
212	61	13	48	0.213115
213	45	12	33	0.266667
215	12	2	10	0.166667
216	41	4	37	0.097561
217	37	6	31	0.162162
218	51	8	43	0.156863
219	57	11	46	0.192982
220	33	8	25	0.242424
221	13	4	9	0.307692
222	25	8	17	0.32
223	16	5	11	0.3125
230	32	11	21	0.34375
231	8	2	6	0.25
233	16	4	12	0.25
234	12	5	7	0.416667
237	14	0	14	0
238	14	2	12	0.142857
243	10	1	9	0.1
247	9	0	9	0
252	31	8	23	0.258065
253	15	1	14	0.0666667
254	29	4	25	0.137931
255	7	4	3	0.571429
256	38	8	30	0.210526
257	36	12	24	0.333333
259	57	12	45	0.210526
260	49	18	31	0.367347
261	49	16	33	0.326531
262	21	10	11	0.47619
263	16	9	7	0.5625
264	16	6	10	0.375
265	24	16	8	0.666667
267	22	4	18	0.181818
268	38	13	25	0.342105
269	22	13	9	0.590909
272	12	5	7	0.416667
278	17	2	15	0.117647
281	16	2	14	0.125
285	39	9	30	0.230769
286	26	5	21	0.192308
287	32	4	28	0.125
288	15	3	12	0.2
289	62	8	54	0.129032
290	83	18	65	0.216867
291	38	9	29	0.236842
292	8	3	5	0.375
293	69	8	61	0.115942
294	91	21	70	0.230769
295	26	6	20	0.230769
296	28	1	27	0.0357143
297	87	22	65	0.252874
298	40	12	28	0.3
299	31	4	27	0.129032
300	68	9	59	0.132353
301	67	17	50	0.253731
302	26	11	15	0.423077
303	24	7	17	0.291667
304	18	2	16	0.111111
305	26	3	23	0.115385
306	28	1	27	0.0357143
307	35	3	32	0.0857143
308	41	10	31	0.243902
309	58	23	35	0.396552
310	79	13	66	0.164557
311	38	17	21	0.447368
312	50	9	41	0.18
313	67	16	51	0.238806
314	35	8	27	0.228571
315	28	2	26	0.0714286
316	45	7	38	0.155556
317	72	17	55	0.236111
318	45	11	34	0.244444
319	9	1	8	0.111111
320	9	2	7	0.222222
321	27	1	26	0.037037
322	38	4	34	0.105263
325	66	16	50	0.242424
326	20	0	20	0
327	31	7	24	0.225806
328	31	5	26	0.16129
329	10	1	9	0.1
330	26	5	21	0.192308
331	7	1	6	0.142857
332	19	3	16	0.157895
333	21	7	14	0.333333
334	10	2	8	0.2
336	30	3	27	0.1
337	29	10	19	0.344828
338	8	1	7	0.125
339	59	10	49	0.169492
340	64	9	55	0.140625
343	80	19	61	0.2375
344	45	8	37	0.177778
346	16	3	13	0.1875
347	36	6	30	0.166667
348	7	1	6	0.142857
349	71	9	62	0.126761
350	29	2	27	0.0689655
351	6	0	6	0
352	102	23	79	0.22549
353	65	10	55	0.153846
354	16	1	15	0.0625
355	15	1	14	0.0666667
356	16	4	12	0.25
357	23	1	22	0.0434783
358	28	4	24	0.142857
359	20	4	16	0.2
360	15	5	10	0.333333
361	38	7	31	0.184211
362	69	15	54	0.217391
363	44	6	38	0.136364
364	8	0	8	0
365	7	0	7	0
366	21	7	14	0.333333
368	56	15	41	0.267857
369	40	5	35	0.125
370	40	7	33	0.175
372	22	9	13	0.409091
373	13	3	10	0.230769
375	18	1	17	0.0555556
379	16	2	14	0.125
381	9	1	8	0.111111
382	20	3	17	0.15
383	14	6	8	0.428571
384	43	6	37	0.139535
385	22	2	20	0.0909091
386	40	14	26	0.35
387	32	2	30	0.0625
388	74	12	62	0.162162
389	75	16	59	0.213333
390	48	18	30	0.375
391	87	16	71	0.183908
392	73	17	56	0.232877
393	28	2	26	0.0714286
394	21	4	17	0.190476
395	74	12	62	0.162162
396	50	9	41	0.18
397	30	5	25	0.166667
398	61	9	52	0.147541
399	79	10	69	0.126582
402	59	14	45	0.237288
403	16	2	14	0.125
406	11	0	11	0
410	8	1	7	0.125
411	42	11	31	0.261905
412	25	8	17	0.32
414	19	7	12	0.368421
417	56	14	42	0.25
418	38	8	30	0.210526
419	55	13	42	0.236364
420	65	18	47	0.276923
423	37	15	22	0.405405
424	44	9	35	0.204545
425	57	15	42	0.263158
426	71	16	55	0.225352
427	19	0	19	0
428	18	2	16	0.111111
429	54	16	38	0.296296
430	61	13	48	0.213115
431	13	0	13	0
432	37	5	32	0.135135
433	9	0	9	0
434	14	1	13	0.0714286
436	14	4	10	0.285714
437	8	0	8	0
438	15	3	12	0.2
440	22	6	16	0.272727
442	24	9	15	0.375
443	26	2	24	0.0769231
444	35	1	34	0.0285714
447	20	1	19	0.05
449	18	9	9	0.5
450	27	4	23	0.148148
451	6	4	2	0.666667
452	8	1	7	0.125
453	18	8	10	0.444444
455	20	9	11	0.45
456	34	6	28	0.176471
459	13	1	12	0.0769231
465	10	5	5	0.5
466	10	0	10	0
468	27	7	20	0.259259
470	8	1	7	0.125
471	25	5	20	0.2
475	9	2	7	0.222222
476	27	10	17	0.37037
477	17	7	10	0.411765
478	55	13	42	0.236364
481	14	3	11	0.214286
483	36	5	31	0.138889
485	18	7	11	0.388889
486	13	1	12	0.0769231
487	7	4	3	0.571429
488	29	11	18	0.37931
490	6	5	1	0.833333
491	20	14	6	0.7
492	7	5	2	0.714286
493	13	4	9	0.307692
496	28	3	25	0.107143
498	6	1	5	0.166667

[truncated: 4 more sheets: Fig5h, FigS1a, FigS9a, FigS9b]
